# Supplementary material for: The Gut of Geographically Disparate Ciona intestinalis Harbors a Core Microbiota
Source: PLoS One. 2014 Apr 2;9(4):e93386. doi: 10.1371/journal.pone.0093386 (PMC3973685; doi:10.1371/journal.pone.0093386)
Supplement: Table S1 — Complete OTU spreadsheet with data on four sheets: OTU_Table_ALL, sorted OTU_Table_ALL, Abundant_OTUs, and core OTUs in all 7 samples. NOTE: Starved samples are designated as (a) and unstarved samples are (b) and (c). (ZIP) [file pone.0093386.s002.zip]

Archive with 2 entries (2 files):
- Supplemental Info Table S1.xlsx
- ._Supplemental Info Table S1.xlsx
