# Supplementary material for: The Gut of Geographically Disparate Ciona intestinalis Harbors a Core Microbiota
Source: PLoS One. 2014 Apr 2;9(4):e93386. doi: 10.1371/journal.pone.0093386 (PMC3973685; doi:10.1371/journal.pone.0093386)
Supplement: Table S1 — Complete OTU spreadsheet with data on four sheets: OTU_Table_ALL, sorted OTU_Table_ALL, Abundant_OTUs, and core OTUs in all 7 samples. NOTE: Starved samples are designated as (a) and unstarved samples are (b) and (c). (ZIP) [file pone.0093386.s002.zip › Supplemental Info Table S1.xlsx]

## Sheet: OTU_Table_All
Supplemental Information Table S1: OTU Table. See tabs below for additional data sheets.
#OTU ID	WH ( b )	SD ( b )	SD ( c )	WH ( c )	N ( a )	WH ( a )	SD ( a )	#_Samples	Total	Percent_Total	Max	ConsensusLineage
8443	1467	5028	21687	3545	5219	965	9503	7	47414	0.16713	21687	k__Bacteria; p__Proteobacteria; c__Gammaproteobacteria; o__Oceanospirillales; f__Endozoicimonaceae; g__; s__
8554	12420	81	38	124	2	13633	4939	7	31237	0.110107	13633	k__Bacteria; p__Fusobacteria; c__Fusobacteria; o__Fusobacteriales; f__Fusobacteriaceae; g__Psychrilyobacter; s__
8100	4253	967	70	11895	14	0	0	5	17199	0.0606248	11895	k__Bacteria; p__Cyanobacteria; c__Synechococcophycideae; o__Synechococcales; f__Synechococcaceae; g__Prochlorococcus; s__marinus
8942	1685	38	23	1388	14	9300	1417	7	13865	0.0488727	9300	k__Bacteria; p__Proteobacteria; c__Gammaproteobacteria; o__Vibrionales; f__Vibrionaceae; g__Aliivibrio; s__
6994	451	872	2402	199	8147	7	404	7	12482	0.0439978	8147	k__Bacteria; p__Proteobacteria; c__Gammaproteobacteria; o__Alteromonadales
10014	5974	3	1	5630	2	28	196	7	11834	0.0417137	5974	k__Bacteria; p__Proteobacteria; c__Gammaproteobacteria; o__Alteromonadales; f__Psychromonadaceae; g__Psychromonas; s__
1473	124	2013	3530	10	5434	0	450	6	11561	0.0407514	5434	k__Bacteria; p__Bacteroidetes
1955	906	680	1840	38	3043	1022	2161	7	9690	0.0341563	3043	k__Bacteria; p__Fusobacteria; c__Fusobacteria; o__Fusobacteriales; f__Fusobacteriaceae; g__Propionigenium; s__
4102	0	3873	1446	2	11	0	3800	5	9132	0.0321894	3873	k__Bacteria; p__Proteobacteria
717	64	23	133	59	8324	2	27	7	8632	0.0304269	8324	k__Bacteria; p__Proteobacteria; c__Gammaproteobacteria
2967	1219	324	1271	735	1396	468	1496	7	6909	0.0243535	1496	k__Bacteria; p__Proteobacteria; c__Gammaproteobacteria; o__Vibrionales; f__Vibrionaceae
4938	1684	352	874	156	34	174	1450	7	4724	0.0166516	1684	k__Bacteria; p__Proteobacteria; c__Deltaproteobacteria; o__Desulfobacterales; f__Desulfobulbaceae; g__Desulfotalea; s__
3583	1	3180	50	12	5	3	40	7	3291	0.0116004	3180	k__Bacteria; p__Proteobacteria; c__Alphaproteobacteria
6378	172	250	84	1413	1	26	1286	7	3232	0.0113925	1413	k__Bacteria; p__Proteobacteria; c__Epsilonproteobacteria; o__Campylobacterales; f__Campylobacteraceae; g__Arcobacter; s__
9665	596	16	20	269	2	1864	276	7	3043	0.0107263	1864	k__Bacteria; p__Proteobacteria; c__Gammaproteobacteria; o__Alteromonadales; f__Shewanellaceae; g__Shewanella; s__benthica
8101	153	30	19	1084	1137	0	394	6	2817	0.00992964	1137	k__Bacteria
2700	6	225	28	12	2235	0	1	6	2507	0.00883692	2235	k__Bacteria; p__Actinobacteria; c__Actinobacteria; o__Actinomycetales; f__; g__; s__
9259	245	665	92	172	5	898	81	7	2158	0.00760673	898	k__Bacteria; p__Bacteroidetes
9321	1	133	133	71	0	1297	429	6	2064	0.00727539	1297	k__Bacteria; p__Proteobacteria; c__Gammaproteobacteria; o__Alteromonadales; f__Colwelliaceae; g__; s__
234	2	873	81	115	1	572	290	7	1934	0.00681716	873	k__Bacteria; p__Bacteroidetes; c__Flavobacteriia; o__Flavobacteriales; f__Flavobacteriaceae; g__Tenacibaculum; s__
3493	607	12	14	16	0	1111	56	6	1816	0.00640122	1111	k__Bacteria; p__Proteobacteria; c__Gammaproteobacteria; o__Alteromonadales; f__Moritellaceae; g__Moritella; s__
5491	2	53	37	141	1	257	1242	7	1733	0.00610865	1242	k__Bacteria; p__Proteobacteria; c__Gammaproteobacteria; o__Oceanospirillales; f__Oceanospirillaceae
3857	33	640	653	32	55	0	232	6	1645	0.00579846	653	k__Bacteria
1668	0	1498	7	23	3	20	32	6	1583	0.00557992	1498	k__Bacteria; p__Proteobacteria; c__Alphaproteobacteria; o__Kordiimonadales; f__Kordiimonadaceae; g__; s__
6019	688	16	0	182	3	618	62	6	1569	0.00553057	688	k__Bacteria; p__Proteobacteria; c__Gammaproteobacteria; o__Vibrionales; f__Vibrionaceae; g__Photobacterium; s__
6071	14	1255	133	20	0	3	59	6	1484	0.00523095	1255	k__Bacteria; p__Firmicutes; c__Bacilli; o__Lactobacillales; f__Leuconostocaceae; g__Leuconostoc; s__
1617	239	114	49	257	293	327	79	7	1358	0.00478681	327	k__Bacteria; p__Proteobacteria; c__Gammaproteobacteria; o__Vibrionales; f__Vibrionaceae; g__Vibrio; s__
8158	17	11	4	882	0	275	88	6	1277	0.0045013	882	k__Bacteria; p__Proteobacteria; c__Gammaproteobacteria; o__Alteromonadales; f__Colwelliaceae; g__; s__
6386	0	22	4	18	3	207	1000	6	1254	0.00442022	1000	k__Bacteria; p__Proteobacteria; c__Gammaproteobacteria; o__Alteromonadales; f__Alteromonadaceae; g__Alteromonas; s__
5982	0	549	270	0	0	0	341	3	1160	0.00408888	549	k__Bacteria; p__Proteobacteria; c__Alphaproteobacteria
6584	0	0	0	0	963	0	0	1	963	0.00339448	963	k__Bacteria; p__Proteobacteria; c__Gammaproteobacteria; o__Alteromonadales; f__Ferrimonadaceae; g__Ferrimonas; s__
5582	13	8	11	681	0	6	206	6	925	0.00326053	681	k__Bacteria; p__Proteobacteria; c__Gammaproteobacteria; o__Alteromonadales; f__; g__; s__
9159	449	7	7	128	0	23	263	6	877	0.00309134	449	k__Bacteria; p__Bacteroidetes
7439	1	189	169	408	0	78	26	6	871	0.00307019	408	k__Bacteria; p__Proteobacteria; c__Gammaproteobacteria; o__Oceanospirillales; f__Oceanospirillaceae
6619	10	390	0	37	398	0	0	4	835	0.00294329	398	k__Bacteria; p__Tenericutes; c__Mollicutes; o__Anaeroplasmatales; f__Anaeroplasmataceae; g__; s__
838	74	96	30	277	253	17	86	7	833	0.00293624	277	k__Bacteria; p__Bacteroidetes; c__Flavobacteriia; o__Flavobacteriales; f__Flavobacteriaceae
263	25	197	234	65	99	0	160	6	780	0.00274942	234	k__Bacteria; p__Proteobacteria; c__Gammaproteobacteria; o__Alteromonadales; f__Alteromonadaceae; g__Umboniibacter; s__
7103	31	76	63	396	0	1	203	6	770	0.00271417	396	k__Bacteria; p__Proteobacteria; c__Epsilonproteobacteria; o__Campylobacterales; f__Campylobacteraceae; g__Arcobacter; s__
1263	2	592	40	16	20	27	8	7	705	0.00248505	592	k__Bacteria; p__Proteobacteria; c__Alphaproteobacteria; o__Rhodobacterales; f__Rhodobacteraceae
2485	6	467	68	58	12	14	67	7	692	0.00243923	467	k__Bacteria; p__Proteobacteria; c__Alphaproteobacteria; o__Rhodobacterales; f__Rhodobacteraceae; g__Phaeobacter; s__
4282	4	59	63	230	17	265	34	7	672	0.00236873	265	k__Bacteria; p__Proteobacteria; c__Gammaproteobacteria; o__Alteromonadales; f__Pseudoalteromonadaceae; g__Pseudoalteromonas; s__
9685	570	0	0	57	0	3	0	3	630	0.00222069	570	k__Bacteria; p__Proteobacteria; c__Gammaproteobacteria; o__Alteromonadales; f__Shewanellaceae; g__Shewanella; s__
870	3	102	54	315	0	64	29	6	567	0.00199862	315	k__Bacteria; p__Proteobacteria; c__Gammaproteobacteria; o__Oceanospirillales; f__Oceanospirillaceae; g__Amphritea; s__
5648	1	410	18	19	0	44	69	6	561	0.00197747	410	k__Bacteria; p__Proteobacteria; c__Alphaproteobacteria; o__Kiloniellales; f__; g__; s__
1480	0	3	23	24	0	53	451	5	554	0.00195279	451	k__Bacteria; p__Proteobacteria; c__Gammaproteobacteria; o__Alteromonadales
2947	0	493	31	5	7	16	0	5	552	0.00194574	493	k__Bacteria; p__Proteobacteria; c__Alphaproteobacteria
5798	0	0	9	11	0	440	86	4	546	0.0019246	440	k__Bacteria; p__Proteobacteria; c__Gammaproteobacteria; o__Oceanospirillales; f__Oceanospirillaceae; g__Oleispira; s__
3699	27	396	74	18	0	0	7	5	522	0.00184	396	k__Bacteria; p__Firmicutes; c__Clostridia; o__Clostridiales; f__Clostridiaceae; g__Fusibacter; s__
5690	78	316	24	49	5	0	0	5	472	0.00166375	316	k__Bacteria; p__Planctomycetes; c__Planctomycetia; o__Pirellulales; f__Pirellulaceae; g__; s__
529	0	79	338	0	0	0	28	3	445	0.00156858	338	k__Bacteria; p__Proteobacteria; c__Gammaproteobacteria; o__Oceanospirillales; f__Endozoicimonaceae; g__; s__
5793	0	168	115	16	3	100	39	6	441	0.00155448	168	k__Bacteria; p__Proteobacteria; c__Gammaproteobacteria; o__Alteromonadales; f__Colwelliaceae; g__; s__
5052	148	1	1	0	1	187	91	6	429	0.00151218	187	k__Bacteria; p__Fusobacteria; c__Fusobacteria; o__Fusobacteriales; f__Fusobacteriaceae; g__Psychrilyobacter; s__
1329	2	241	95	1	1	5	83	7	428	0.00150866	241	k__Bacteria; p__Bacteroidetes
1307	0	376	46	0	0	0	0	2	422	0.00148751	376	k__Bacteria
8677	12	295	33	57	3	2	3	7	405	0.00142758	295	k__Bacteria; p__Proteobacteria; c__Alphaproteobacteria; o__Rhodobacterales; f__Rhodobacteraceae
6190	83	46	9	163	2	6	95	7	404	0.00142406	163	k__Bacteria; p__Proteobacteria; c__Epsilonproteobacteria; o__Campylobacterales; f__Campylobacteraceae; g__Arcobacter; s__
8107	158	87	0	127	0	0	0	3	372	0.00131126	158	k__Bacteria; p__Cyanobacteria; c__Synechococcophycideae; o__Synechococcales; f__Synechococcaceae; g__Prochlorococcus; s__marinus
10202	0	267	49	9	0	5	33	5	363	0.00127954	267	k__Bacteria; p__Proteobacteria; c__Gammaproteobacteria; o__Oceanospirillales; f__Oceanospirillaceae; g__; s__
485	70	173	20	98	0	0	0	4	361	0.00127249	173	k__Bacteria; p__Cyanobacteria; c__; o__; f__; g__; s__
8974	0	340	0	0	0	0	20	2	360	0.00126896	340	k__Bacteria; p__Proteobacteria; c__Gammaproteobacteria
9998	108	87	5	158	0	0	0	4	358	0.00126191	158	k__Bacteria; p__Cyanobacteria; c__Synechococcophycideae; o__Synechococcales; f__Synechococcaceae; g__Prochlorococcus; s__marinus
1693	86	1	1	0	0	123	132	5	343	0.00120904	132	k__Bacteria; p__Fusobacteria; c__Fusobacteria; o__Fusobacteriales; f__Fusobacteriaceae
2921	0	0	0	0	333	0	0	1	333	0.00117379	333	k__Bacteria
6635	0	309	8	2	8	0	5	5	332	0.00117027	309	k__Bacteria; p__Verrucomicrobia; c__Verrucomicrobiae; o__Verrucomicrobiales; f__Verrucomicrobiaceae; g__Rubritalea; s__
8808	0	265	28	37	1	1	0	5	332	0.00117027	265	k__Bacteria; p__Proteobacteria; c__Gammaproteobacteria; o__Oceanospirillales; f__Halomonadaceae
10734	4	271	31	4	0	2	12	6	324	0.00114207	271	k__Bacteria; p__Firmicutes; c__Bacilli; o__Lactobacillales; f__Streptococcaceae; g__Lactococcus; s__
1047	97	0	0	0	0	117	103	3	317	0.00111739	117	k__Bacteria; p__Fusobacteria; c__Fusobacteria; o__Fusobacteriales; f__Fusobacteriaceae; g__Psychrilyobacter; s__
9722	7	5	3	10	0	0	276	5	301	0.00106099	276	k__Bacteria; p__Proteobacteria; c__Epsilonproteobacteria; o__Campylobacterales; f__Campylobacteraceae; g__Arcobacter; s__
2337	0	134	139	0	2	0	17	4	292	0.00102927	139	k__Bacteria; p__Bacteroidetes; c__Flavobacteriia; o__Flavobacteriales; f__Flavobacteriaceae; g__; s__
6811	6	13	10	32	0	8	219	6	288	0.00101517	219	k__Bacteria; p__Proteobacteria; c__Gammaproteobacteria; o__Alteromonadales; f__; g__; s__
5487	105	0	1	21	79	0	77	5	283	0.000997547	105	k__Bacteria; p__Proteobacteria; c__Gammaproteobacteria
9889	0	71	12	78	0	107	15	5	283	0.000997547	107	k__Bacteria; p__Proteobacteria; c__Gammaproteobacteria; o__Oceanospirillales; f__Oceanospirillaceae; g__Neptunomonas; s__
2285	172	0	0	104	0	2	4	4	282	0.000994022	172	k__Bacteria; p__Proteobacteria; c__Gammaproteobacteria
5623	20	17	12	88	0	53	63	6	253	0.0008918	88	k__Bacteria; p__Proteobacteria; c__Gammaproteobacteria; o__Vibrionales; f__Vibrionaceae; g__Vibrio
10384	64	3	0	175	0	2	9	5	253	0.0008918	175	k__Bacteria; p__Proteobacteria; c__Epsilonproteobacteria; o__Campylobacterales; f__Campylobacteraceae; g__Arcobacter; s__
5522	3	84	3	3	151	0	0	5	244	0.000860076	151	k__Bacteria; p__Verrucomicrobia; c__Verrucomicrobiae; o__Verrucomicrobiales; f__Verrucomicrobiaceae; g__Rubritalea; s__
4840	50	91	9	81	10	0	2	6	243	0.000856551	91	k__Bacteria; p__Proteobacteria; c__Gammaproteobacteria; o__Alteromonadales; f__OM60; g__; s__
1509	1	0	0	7	0	234	0	3	242	0.000853026	234	k__Bacteria; p__Proteobacteria; c__Alphaproteobacteria; o__Rickettsiales
8532	1	67	7	160	0	4	0	5	239	0.000842451	160	k__Bacteria; p__Proteobacteria; c__Gammaproteobacteria; o__Oceanospirillales; f__Oceanospirillaceae; g__Neptunomonas; s__
1489	15	34	39	32	5	12	98	7	235	0.000828351	98	k__Bacteria; p__Proteobacteria; c__Gammaproteobacteria; o__Alteromonadales; f__Alteromonadaceae; g__BD2-13; s__
9874	1	0	0	218	0	14	0	3	233	0.000821302	218	k__Bacteria; p__Proteobacteria; c__Gammaproteobacteria; o__Oceanospirillales; f__Oceanospirillaceae
2280	0	27	1	193	0	3	5	5	229	0.000807202	193	k__Bacteria; p__Proteobacteria; c__Betaproteobacteria; o__Burkholderiales; f__Alcaligenaceae; g__Achromobacter; s__
6952	4	108	31	20	11	7	38	7	219	0.000771953	108	k__Bacteria; p__Proteobacteria; c__Alphaproteobacteria; o__Rhodobacterales; f__Rhodobacteraceae; g__Thalassobius
8969	30	92	18	50	15	0	1	6	206	0.000726129	92	k__Bacteria; p__Proteobacteria; c__Gammaproteobacteria; o__Alteromonadales; f__OM60; g__; s__
3248	114	0	0	84	0	3	4	4	205	0.000722604	114	k__Bacteria; p__Proteobacteria; c__Gammaproteobacteria; o__Vibrionales; f__Vibrionaceae
6694	63	4	1	135	0	0	0	4	203	0.000715555	135	k__Bacteria; p__Cyanobacteria; c__Synechococcophycideae; o__Synechococcales; f__Synechococcaceae; g__Prochlorococcus; s__marinus
417	0	16	83	0	0	0	103	3	202	0.00071203	103	k__Bacteria; p__Proteobacteria; c__Gammaproteobacteria
1894	0	188	0	0	0	0	13	2	201	0.000708505	188	k__Bacteria
9072	0	0	0	0	0	197	1	2	198	0.00069793	197	k__Bacteria
676	0	16	63	0	0	0	115	3	194	0.000683831	115	k__Bacteria; p__Proteobacteria; c__Gammaproteobacteria; o__Oceanospirillales; f__Endozoicimonaceae; g__; s__
4515	0	177	8	0	6	0	1	4	192	0.000676781	177	k__Bacteria; p__Proteobacteria; c__Alphaproteobacteria; o__Rhodobacterales; f__Rhodobacteraceae
3698	25	3	14	33	102	5	8	7	190	0.000669731	102	k__Bacteria; p__Proteobacteria; c__Gammaproteobacteria
2787	3	170	11	0	0	0	3	4	187	0.000659156	170	k__Bacteria; p__Firmicutes; c__Bacilli; o__Lactobacillales; f__Streptococcaceae
8138	52	106	3	4	11	8	0	6	184	0.000648582	106	k__Bacteria; p__Proteobacteria; c__Gammaproteobacteria; o__Vibrionales; f__Vibrionaceae
4253	0	6	2	25	0	144	3	5	180	0.000634482	144	k__Bacteria; p__Proteobacteria; c__Gammaproteobacteria; o__Oceanospirillales; f__Oceanospirillaceae; g__Oceanospirillum; s__
10193	26	79	17	38	8	11	1	7	180	0.000634482	79	k__Bacteria; p__Proteobacteria; c__Deltaproteobacteria; o__Desulfovibrionales; f__Desulfovibrionaceae; g__Desulfovibrio; s__
2288	3	75	9	8	0	0	83	5	178	0.000627432	83	k__Bacteria; p__Proteobacteria; c__Alphaproteobacteria; o__Rhodobacterales; f__Rhodobacteraceae
7337	44	39	2	91	0	0	0	4	176	0.000620382	91	k__Bacteria; p__Cyanobacteria; c__Synechococcophycideae; o__Synechococcales; f__Synechococcaceae; g__Prochlorococcus; s__marinus
979	0	2	1	0	0	172	0	3	175	0.000616857	172	k__Bacteria; p__Proteobacteria; c__Gammaproteobacteria; o__Alteromonadales; f__Ferrimonadaceae; g__Ferrimonas; s__
9179	0	147	13	2	0	1	11	5	174	0.000613333	147	k__Bacteria; p__Proteobacteria; c__Gammaproteobacteria; o__Enterobacteriales; f__Enterobacteriaceae; g__Citrobacter; s__
353	19	106	18	20	3	1	0	6	167	0.000588658	106	k__Bacteria; p__Planctomycetes; c__Planctomycetia; o__Pirellulales; f__Pirellulaceae; g__; s__
1796	0	0	8	6	0	144	8	4	166	0.000585133	144	k__Bacteria; p__Proteobacteria; c__Gammaproteobacteria; o__Oceanospirillales; f__Oceanospirillaceae
415	134	0	0	27	0	3	0	3	164	0.000578084	134	k__Bacteria
9570	13	1	62	0	47	11	30	6	164	0.000578084	62	k__Bacteria; p__Fusobacteria; c__Fusobacteria; o__Fusobacteriales; f__Fusobacteriaceae; g__Propionigenium; s__
8579	0	0	6	52	0	92	9	4	159	0.000560459	92	k__Bacteria; p__Proteobacteria; c__Gammaproteobacteria; o__Oceanospirillales; f__Oceanospirillaceae; g__Marinomonas; s__
655	3	130	15	4	0	0	6	5	158	0.000556934	130	k__Bacteria; p__Firmicutes; c__Bacilli; o__Lactobacillales; f__Leuconostocaceae; g__Weissella; s__
3473	6	2	57	8	36	12	28	7	149	0.00052521	57	k__Bacteria; p__Proteobacteria; c__Gammaproteobacteria; o__Oceanospirillales; f__Endozoicimonaceae; g__; s__
6801	1	101	17	5	2	7	7	7	140	0.000493486	101	k__Bacteria; p__Proteobacteria; c__Alphaproteobacteria; o__Rhodobacterales; f__Rhodobacteraceae; g__Anaerospora; s__
8451	26	46	2	54	8	2	0	6	138	0.000486436	54	k__Bacteria; p__Proteobacteria; c__Gammaproteobacteria; o__Alteromonadales; f__OM60
2007	9	2	40	13	42	6	24	7	136	0.000479386	42	k__Bacteria; p__Proteobacteria; c__Gammaproteobacteria; o__Oceanospirillales; f__Endozoicimonaceae; g__; s__
6150	0	54	23	4	0	8	46	5	135	0.000475861	54	k__Bacteria; p__Bacteroidetes; c__Flavobacteriia; o__Flavobacteriales; f__Flavobacteriaceae; g__Tenacibaculum; s__
4998	7	42	12	13	0	1	59	6	134	0.000472337	59	k__Bacteria; p__Proteobacteria; c__Epsilonproteobacteria; o__Campylobacterales; f__Campylobacteraceae; g__Arcobacter; s__
7437	20	0	0	8	0	99	7	4	134	0.000472337	99	k__Bacteria; p__Proteobacteria; c__Gammaproteobacteria; o__Alteromonadales
5606	28	31	3	59	12	0	0	5	133	0.000468812	59	k__Bacteria; p__Proteobacteria; c__Epsilonproteobacteria; o__Campylobacterales; f__Helicobacteraceae; g__; s__
2747	0	38	67	7	3	4	8	6	127	0.000447662	67	k__Bacteria; p__Proteobacteria; c__Gammaproteobacteria; o__Alteromonadales; f__Colwelliaceae
9707	0	68	18	0	0	0	40	3	126	0.000444137	68	k__Bacteria; p__Bacteroidetes; c__Flavobacteriia; o__Flavobacteriales; f__Flavobacteriaceae; g__; s__
5020	6	33	1	49	3	1	32	7	125	0.000440612	49	k__Bacteria; p__Verrucomicrobia; c__Verrucomicrobiae; o__Verrucomicrobiales; f__Verrucomicrobiaceae; g__Rubritalea; s__
2753	0	6	6	5	0	65	39	5	121	0.000426513	65	k__Bacteria; p__Proteobacteria; c__Gammaproteobacteria; o__Oceanospirillales; f__Oceanospirillaceae
3208	0	78	40	1	0	0	1	4	120	0.000422988	78	k__Bacteria; p__Spirochaetes; c__Spirochaetes; o__; f__; g__; s__
9841	5	71	4	12	28	0	0	5	120	0.000422988	71	k__Bacteria; p__Actinobacteria; c__Actinobacteria; o__Actinomycetales; f__Microbacteriaceae; g__Cryobacterium; s__
5806	38	30	7	28	4	0	12	6	119	0.000419463	38	k__Bacteria; p__Bacteroidetes; c__Flavobacteriia; o__Flavobacteriales
3008	0	81	0	0	0	0	37	2	118	0.000415938	81	k__Bacteria
2892	37	5	1	55	0	0	16	5	114	0.000401839	55	k__Bacteria; p__Proteobacteria; c__Epsilonproteobacteria; o__Campylobacterales; f__Campylobacteraceae; g__Arcobacter; s__
1910	6	59	11	20	3	3	8	7	110	0.000387739	59	k__Bacteria; p__Proteobacteria; c__Alphaproteobacteria; o__Rhodobacterales; f__Rhodobacteraceae
3879	0	87	11	1	8	1	2	6	110	0.000387739	87	k__Bacteria; p__Proteobacteria; c__Gammaproteobacteria; o__Pseudomonadales; f__Moraxellaceae; g__Acinetobacter
1372	2	92	3	0	4	0	8	5	109	0.000384214	92	k__Bacteria; p__Proteobacteria; c__Alphaproteobacteria; o__Rhodobacterales; f__Rhodobacteraceae
9338	0	35	10	8	0	3	52	5	108	0.000380689	52	k__Bacteria; p__Bacteroidetes; c__Flavobacteriia; o__Flavobacteriales; f__Flavobacteriaceae; g__Tenacibaculum; s__
4249	0	42	8	26	1	4	26	6	107	0.000377164	42	k__Bacteria; p__Bacteroidetes; c__Flavobacteriia; o__Flavobacteriales; f__Flavobacteriaceae
3894	0	2	4	0	0	1	99	4	106	0.000373639	99	k__Bacteria; p__Proteobacteria; c__Epsilonproteobacteria; o__Campylobacterales; f__Campylobacteraceae; g__Arcobacter; s__
6387	14	5	15	20	12	8	32	7	106	0.000373639	32	k__Bacteria; p__Proteobacteria; c__Gammaproteobacteria; o__Oceanospirillales; f__Endozoicimonaceae; g__; s__
8524	0	94	10	1	0	0	0	3	105	0.000370114	94	k__Bacteria; p__Verrucomicrobia; c__Verrucomicrobiae; o__Verrucomicrobiales; f__Verrucomicrobiaceae; g__Verrucomicrobium; s__
2523	37	0	0	0	0	60	7	3	104	0.00036659	60	k__Bacteria; p__Fusobacteria; c__Fusobacteria; o__Fusobacteriales; f__Fusobacteriaceae; g__Psychrilyobacter; s__
3086	9	1	3	12	0	58	21	6	104	0.00036659	58	k__Bacteria; p__Proteobacteria; c__Gammaproteobacteria; o__Vibrionales; f__Vibrionaceae
4197	2	7	27	22	0	3	42	6	103	0.000363065	42	k__Bacteria; p__Proteobacteria; c__Gammaproteobacteria; o__Oceanospirillales
4993	85	0	5	0	0	1	11	4	102	0.00035954	85	k__Bacteria; p__Proteobacteria; c__Gammaproteobacteria; o__Oceanospirillales; f__Endozoicimonaceae; g__; s__
6639	16	0	1	4	0	80	1	5	102	0.00035954	80	k__Bacteria; p__Proteobacteria; c__Gammaproteobacteria; o__Alteromonadales
554	0	99	1	0	0	0	0	2	100	0.00035249	99	k__Bacteria; p__Bacteroidetes; c__Flavobacteriia; o__Flavobacteriales; f__Flavobacteriaceae
841	0	0	0	0	0	99	0	1	99	0.000348965	99	k__Bacteria; p__Proteobacteria; c__Alphaproteobacteria
8290	14	0	0	4	0	75	6	4	99	0.000348965	75	k__Bacteria; p__Proteobacteria; c__Gammaproteobacteria; o__Vibrionales; f__Vibrionaceae; g__Aliivibrio; s__
9515	26	6	0	43	24	0	0	4	99	0.000348965	43	k__Bacteria; p__Proteobacteria; c__Deltaproteobacteria; o__Syntrophobacterales; f__Desulfobacteraceae; g__Desulfococcus; s__
4810	3	15	10	1	0	65	4	6	98	0.00034544	65	k__Bacteria; p__Proteobacteria; c__Gammaproteobacteria; o__Vibrionales; f__Vibrionaceae
535	7	0	0	0	0	84	6	3	97	0.000341915	84	k__Bacteria; p__Proteobacteria; c__Gammaproteobacteria; o__Vibrionales; f__Vibrionaceae; g__Aliivibrio; s__
5105	22	22	9	19	24	1	0	6	97	0.000341915	24	k__Bacteria; p__Proteobacteria; c__Deltaproteobacteria; o__Myxococcales; f__; g__; s__
2415	60	0	0	36	0	0	0	2	96	0.00033839	60	k__Bacteria; p__Proteobacteria; c__Gammaproteobacteria; o__Alteromonadales; f__Psychromonadaceae; g__Psychromonas; s__
3816	29	9	5	2	0	43	6	6	94	0.000331341	43	k__Bacteria; p__Proteobacteria; c__Gammaproteobacteria; o__Vibrionales; f__Vibrionaceae
9562	0	13	1	8	0	56	13	5	91	0.000320766	56	k__Bacteria; p__Proteobacteria; c__Gammaproteobacteria; o__Oceanospirillales; f__Oceanospirillaceae
8423	7	0	0	1	0	80	1	4	89	0.000313716	80	k__Bacteria; p__Proteobacteria; c__Gammaproteobacteria; o__Vibrionales; f__Vibrionaceae; g__Aliivibrio; s__
558	56	0	0	28	0	1	3	4	88	0.000310191	56	k__Bacteria; p__Proteobacteria; c__Gammaproteobacteria
3663	2	75	8	0	3	0	0	4	88	0.000310191	75	k__Bacteria; p__Proteobacteria; c__Gammaproteobacteria; o__Alteromonadales; f__; g__; s__
6815	30	8	3	43	2	1	1	7	88	0.000310191	43	k__Bacteria; p__Proteobacteria; c__Gammaproteobacteria; o__; f__; g__; s__
8818	0	88	0	0	0	0	0	1	88	0.000310191	88	k__Bacteria; p__Proteobacteria; c__Deltaproteobacteria; o__Bdellovibrionales; f__Bdellovibrionaceae; g__Bdellovibrio; s__
3761	1	64	8	5	9	0	0	5	87	0.000306666	64	k__Bacteria; p__Proteobacteria; c__Alphaproteobacteria; o__Rhodobacterales; f__Rhodobacteraceae
5617	19	21	6	18	21	0	0	5	85	0.000299616	21	k__Bacteria; p__Proteobacteria; c__Deltaproteobacteria; o__Desulfobacterales; f__Desulfobulbaceae; g__; s__
2060	3	3	53	0	20	1	3	6	83	0.000292567	53	k__Bacteria; p__Proteobacteria; c__Gammaproteobacteria
10123	6	16	8	49	0	0	2	5	81	0.000285517	49	k__Bacteria; p__Proteobacteria; c__Gammaproteobacteria; o__Alteromonadales; f__Alteromonadaceae; g__nsmpVI18; s__
6652	0	21	3	29	0	22	5	5	80	0.000281992	29	k__Bacteria; p__Proteobacteria; c__Gammaproteobacteria; o__Alteromonadales; f__Colwelliaceae; g__Thalassomonas; s__
2409	1	1	8	7	0	6	56	6	79	0.000278467	56	k__Bacteria; p__Proteobacteria; c__Gammaproteobacteria; o__Oceanospirillales; f__Oceanospirillaceae
5218	0	34	9	10	0	1	25	5	79	0.000278467	34	k__Bacteria; p__Bacteroidetes; c__Flavobacteriia; o__Flavobacteriales; f__Flavobacteriaceae; g__Kordia; s__
3358	0	38	3	15	2	2	18	6	78	0.000274942	38	k__Bacteria; p__Proteobacteria; c__Alphaproteobacteria; o__Rhodobacterales; f__Rhodobacteraceae
6662	0	0	0	1	0	75	2	3	78	0.000274942	75	k__Bacteria; p__Bacteroidetes; c__Flavobacteriia; o__Flavobacteriales; f__Flavobacteriaceae; g__Tenacibaculum; s__
1243	0	60	6	1	0	0	10	4	77	0.000271417	60	k__Bacteria; p__Proteobacteria; c__Gammaproteobacteria; o__Pseudomonadales; f__Moraxellaceae; g__Acinetobacter
5969	28	19	14	14	0	0	0	4	75	0.000264367	28	k__Bacteria; p__Proteobacteria; c__Gammaproteobacteria; o__Chromatiales; f__; g__; s__
2805	0	70	2	1	0	0	0	3	73	0.000257318	70	k__Bacteria; p__Proteobacteria; c__Gammaproteobacteria; o__Alteromonadales; f__OM60; g__; s__
5459	37	1	2	33	0	0	0	4	73	0.000257318	37	k__Bacteria; p__Proteobacteria; c__Gammaproteobacteria; o__Chromatiales; f__; g__; s__
7101	2	0	0	67	3	1	0	4	73	0.000257318	67	k__Bacteria; p__Proteobacteria; c__Gammaproteobacteria
7951	0	16	3	0	53	0	1	4	73	0.000257318	53	k__Bacteria
9510	2	0	43	0	24	0	4	4	73	0.000257318	43	k__Bacteria; p__Proteobacteria; c__Gammaproteobacteria; o__Alteromonadales
271	15	3	3	51	0	0	0	4	72	0.000253793	51	k__Bacteria; p__Cyanobacteria; c__Synechococcophycideae; o__Synechococcales; f__Synechococcaceae; g__Prochlorococcus; s__marinus
828	0	6	5	20	0	40	0	4	71	0.000250268	40	k__Bacteria; p__Proteobacteria; c__Gammaproteobacteria; o__Alteromonadales; f__Colwelliaceae; g__Thalassomonas; s__
8257	0	65	4	0	0	1	1	4	71	0.000250268	65	k__Bacteria; p__Firmicutes; c__Bacilli; o__Lactobacillales; f__Streptococcaceae; g__Lactococcus; s__
9269	0	1	5	37	0	1	27	5	71	0.000250268	37	k__Bacteria; p__Proteobacteria; c__Gammaproteobacteria; o__Alteromonadales; f__Colwelliaceae; g__Thalassomonas; s__
8949	19	2	0	44	5	0	0	4	70	0.000246743	44	k__Bacteria; p__Proteobacteria; c__Alphaproteobacteria; o__Rhodobacterales; f__Rhodobacteraceae
9881	19	17	2	18	14	0	0	5	70	0.000246743	19	k__Bacteria; p__Proteobacteria; c__Gammaproteobacteria; o__Chromatiales; f__; g__; s__
1702	37	0	0	24	0	5	3	4	69	0.000243218	37	k__Bacteria; p__Proteobacteria; c__Gammaproteobacteria; o__Vibrionales; f__Vibrionaceae; g__Vibrio
1781	0	55	2	4	2	0	6	5	69	0.000243218	55	k__Bacteria; p__Proteobacteria; c__Alphaproteobacteria
6267	7	34	7	19	0	0	0	4	67	0.000236168	34	k__Bacteria; p__Proteobacteria; c__Gammaproteobacteria; o__Alteromonadales; f__OM60; g__; s__
9939	0	52	6	7	0	1	0	4	66	0.000232643	52	k__Bacteria; p__Proteobacteria; c__Gammaproteobacteria; o__Oceanospirillales; f__Alcanivoracaceae; g__Alcanivorax
9063	14	0	0	1	0	42	7	4	64	0.000225594	42	k__Bacteria; p__Fusobacteria; c__Fusobacteria; o__Fusobacteriales; f__Fusobacteriaceae; g__Psychrilyobacter; s__
5941	0	55	5	2	0	0	0	3	62	0.000218544	55	k__Bacteria; p__Proteobacteria; c__Gammaproteobacteria; o__Alteromonadales; f__Alteromonadaceae; g__Marinobacter; s__
4372	53	0	0	7	0	1	0	3	61	0.000215019	53	k__Bacteria; p__Proteobacteria; c__Gammaproteobacteria; o__Vibrionales; f__Vibrionaceae; g__Photobacterium; s__
6142	0	52	4	0	4	0	1	4	61	0.000215019	52	k__Bacteria
6752	0	57	3	0	0	0	1	3	61	0.000215019	57	k__Bacteria; p__Bacteroidetes
1678	3	14	0	6	2	10	25	6	60	0.000211494	25	k__Bacteria; p__Proteobacteria; c__Alphaproteobacteria; o__Rhodobacterales; f__Rhodobacteraceae; g__Thalassobius; s__
10519	23	0	0	37	0	0	0	2	60	0.000211494	37	k__Bacteria; p__Proteobacteria; c__Gammaproteobacteria
4923	0	3	0	0	0	31	25	3	59	0.000207969	31	k__Bacteria; p__Proteobacteria; c__Alphaproteobacteria; o__Rhodobacterales; f__Rhodobacteraceae
8497	13	15	1	29	0	0	1	5	59	0.000207969	29	k__Bacteria; p__Cyanobacteria; c__Synechococcophycideae; o__Synechococcales; f__Synechococcaceae; g__Prochlorococcus; s__marinus
8552	6	24	2	27	0	0	0	4	59	0.000207969	27	k__Bacteria; p__Cyanobacteria; c__Synechococcophycideae; o__Synechococcales; f__Synechococcaceae; g__Prochlorococcus; s__marinus
5503	5	0	0	4	0	49	0	3	58	0.000204444	49	k__Bacteria; p__Proteobacteria; c__Gammaproteobacteria; o__Vibrionales; f__Vibrionaceae
2598	0	36	5	5	0	2	9	5	57	0.000200919	36	k__Bacteria; p__Bacteroidetes; c__Flavobacteriia; o__Flavobacteriales; f__Flavobacteriaceae; g__; s__
807	0	55	1	0	0	0	0	2	56	0.000197394	55	k__Bacteria; p__Proteobacteria; c__Alphaproteobacteria; o__Sphingomonadales; f__Sphingomonadaceae; g__Sphingopyxis; s__alaskensis
4229	40	0	0	11	0	4	1	4	56	0.000197394	40	k__Bacteria; p__Proteobacteria; c__Gammaproteobacteria; o__Alteromonadales; f__Shewanellaceae; g__Shewanella
7881	0	31	9	7	4	0	5	5	56	0.000197394	31	k__Bacteria; p__Proteobacteria; c__Alphaproteobacteria; o__Rhodobacterales; f__Rhodobacteraceae
6356	0	4	3	7	0	2	39	5	55	0.000193869	39	k__Bacteria; p__Proteobacteria; c__Gammaproteobacteria; o__Alteromonadales; f__Alteromonadaceae; g__BD2-13; s__
8768	42	0	0	13	0	0	0	2	55	0.000193869	42	k__Bacteria; p__Proteobacteria; c__Gammaproteobacteria; o__Alteromonadales
9411	5	23	2	24	0	0	1	5	55	0.000193869	24	k__Bacteria
7498	4	0	1	21	16	0	12	5	54	0.000190345	21	k__Bacteria; p__Proteobacteria; c__Alphaproteobacteria
8956	0	52	0	2	0	0	0	2	54	0.000190345	52	k__Bacteria; p__Bacteroidetes; c__Flavobacteriia; o__Flavobacteriales; f__Flavobacteriaceae
1462	0	4	1	20	0	17	11	5	53	0.00018682	20	k__Bacteria; p__Proteobacteria; c__Gammaproteobacteria; o__Alteromonadales; f__Colwelliaceae
7773	0	4	3	13	0	0	33	4	53	0.00018682	33	k__Bacteria; p__Proteobacteria; c__Gammaproteobacteria; o__Alteromonadales; f__Alteromonadaceae; g__BD2-13; s__
9686	2	41	7	0	3	0	0	4	53	0.00018682	41	k__Bacteria; p__Proteobacteria; c__Gammaproteobacteria; o__Alteromonadales; f__OM60; g__; s__
6506	23	6	0	22	1	0	0	4	52	0.000183295	23	k__Bacteria; p__Proteobacteria; c__Deltaproteobacteria; o__Desulfobacterales; f__Desulfobulbaceae
8288	0	0	1	12	1	0	38	4	52	0.000183295	38	k__Bacteria; p__Proteobacteria; c__Gammaproteobacteria; o__Oceanospirillales; f__SUP05; g__; s__
10310	0	9	4	26	0	3	10	5	52	0.000183295	26	k__Bacteria; p__Proteobacteria; c__Gammaproteobacteria; o__Alteromonadales; f__Colwelliaceae
7007	2	14	1	31	2	0	1	6	51	0.00017977	31	k__Bacteria; p__Proteobacteria; c__Gammaproteobacteria; o__Xanthomonadales; f__; g__; s__
776	2	0	0	1	0	45	2	4	50	0.000176245	45	k__Bacteria; p__Proteobacteria; c__Gammaproteobacteria
1045	10	0	0	1	0	39	0	3	50	0.000176245	39	k__Bacteria; p__Proteobacteria; c__Gammaproteobacteria
7077	0	18	32	0	0	0	0	2	50	0.000176245	32	k__Bacteria; p__Proteobacteria; c__Gammaproteobacteria; o__Alteromonadales; f__Alteromonadaceae
933	21	0	0	2	1	15	10	5	49	0.00017272	21	k__Bacteria; p__Proteobacteria; c__Gammaproteobacteria; o__Vibrionales; f__Vibrionaceae
1590	19	5	0	24	0	1	0	4	49	0.00017272	24	k__Bacteria; p__Proteobacteria; c__Gammaproteobacteria; o__HOC36; f__; g__; s__
4274	2	14	9	2	0	13	9	6	49	0.00017272	14	k__Bacteria; p__Proteobacteria; c__Gammaproteobacteria; o__Vibrionales; f__Vibrionaceae; g__Vibrio
6198	8	23	4	3	11	0	0	5	49	0.00017272	23	k__Bacteria; p__Proteobacteria; c__Gammaproteobacteria; o__Alteromonadales; f__OM60; g__; s__
1588	5	0	0	0	0	40	3	3	48	0.000169195	40	k__Bacteria; p__Proteobacteria; c__Gammaproteobacteria; o__Vibrionales; f__Vibrionaceae; g__Aliivibrio
3267	0	41	2	2	1	2	0	5	48	0.000169195	41	k__Bacteria; p__Proteobacteria; c__Alphaproteobacteria; o__Rhodobacterales; f__Rhodobacteraceae
9857	0	36	5	0	0	0	7	3	48	0.000169195	36	k__Bacteria; p__Proteobacteria; c__Alphaproteobacteria; o__Rhodobacterales; f__Rhodobacteraceae
4139	0	5	3	11	0	19	9	5	47	0.00016567	19	k__Bacteria; p__Bacteroidetes; c__Flavobacteriia; o__Flavobacteriales
4701	0	37	8	0	0	0	2	3	47	0.00016567	37	k__Bacteria; p__Firmicutes; c__Bacilli; o__Lactobacillales; f__Streptococcaceae; g__Lactococcus; s__
8049	14	1	2	0	0	6	24	5	47	0.00016567	24	k__Bacteria; p__Fusobacteria; c__Fusobacteria; o__Fusobacteriales; f__Fusobacteriaceae; g__Propionigenium; s__
1883	0	0	0	4	0	42	0	2	46	0.000162145	42	k__Bacteria
4970	6	0	0	40	0	0	0	2	46	0.000162145	40	k__Bacteria; p__Cyanobacteria
5680	6	1	3	3	0	19	14	6	46	0.000162145	19	k__Bacteria; p__Proteobacteria; c__Gammaproteobacteria; o__Vibrionales; f__Vibrionaceae; g__Aliivibrio; s__
3225	28	0	1	1	0	5	10	5	45	0.00015862	28	k__Bacteria; p__Proteobacteria; c__Deltaproteobacteria; o__Desulfobacterales; f__Desulfobulbaceae; g__Desulfotalea; s__
1425	4	2	0	5	0	24	9	5	44	0.000155096	24	k__Bacteria; p__Proteobacteria; c__Gammaproteobacteria; o__Vibrionales; f__Vibrionaceae
5836	0	26	9	9	0	0	0	3	44	0.000155096	26	k__Bacteria; p__Proteobacteria; c__Epsilonproteobacteria; o__Campylobacterales; f__Campylobacteraceae; g__Arcobacter; s__
6318	0	11	7	0	0	21	5	4	44	0.000155096	21	k__Bacteria; p__Proteobacteria; c__Gammaproteobacteria; o__Oceanospirillales; f__Oceanospirillaceae; g__Amphritea; s__
7156	0	44	0	0	0	0	0	1	44	0.000155096	44	k__Bacteria; p__Spirochaetes; c__[Leptospirae]; o__[Leptospirales]; f__Leptospiraceae; g__; s__
9799	0	32	0	1	2	1	8	5	44	0.000155096	32	k__Bacteria; p__Proteobacteria; c__Betaproteobacteria; o__Burkholderiales; f__Comamonadaceae; g__Limnohabitans; s__
2879	0	20	5	2	0	1	15	5	43	0.000151571	20	k__Bacteria; p__Bacteroidetes; c__Flavobacteriia; o__Flavobacteriales; f__Flavobacteriaceae
7264	0	0	0	7	0	31	5	3	43	0.000151571	31	k__Bacteria; p__Bacteroidetes; c__Flavobacteriia; o__Flavobacteriales; f__Flavobacteriaceae
8687	0	0	15	13	0	4	11	4	43	0.000151571	15	k__Bacteria; p__Proteobacteria; c__Gammaproteobacteria
188	13	0	1	4	0	7	17	5	42	0.000148046	17	k__Bacteria; p__Proteobacteria; c__Gammaproteobacteria; o__Vibrionales; f__Vibrionaceae
2169	13	8	0	21	0	0	0	3	42	0.000148046	21	k__Bacteria; p__Cyanobacteria; c__Synechococcophycideae; o__Synechococcales; f__Synechococcaceae; g__Prochlorococcus; s__marinus
2872	6	6	0	28	2	0	0	4	42	0.000148046	28	k__Bacteria; p__Proteobacteria; c__Gammaproteobacteria; o__Chromatiales; f__Chromatiaceae
2876	4	0	1	28	0	0	9	4	42	0.000148046	28	k__Bacteria; p__Bacteroidetes; c__Flavobacteriia; o__Flavobacteriales; f__; g__; s__
7906	11	3	4	0	1	3	20	6	42	0.000148046	20	k__Bacteria; p__Fusobacteria; c__Fusobacteria; o__Fusobacteriales; f__Fusobacteriaceae; g__Propionigenium; s__
4884	0	0	16	3	4	0	18	4	41	0.000144521	18	k__Bacteria; p__Proteobacteria; c__Gammaproteobacteria
5485	1	0	1	25	14	0	0	4	41	0.000144521	25	k__Bacteria; p__Bacteroidetes; c__Flavobacteriia; o__Flavobacteriales; f__Flavobacteriaceae; g__Lutimonas; s__
6206	6	0	0	0	0	21	14	3	41	0.000144521	21	k__Bacteria; p__Fusobacteria; c__Fusobacteria; o__Fusobacteriales; f__Fusobacteriaceae; g__Psychrilyobacter; s__
8858	0	0	0	0	41	0	0	1	41	0.000144521	41	k__Bacteria; p__Proteobacteria; c__Gammaproteobacteria; o__Vibrionales; f__Vibrionaceae
9932	3	3	2	33	0	0	0	4	41	0.000144521	33	k__Bacteria; p__Proteobacteria; c__Gammaproteobacteria
10099	0	28	3	1	5	0	4	5	41	0.000144521	28	k__Bacteria; p__Proteobacteria; c__Alphaproteobacteria; o__Rhodobacterales; f__Rhodobacteraceae
6290	0	5	5	4	0	0	26	4	40	0.000140996	26	k__Bacteria; p__Proteobacteria; c__Gammaproteobacteria; o__Alteromonadales; f__Alteromonadaceae
2570	17	0	0	13	9	0	0	3	39	0.000137471	17	k__Bacteria; p__Proteobacteria; c__Gammaproteobacteria; o__Chromatiales; f__; g__; s__
3431	8	1	5	0	0	4	21	5	39	0.000137471	21	k__Bacteria; p__Fusobacteria; c__Fusobacteria; o__Fusobacteriales; f__Fusobacteriaceae; g__Propionigenium; s__
374	0	0	0	1	37	0	0	2	38	0.000133946	37	k__Bacteria; p__Proteobacteria; c__Gammaproteobacteria
4445	35	0	0	3	0	0	0	2	38	0.000133946	35	k__Bacteria; p__Proteobacteria; c__Gammaproteobacteria; o__Alteromonadales
7279	7	0	0	0	0	15	16	3	38	0.000133946	16	k__Bacteria; p__Fusobacteria; c__Fusobacteria; o__Fusobacteriales; f__Fusobacteriaceae
8033	1	35	2	0	0	0	0	3	38	0.000133946	35	k__Bacteria; p__Planctomycetes; c__Planctomycetia; o__Pirellulales; f__Pirellulaceae; g__; s__
3649	9	0	0	1	0	25	2	4	37	0.000130421	25	k__Bacteria; p__Proteobacteria; c__Gammaproteobacteria; o__Alteromonadales; f__Shewanellaceae; g__Shewanella; s__benthica
7209	0	30	2	0	5	0	0	3	37	0.000130421	30	k__Bacteria
8413	0	0	0	0	0	36	1	2	37	0.000130421	36	k__Bacteria; p__Proteobacteria; c__Gammaproteobacteria
8510	4	0	0	3	30	0	0	3	37	0.000130421	30	k__Bacteria; p__Proteobacteria; c__Deltaproteobacteria; o__Syntrophobacterales; f__Desulfobacteraceae; g__Desulfosarcina; s__
8979	0	17	0	17	0	0	3	3	37	0.000130421	17	k__Bacteria; p__Proteobacteria; c__Alphaproteobacteria; o__Rhizobiales
9748	0	2	0	0	8	0	27	3	37	0.000130421	27	k__Bacteria; p__Proteobacteria; c__Epsilonproteobacteria; o__Campylobacterales; f__Helicobacteraceae
2697	7	6	1	13	9	0	0	5	36	0.000126896	13	k__Bacteria; p__Proteobacteria; c__Gammaproteobacteria; o__Chromatiales; f__Chromatiaceae; g__; s__
2702	0	27	9	0	0	0	0	2	36	0.000126896	27	k__Bacteria; p__Proteobacteria; c__Gammaproteobacteria
4591	4	19	1	12	0	0	0	4	36	0.000126896	19	k__Bacteria
4617	0	31	0	5	0	0	0	2	36	0.000126896	31	k__Bacteria; p__Proteobacteria; c__Alphaproteobacteria; o__Rhodobacterales; f__Hyphomonadaceae; g__; s__
5448	0	10	4	19	0	2	1	5	36	0.000126896	19	k__Bacteria; p__Proteobacteria; c__Alphaproteobacteria; o__Rhodobacterales; f__Rhodobacteraceae
5540	0	0	1	1	32	0	2	4	36	0.000126896	32	k__Bacteria; p__Proteobacteria; c__Gammaproteobacteria
6185	1	28	2	5	0	0	0	4	36	0.000126896	28	k__Bacteria; p__Proteobacteria; c__Alphaproteobacteria; o__Rhizobiales; f__Methylocystaceae; g__; s__
8378	0	36	0	0	0	0	0	1	36	0.000126896	36	k__Bacteria; p__Proteobacteria; c__Alphaproteobacteria; o__Caulobacterales; f__Caulobacteraceae
1159	1	30	3	1	0	0	0	4	35	0.000123371	30	k__Bacteria; p__Proteobacteria; c__Gammaproteobacteria; o__Alteromonadales
2960	0	30	3	0	0	0	2	3	35	0.000123371	30	k__Bacteria; p__Proteobacteria; c__Alphaproteobacteria; o__Rhodobacterales; f__Rhodobacteraceae
3283	1	26	8	0	0	0	0	3	35	0.000123371	26	k__Bacteria; p__Firmicutes; c__Clostridia; o__Clostridiales; f__Veillonellaceae; g__Veillonella; s__
4324	4	20	1	10	0	0	0	4	35	0.000123371	20	k__Bacteria; p__Proteobacteria; c__Gammaproteobacteria; o__Alteromonadales; f__OM60; g__; s__
4374	0	29	5	1	0	0	0	3	35	0.000123371	29	k__Bacteria; p__Proteobacteria; c__Alphaproteobacteria
4537	34	0	0	0	0	1	0	2	35	0.000123371	34	k__Bacteria; p__Proteobacteria; c__Gammaproteobacteria; o__Alteromonadales
5983	2	10	3	15	5	0	0	5	35	0.000123371	15	k__Bacteria; p__Cyanobacteria; c__Synechococcophycideae; o__Synechococcales; f__Synechococcaceae; g__Prochlorococcus; s__marinus
7110	10	0	0	6	0	16	3	4	35	0.000123371	16	k__Bacteria; p__Proteobacteria; c__Gammaproteobacteria; o__Vibrionales; f__Vibrionaceae
9650	0	0	3	4	0	26	2	4	35	0.000123371	26	k__Bacteria; p__Proteobacteria; c__Gammaproteobacteria
9876	1	22	0	11	0	1	0	4	35	0.000123371	22	k__Bacteria; p__Proteobacteria; c__Deltaproteobacteria; o__NB1-j; f__JTB38; g__; s__
10052	0	23	2	5	0	0	5	4	35	0.000123371	23	k__Bacteria; p__Proteobacteria; c__Alphaproteobacteria; o__Rhodobacterales; f__Rhodobacteraceae
2442	13	2	1	18	0	0	0	4	34	0.000119847	18	k__Bacteria; p__Cyanobacteria; c__Synechococcophycideae; o__Synechococcales; f__Synechococcaceae; g__Prochlorococcus; s__marinus
3449	8	0	0	14	0	12	0	3	34	0.000119847	14	k__Bacteria
7484	0	3	20	11	0	0	0	3	34	0.000119847	20	k__Bacteria; p__Proteobacteria; c__Gammaproteobacteria; o__Oceanospirillales; f__Oceanospirillaceae; g__; s__
8416	3	1	2	3	0	15	10	6	34	0.000119847	15	k__Bacteria; p__Proteobacteria; c__Gammaproteobacteria; o__Vibrionales; f__Vibrionaceae; g__Vibrio
9217	1	13	5	10	5	0	0	5	34	0.000119847	13	k__Archaea; p__Crenarchaeota; c__Thaumarchaeota; o__Cenarchaeales; f__Cenarchaeaceae; g__Nitrosopumilus; s__
10013	0	2	0	32	0	0	0	2	34	0.000119847	32	k__Bacteria; p__Proteobacteria; c__Alphaproteobacteria; o__Kiloniellales; f__; g__; s__
3195	26	0	0	2	0	5	0	3	33	0.000116322	26	k__Bacteria; p__Proteobacteria; c__Gammaproteobacteria; o__Vibrionales; f__Vibrionaceae; g__Photobacterium; s__rosenbergii
3731	10	0	1	6	0	4	12	5	33	0.000116322	12	k__Bacteria; p__Proteobacteria; c__Gammaproteobacteria
9498	16	0	0	14	0	2	1	4	33	0.000116322	16	k__Bacteria; p__Proteobacteria; c__Gammaproteobacteria; o__Alteromonadales; f__Psychromonadaceae; g__Psychromonas; s__
10054	9	0	0	1	0	21	2	4	33	0.000116322	21	k__Bacteria
679	0	1	9	14	0	0	8	4	32	0.000112797	14	k__Bacteria; p__Proteobacteria; c__Gammaproteobacteria
2514	0	0	0	32	0	0	0	1	32	0.000112797	32	k__Bacteria; p__Bacteroidetes; c__Bacteroidia; o__Bacteroidales
2529	3	19	3	6	0	0	1	5	32	0.000112797	19	k__Bacteria; p__Proteobacteria; c__Gammaproteobacteria; o__HOC36; f__; g__; s__
3164	2	2	1	26	0	1	0	5	32	0.000112797	26	k__Bacteria; p__Verrucomicrobia; c__Opitutae; o__Puniceicoccales; f__Puniceicoccaceae; g__Coraliomargarita; s__
3510	0	1	1	0	30	0	0	3	32	0.000112797	30	k__Bacteria; p__Proteobacteria; c__Gammaproteobacteria
7525	18	0	0	0	0	3	11	3	32	0.000112797	18	k__Bacteria
4471	1	0	1	19	0	10	0	4	31	0.000109272	19	k__Bacteria; p__Proteobacteria; c__Alphaproteobacteria; o__Kiloniellales; f__; g__; s__
7869	0	24	5	0	2	0	0	3	31	0.000109272	24	k__Bacteria; p__Firmicutes; c__Bacilli; o__Lactobacillales; f__Enterococcaceae; g__Enterococcus; s__
9537	1	0	5	13	0	6	6	5	31	0.000109272	13	k__Bacteria; p__Proteobacteria; c__Gammaproteobacteria; o__Oceanospirillales; f__Oceanospirillaceae; g__; s__
9577	1	0	0	25	3	0	2	4	31	0.000109272	25	k__Bacteria; p__Bacteroidetes; c__Bacteroidia; o__Bacteroidales; f__Marinilabiaceae; g__; s__
10170	8	0	7	1	11	1	3	6	31	0.000109272	11	k__Bacteria; p__Proteobacteria; c__Gammaproteobacteria
553	15	0	0	13	0	2	0	3	30	0.000105747	15	k__Bacteria; p__Proteobacteria; c__Gammaproteobacteria; o__Alteromonadales; f__Psychromonadaceae; g__Psychromonas; s__
1244	0	23	1	5	0	0	1	4	30	0.000105747	23	k__Bacteria; p__Proteobacteria; c__Alphaproteobacteria; o__Rhodobacterales; f__Hyphomonadaceae
3240	20	0	0	10	0	0	0	2	30	0.000105747	20	k__Bacteria; p__Proteobacteria; c__Gammaproteobacteria
3693	0	23	0	0	0	0	7	2	30	0.000105747	23	k__Bacteria; p__Firmicutes; c__Bacilli; o__Exiguobacterales; f__; g__; s__
3766	27	0	0	2	0	0	1	3	30	0.000105747	27	k__Bacteria; p__Proteobacteria; c__Gammaproteobacteria; o__Alteromonadales; f__Psychromonadaceae; g__Psychromonas; s__
3784	3	13	12	1	0	0	1	5	30	0.000105747	13	k__Bacteria; p__Proteobacteria; c__Deltaproteobacteria; o__Syntrophobacterales; f__Desulfobacteraceae
4225	0	22	4	1	1	0	2	5	30	0.000105747	22	k__Bacteria; p__Planctomycetes; c__Planctomycetia; o__Planctomycetales; f__Planctomycetaceae; g__Planctomyces; s__
5369	3	1	13	5	1	0	7	6	30	0.000105747	13	k__Bacteria; p__Proteobacteria; c__Gammaproteobacteria; o__Vibrionales; f__Vibrionaceae
5498	4	0	0	0	0	26	0	2	30	0.000105747	26	k__Bacteria; p__Proteobacteria; c__Gammaproteobacteria; o__Alteromonadales; f__Moritellaceae; g__Moritella; s__
8480	2	5	9	3	4	3	4	7	30	0.000105747	9	k__Bacteria; p__Proteobacteria; c__Gammaproteobacteria; o__Alteromonadales; f__; g__; s__
1183	1	0	0	0	28	0	0	2	29	0.000102222	28	k__Bacteria; p__Proteobacteria; c__Gammaproteobacteria
1723	0	2	14	0	10	0	3	4	29	0.000102222	14	k__Bacteria
2170	0	0	9	1	0	8	11	4	29	0.000102222	11	k__Bacteria; p__Proteobacteria; c__Gammaproteobacteria; o__Alteromonadales; f__Colwelliaceae
2478	12	1	0	16	0	0	0	3	29	0.000102222	16	k__Bacteria; p__Cyanobacteria; c__Synechococcophycideae; o__Synechococcales; f__Synechococcaceae; g__Prochlorococcus; s__marinus
3038	0	0	0	2	0	24	3	3	29	0.000102222	24	k__Bacteria; p__Proteobacteria; c__Gammaproteobacteria
4169	0	9	15	2	0	0	3	4	29	0.000102222	15	k__Bacteria; p__Proteobacteria; c__Gammaproteobacteria; o__Oceanospirillales; f__Oceanospirillaceae; g__Oleibacter; s__
6692	11	0	0	15	0	0	3	3	29	0.000102222	15	k__Bacteria; p__Proteobacteria; c__Gammaproteobacteria; o__Alteromonadales; f__Psychromonadaceae; g__Psychromonas; s__
6771	0	2	17	1	2	0	7	5	29	0.000102222	17	k__Bacteria; p__Proteobacteria; c__Gammaproteobacteria
7006	19	0	1	0	0	4	5	4	29	0.000102222	19	k__Bacteria; p__Proteobacteria; c__Gammaproteobacteria
10226	0	0	0	1	28	0	0	2	29	0.000102222	28	k__Bacteria; p__Proteobacteria
10701	10	0	0	0	0	17	2	3	29	0.000102222	17	k__Bacteria; p__Fusobacteria; c__Fusobacteria; o__Fusobacteriales; f__Fusobacteriaceae; g__Psychrilyobacter; s__
4101	0	14	1	2	0	1	10	5	28	9.86972e-05	14	k__Bacteria; p__Bacteroidetes; c__Flavobacteriia; o__Flavobacteriales; f__Flavobacteriaceae; g__Winogradskyella; s__
4776	28	0	0	0	0	0	0	1	28	9.86972e-05	28	k__Bacteria; p__Cyanobacteria; c__Synechococcophycideae; o__Synechococcales; f__Synechococcaceae; g__Prochlorococcus; s__marinus
5892	1	11	3	11	0	1	1	6	28	9.86972e-05	11	k__Bacteria; p__Proteobacteria; c__Gammaproteobacteria; o__Xanthomonadales; f__; g__; s__
7072	0	5	5	0	0	2	16	4	28	9.86972e-05	16	k__Bacteria; p__Proteobacteria; c__Gammaproteobacteria; o__Alteromonadales; f__Colwelliaceae
7606	4	0	0	21	0	1	2	4	28	9.86972e-05	21	k__Bacteria; p__Proteobacteria; c__Gammaproteobacteria; o__Vibrionales; f__Vibrionaceae; g__Vibrio
7611	0	14	2	1	11	0	0	4	28	9.86972e-05	14	k__Bacteria; p__Proteobacteria; c__Gammaproteobacteria; o__Alteromonadales; f__OM60; g__; s__
7924	0	1	0	0	0	13	14	3	28	9.86972e-05	14	k__Bacteria; p__Proteobacteria; c__Gammaproteobacteria; o__Oceanospirillales; f__Oceanospirillaceae; g__Amphritea; s__
8833	14	0	0	2	0	12	0	3	28	9.86972e-05	14	k__Bacteria; p__Proteobacteria; c__Gammaproteobacteria; o__Vibrionales; f__Vibrionaceae; g__Photobacterium
167	0	1	1	6	0	0	19	4	27	9.51723e-05	19	k__Bacteria; p__Proteobacteria; c__Gammaproteobacteria
2282	10	6	2	9	0	0	0	4	27	9.51723e-05	10	k__Bacteria; p__Proteobacteria; c__Gammaproteobacteria; o__Chromatiales; f__; g__; s__
3306	0	4	0	1	22	0	0	3	27	9.51723e-05	22	k__Bacteria; p__Tenericutes; c__Mollicutes; o__Mycoplasmatales; f__; g__; s__
3494	0	26	1	0	0	0	0	2	27	9.51723e-05	26	k__Bacteria; p__Proteobacteria; c__Gammaproteobacteria
5000	2	22	3	0	0	0	0	3	27	9.51723e-05	22	k__Bacteria; p__Planctomycetes; c__Planctomycetia; o__Planctomycetales; f__Planctomycetaceae; g__Planctomyces; s__
7515	0	12	5	6	4	0	0	4	27	9.51723e-05	12	k__Bacteria; p__Proteobacteria; c__Alphaproteobacteria; o__Rhodobacterales; f__Rhodobacteraceae
7853	0	10	16	0	0	0	1	3	27	9.51723e-05	16	k__Bacteria; p__Proteobacteria; c__Gammaproteobacteria; o__Legionellales; f__Francisellaceae; g__; s__
90	0	0	0	25	0	1	0	2	26	9.16474e-05	25	k__Bacteria; p__Bacteroidetes; c__Flavobacteriia; o__Flavobacteriales; f__Flavobacteriaceae
290	0	24	0	0	2	0	0	2	26	9.16474e-05	24	k__Bacteria; p__Proteobacteria; c__Alphaproteobacteria; o__Rhizobiales; f__Rhodobiaceae; g__; s__
817	0	0	0	0	25	0	1	2	26	9.16474e-05	25	k__Bacteria; p__Proteobacteria; c__Gammaproteobacteria
1140	3	11	0	9	3	0	0	4	26	9.16474e-05	11	k__Bacteria; p__Proteobacteria; c__Deltaproteobacteria; o__Desulfobacterales; f__Desulfobulbaceae; g__; s__
2281	2	15	0	3	6	0	0	4	26	9.16474e-05	15	k__Bacteria; p__Actinobacteria; c__Actinobacteria; o__Actinomycetales; f__; g__; s__
3467	0	22	3	0	0	1	0	3	26	9.16474e-05	22	k__Bacteria; p__Proteobacteria; c__Gammaproteobacteria; o__Chromatiales; f__; g__; s__
4136	0	7	0	0	19	0	0	2	26	9.16474e-05	19	k__Bacteria; p__Proteobacteria; c__Gammaproteobacteria
4159	0	2	1	23	0	0	0	3	26	9.16474e-05	23	k__Bacteria; p__Bacteroidetes
4786	13	0	0	0	0	13	0	2	26	9.16474e-05	13	k__Bacteria; p__Proteobacteria; c__Gammaproteobacteria; o__Alteromonadales; f__Moritellaceae; g__Moritella; s__
5875	11	0	0	5	10	0	0	3	26	9.16474e-05	11	k__Bacteria; p__Proteobacteria; c__Gammaproteobacteria; o__; f__; g__; s__
6040	1	0	6	3	0	2	14	5	26	9.16474e-05	14	k__Bacteria; p__Proteobacteria; c__Gammaproteobacteria; o__Oceanospirillales; f__Endozoicimonaceae; g__; s__
6865	0	2	0	0	0	0	24	2	26	9.16474e-05	24	k__Bacteria; p__Proteobacteria; c__Gammaproteobacteria; o__Alteromonadales; f__Alteromonadaceae; g__Alteromonas; s__
7177	1	0	0	23	1	0	1	4	26	9.16474e-05	23	k__Bacteria; p__Proteobacteria; c__Epsilonproteobacteria; o__Campylobacterales; f__Campylobacteraceae; g__Arcobacter; s__
9471	1	1	0	0	23	0	1	4	26	9.16474e-05	23	k__Bacteria; p__Proteobacteria; c__Gammaproteobacteria; o__Vibrionales; f__Vibrionaceae
9868	5	12	0	5	4	0	0	4	26	9.16474e-05	12	k__Bacteria; p__Proteobacteria; c__Gammaproteobacteria; o__Alteromonadales; f__; g__; s__
10096	0	0	0	5	0	0	21	2	26	9.16474e-05	21	k__Bacteria; p__Proteobacteria; c__Gammaproteobacteria; o__Alteromonadales; f__Colwelliaceae; g__Colwellia; s__
10727	10	0	0	16	0	0	0	2	26	9.16474e-05	16	k__Bacteria; p__Proteobacteria; c__Gammaproteobacteria; o__Alteromonadales; f__Psychromonadaceae; g__Psychromonas; s__
1157	0	12	5	7	0	0	1	4	25	8.81225e-05	12	k__Bacteria; p__Bacteroidetes
3846	7	0	0	0	0	15	3	3	25	8.81225e-05	15	k__Bacteria; p__Fusobacteria; c__Fusobacteria; o__Fusobacteriales; f__Fusobacteriaceae; g__Psychrilyobacter; s__
5773	0	23	1	1	0	0	0	3	25	8.81225e-05	23	k__Bacteria; p__Bacteroidetes; c__Sphingobacteriia; o__Sphingobacteriales; f__Flexibacteraceae; g__Microscilla; s__
7300	0	5	19	0	0	0	1	3	25	8.81225e-05	19	k__Bacteria; p__Proteobacteria; c__Gammaproteobacteria; o__Oceanospirillales; f__Endozoicimonaceae; g__; s__
7638	4	0	0	6	0	1	14	4	25	8.81225e-05	14	k__Bacteria; p__Proteobacteria; c__Gammaproteobacteria; o__Oceanospirillales
9115	5	0	0	1	0	19	0	3	25	8.81225e-05	19	k__Bacteria; p__Proteobacteria; c__Gammaproteobacteria; o__Vibrionales; f__Vibrionaceae; g__Aliivibrio; s__
10395	9	0	0	0	0	13	3	3	25	8.81225e-05	13	k__Bacteria; p__Fusobacteria; c__Fusobacteria; o__Fusobacteriales; f__Fusobacteriaceae; g__Psychrilyobacter; s__
83	8	1	0	15	0	0	0	3	24	8.45976e-05	15	k__Bacteria; p__Cyanobacteria
536	0	1	17	0	5	0	1	4	24	8.45976e-05	17	k__Bacteria; p__Bacteroidetes
1158	0	0	0	0	24	0	0	1	24	8.45976e-05	24	k__Bacteria; p__Fusobacteria; c__Fusobacteria; o__Fusobacteriales; f__Fusobacteriaceae
1457	0	0	0	14	0	7	3	3	24	8.45976e-05	14	k__Bacteria; p__Bacteroidetes; c__Flavobacteriia; o__Flavobacteriales; f__Flavobacteriaceae; g__Polaribacter; s__
1470	0	0	0	1	0	18	5	3	24	8.45976e-05	18	k__Bacteria; p__Proteobacteria; c__Gammaproteobacteria; o__Alteromonadales; f__Colwelliaceae; g__; s__
1935	10	5	0	2	7	0	0	4	24	8.45976e-05	10	k__Bacteria; p__Proteobacteria; c__Gammaproteobacteria
3305	0	1	16	0	7	0	0	3	24	8.45976e-05	16	k__Bacteria; p__Proteobacteria; c__Gammaproteobacteria
4599	0	0	0	22	0	2	0	2	24	8.45976e-05	22	k__Bacteria; p__Proteobacteria; c__Gammaproteobacteria; o__Alteromonadales
4762	0	0	0	0	0	24	0	1	24	8.45976e-05	24	k__Bacteria; p__Proteobacteria; c__Gammaproteobacteria; o__Alteromonadales; f__Shewanellaceae; g__Shewanella
8910	0	12	2	7	0	3	0	4	24	8.45976e-05	12	k__Bacteria; p__Proteobacteria; c__Epsilonproteobacteria; o__Campylobacterales; f__Campylobacteraceae; g__Arcobacter; s__
9507	2	0	3	1	0	14	4	5	24	8.45976e-05	14	k__Bacteria; p__Proteobacteria; c__Gammaproteobacteria
421	5	0	1	13	2	0	2	5	23	8.10727e-05	13	k__Bacteria; p__Bacteroidetes
1185	0	17	3	0	3	0	0	3	23	8.10727e-05	17	k__Bacteria; p__Proteobacteria; c__Gammaproteobacteria; o__Alteromonadales; f__OM60; g__; s__
1660	0	0	0	1	22	0	0	2	23	8.10727e-05	22	k__Bacteria; p__Proteobacteria; c__Gammaproteobacteria; o__Vibrionales; f__Vibrionaceae
8514	0	0	11	0	1	0	11	3	23	8.10727e-05	11	k__Bacteria; p__Proteobacteria; c__Deltaproteobacteria; o__Desulfobacterales; f__Desulfobulbaceae
8657	0	0	6	0	0	0	17	2	23	8.10727e-05	17	k__Bacteria
8919	6	0	0	16	0	0	1	3	23	8.10727e-05	16	k__Bacteria; p__Proteobacteria; c__Gammaproteobacteria
9443	0	8	0	7	0	0	8	3	23	8.10727e-05	8	k__Bacteria; p__Proteobacteria; c__Gammaproteobacteria; o__Thiotrichales; f__Thiotrichaceae; g__Leucothrix; s__
9833	3	0	7	7	0	0	6	4	23	8.10727e-05	7	k__Bacteria; p__Proteobacteria; c__Gammaproteobacteria; o__Oceanospirillales; f__Endozoicimonaceae; g__; s__
175	0	0	0	0	0	0	22	1	22	7.75478e-05	22	k__Bacteria; p__Proteobacteria; c__Gammaproteobacteria; o__Alteromonadales; f__Alteromonadaceae
667	0	16	2	0	0	0	4	3	22	7.75478e-05	16	k__Bacteria; p__Proteobacteria; c__Alphaproteobacteria; o__Rhizobiales; f__Phyllobacteriaceae; g__Mesorhizobium; s__
1085	0	6	10	2	0	0	4	4	22	7.75478e-05	10	k__Bacteria; p__Proteobacteria; c__Alphaproteobacteria; o__Rickettsiales; f__Rickettsiaceae; g__; s__
2208	0	3	2	0	0	0	17	3	22	7.75478e-05	17	k__Bacteria; p__Proteobacteria; c__Alphaproteobacteria; o__Rhizobiales; f__Hyphomicrobiaceae; g__; s__
2563	0	2	15	0	0	1	4	4	22	7.75478e-05	15	k__Bacteria; p__Proteobacteria; c__Gammaproteobacteria; o__Oceanospirillales; f__Endozoicimonaceae; g__; s__
3246	5	0	0	0	0	14	3	3	22	7.75478e-05	14	k__Bacteria; p__Fusobacteria; c__Fusobacteria; o__Fusobacteriales; f__Fusobacteriaceae; g__Psychrilyobacter; s__
3895	1	0	3	0	15	1	2	5	22	7.75478e-05	15	k__Bacteria; p__Proteobacteria; c__Gammaproteobacteria
4177	0	2	5	7	0	6	2	5	22	7.75478e-05	7	k__Bacteria; p__Proteobacteria; c__Gammaproteobacteria; o__Alteromonadales
4841	0	9	3	2	0	1	7	5	22	7.75478e-05	9	k__Bacteria; p__Proteobacteria; c__Alphaproteobacteria; o__Rhodobacterales; f__Rhodobacteraceae; g__Pseudoruegeria; s__
6275	4	3	1	14	0	0	0	4	22	7.75478e-05	14	k__Bacteria; p__Cyanobacteria; c__Synechococcophycideae; o__Synechococcales; f__Synechococcaceae; g__Prochlorococcus; s__marinus
6363	0	0	20	0	0	0	2	2	22	7.75478e-05	20	k__Bacteria
7225	10	0	0	0	0	0	12	2	22	7.75478e-05	12	k__Bacteria; p__Fusobacteria; c__Fusobacteria; o__Fusobacteriales; f__Fusobacteriaceae; g__Propionigenium; s__
7585	0	0	0	0	0	21	1	2	22	7.75478e-05	21	k__Bacteria; p__Proteobacteria; c__Gammaproteobacteria; o__Alteromonadales; f__Colwelliaceae; g__; s__
7645	6	2	1	0	0	1	12	5	22	7.75478e-05	12	k__Bacteria; p__Fusobacteria; c__Fusobacteria; o__Fusobacteriales; f__Fusobacteriaceae; g__Propionigenium; s__
7887	0	15	1	1	1	1	3	6	22	7.75478e-05	15	k__Bacteria; p__Proteobacteria; c__Alphaproteobacteria; o__Rhodobacterales; f__Rhodobacteraceae; g__Phaeobacter; s__
8440	7	0	0	0	0	12	3	3	22	7.75478e-05	12	k__Bacteria; p__Fusobacteria; c__Fusobacteria; o__Fusobacteriales; f__Fusobacteriaceae; g__Psychrilyobacter; s__
8686	0	0	0	3	0	17	2	3	22	7.75478e-05	17	k__Bacteria; p__Proteobacteria; c__Gammaproteobacteria; o__Oceanospirillales; f__Oceanospirillaceae
1137	3	11	1	0	6	0	0	4	21	7.40229e-05	11	k__Bacteria; p__Proteobacteria; c__Gammaproteobacteria; o__Vibrionales; f__Vibrionaceae; g__Vibrio
5353	0	13	6	2	0	0	0	3	21	7.40229e-05	13	k__Bacteria; p__Proteobacteria; c__Gammaproteobacteria; o__Alteromonadales; f__Colwelliaceae; g__Thalassomonas; s__
5411	3	0	1	11	2	1	3	6	21	7.40229e-05	11	k__Bacteria; p__Verrucomicrobia; c__Verrucomicrobiae; o__Verrucomicrobiales; f__Verrucomicrobiaceae; g__Persicirhabdus; s__
5950	0	0	0	19	0	0	2	2	21	7.40229e-05	19	k__Bacteria; p__Proteobacteria; c__Gammaproteobacteria; o__Alteromonadales
6420	0	2	2	7	2	1	7	6	21	7.40229e-05	7	k__Bacteria; p__Proteobacteria; c__Gammaproteobacteria; o__Oceanospirillales
6611	0	0	0	6	0	14	1	3	21	7.40229e-05	14	k__Bacteria; p__Proteobacteria; c__Gammaproteobacteria; o__Vibrionales; f__Vibrionaceae
8450	5	0	0	0	0	16	0	2	21	7.40229e-05	16	k__Bacteria; p__Proteobacteria; c__Gammaproteobacteria; o__Alteromonadales
8999	8	0	0	0	0	12	1	3	21	7.40229e-05	12	k__Bacteria
9017	0	0	0	21	0	0	0	1	21	7.40229e-05	21	k__Bacteria; p__Proteobacteria; c__Alphaproteobacteria; o__Rhizobiales
9563	0	21	0	0	0	0	0	1	21	7.40229e-05	21	k__Bacteria; p__Bacteroidetes; c__Bacteroidia; o__Bacteroidales; f__Prevotellaceae; g__Prevotella; s__
9607	0	15	6	0	0	0	0	2	21	7.40229e-05	15	k__Bacteria; p__Proteobacteria; c__Gammaproteobacteria; o__Oceanospirillales
10432	2	3	1	3	12	0	0	5	21	7.40229e-05	12	k__Bacteria; p__Proteobacteria; c__Gammaproteobacteria; o__Alteromonadales; f__; g__; s__
10656	5	3	1	10	2	0	0	5	21	7.40229e-05	10	k__Bacteria; p__Proteobacteria; c__Gammaproteobacteria; o__Xanthomonadales; f__; g__; s__
401	7	0	0	0	0	13	0	2	20	7.0498e-05	13	k__Bacteria; p__Proteobacteria; c__Gammaproteobacteria; o__Alteromonadales; f__Shewanellaceae; g__Shewanella; s__benthica
1567	18	1	0	1	0	0	0	3	20	7.0498e-05	18	k__Bacteria; p__Proteobacteria; c__Deltaproteobacteria; o__Desulfobacterales; f__Desulfobulbaceae
1936	7	0	0	0	0	13	0	2	20	7.0498e-05	13	k__Bacteria; p__Proteobacteria; c__Gammaproteobacteria; o__Alteromonadales; f__Moritellaceae; g__Moritella; s__
2136	0	17	3	0	0	0	0	2	20	7.0498e-05	17	k__Bacteria; p__Proteobacteria; c__Gammaproteobacteria
2146	1	13	0	4	1	0	1	5	20	7.0498e-05	13	k__Bacteria; p__Verrucomicrobia; c__Verrucomicrobiae; o__Verrucomicrobiales; f__Verrucomicrobiaceae; g__Luteolibacter; s__
2693	0	1	18	0	0	0	1	3	20	7.0498e-05	18	k__Bacteria; p__Proteobacteria; c__Gammaproteobacteria; o__Oceanospirillales; f__Endozoicimonaceae; g__; s__
2742	0	0	5	8	4	0	3	4	20	7.0498e-05	8	k__Bacteria; p__Proteobacteria; c__Gammaproteobacteria
3522	0	1	4	14	0	0	1	4	20	7.0498e-05	14	k__Bacteria; p__Bacteroidetes
4787	0	4	16	0	0	0	0	2	20	7.0498e-05	16	k__Bacteria; p__Proteobacteria; c__Gammaproteobacteria; o__Oceanospirillales; f__Endozoicimonaceae; g__; s__
4920	0	6	0	1	13	0	0	3	20	7.0498e-05	13	k__Bacteria; p__Actinobacteria; c__Actinobacteria; o__Actinomycetales; f__Microbacteriaceae
5364	7	6	0	7	0	0	0	3	20	7.0498e-05	7	k__Bacteria; p__Cyanobacteria; c__Synechococcophycideae; o__Synechococcales; f__Synechococcaceae; g__Prochlorococcus; s__marinus
6066	7	0	0	12	0	0	1	3	20	7.0498e-05	12	k__Bacteria; p__Proteobacteria; c__Gammaproteobacteria; o__Alteromonadales; f__Psychromonadaceae; g__Psychromonas; s__
6946	0	0	2	5	0	12	1	4	20	7.0498e-05	12	k__Bacteria; p__Bacteroidetes; c__Flavobacteriia; o__Flavobacteriales; f__Flavobacteriaceae
7402	1	0	0	4	0	12	3	4	20	7.0498e-05	12	k__Bacteria; p__Proteobacteria; c__Gammaproteobacteria; o__Vibrionales; f__Vibrionaceae; g__Vibrio
8831	0	0	0	1	0	19	0	2	20	7.0498e-05	19	k__Bacteria; p__Bacteroidetes; c__Flavobacteriia; o__Flavobacteriales
8981	2	14	0	4	0	0	0	3	20	7.0498e-05	14	k__Bacteria; p__Verrucomicrobia; c__Verrucomicrobiae; o__Verrucomicrobiales; f__Verrucomicrobiaceae; g__; s__
9854	11	0	0	1	0	8	0	3	20	7.0498e-05	11	k__Bacteria; p__Proteobacteria; c__Gammaproteobacteria; o__Vibrionales; f__Vibrionaceae; g__Photobacterium; s__
10078	8	0	1	1	0	1	9	5	20	7.0498e-05	9	k__Bacteria; p__Proteobacteria; c__Deltaproteobacteria; o__Desulfobacterales; f__Desulfobulbaceae; g__Desulfotalea; s__
10102	2	2	2	0	1	0	13	5	20	7.0498e-05	13	k__Bacteria; p__Fusobacteria; c__Fusobacteria; o__Fusobacteriales; f__Fusobacteriaceae; g__Propionigenium; s__
184	4	0	0	0	0	14	1	3	19	6.69731e-05	14	k__Bacteria; p__Proteobacteria; c__Gammaproteobacteria
2550	0	0	0	2	0	0	17	2	19	6.69731e-05	17	k__Bacteria; p__Proteobacteria; c__Gammaproteobacteria
2929	2	8	1	8	0	0	0	4	19	6.69731e-05	8	k__Bacteria; p__Cyanobacteria; c__Synechococcophycideae; o__Synechococcales; f__Synechococcaceae; g__Prochlorococcus; s__marinus
3269	0	0	0	19	0	0	0	1	19	6.69731e-05	19	k__Bacteria; p__Bacteroidetes
3682	0	0	1	0	0	0	18	2	19	6.69731e-05	18	k__Bacteria; p__Proteobacteria; c__Gammaproteobacteria
4711	1	0	2	2	6	0	8	5	19	6.69731e-05	8	k__Bacteria
4771	0	18	1	0	0	0	0	2	19	6.69731e-05	18	k__Bacteria; p__Proteobacteria; c__Betaproteobacteria; o__Neisseriales; f__Neisseriaceae; g__Microvirgula; s__aerodenitrificans
5031	0	8	0	0	0	11	0	2	19	6.69731e-05	11	k__Bacteria; p__Proteobacteria; c__Gammaproteobacteria; o__Oceanospirillales; f__Oceanospirillaceae; g__; s__
5190	0	4	1	12	0	0	2	4	19	6.69731e-05	12	k__Bacteria; p__Proteobacteria; c__Gammaproteobacteria
5347	0	16	0	0	0	0	3	2	19	6.69731e-05	16	k__Bacteria; p__GN02; c__IIB17; o__; f__; g__; s__
5422	7	0	0	0	0	5	7	3	19	6.69731e-05	7	k__Bacteria; p__Fusobacteria; c__Fusobacteria; o__Fusobacteriales; f__Fusobacteriaceae; g__Psychrilyobacter; s__
5541	0	3	4	0	0	10	2	4	19	6.69731e-05	10	k__Bacteria; p__Proteobacteria; c__Gammaproteobacteria; o__Oceanospirillales; f__Oceanospirillaceae; g__Amphritea; s__
7204	0	0	0	6	0	7	6	3	19	6.69731e-05	7	k__Bacteria; p__Proteobacteria; c__Gammaproteobacteria; o__Vibrionales; f__Vibrionaceae; g__Aliivibrio; s__
8022	1	18	0	0	0	0	0	2	19	6.69731e-05	18	k__Bacteria; p__Proteobacteria; c__Gammaproteobacteria; o__Vibrionales; f__Vibrionaceae
8163	0	0	1	1	0	0	17	3	19	6.69731e-05	17	k__Bacteria; p__Proteobacteria; c__Gammaproteobacteria; o__Oceanospirillales; f__Oceanospirillaceae
8717	8	0	1	0	0	3	7	4	19	6.69731e-05	8	k__Bacteria; p__Proteobacteria; c__Gammaproteobacteria
8718	0	11	8	0	0	0	0	2	19	6.69731e-05	11	k__Bacteria; p__Proteobacteria; c__Gammaproteobacteria; o__Alteromonadales; f__Alteromonadaceae; g__Microbulbifer; s__
9392	12	0	0	7	0	0	0	2	19	6.69731e-05	12	k__Bacteria; p__Proteobacteria; c__Gammaproteobacteria
10204	9	0	1	1	0	4	4	5	19	6.69731e-05	9	k__Bacteria; p__Proteobacteria; c__Gammaproteobacteria
22	0	18	0	0	0	0	0	1	18	6.34482e-05	18	k__Bacteria; p__Planctomycetes; c__Planctomycetia; o__Pirellulales; f__Pirellulaceae; g__; s__
821	3	0	0	1	0	14	0	3	18	6.34482e-05	14	k__Bacteria; p__Fusobacteria; c__Fusobacteria; o__Fusobacteriales; f__Fusobacteriaceae; g__Propionigenium; s__
872	10	0	0	8	0	0	0	2	18	6.34482e-05	10	k__Bacteria; p__Cyanobacteria; c__Synechococcophycideae; o__Synechococcales; f__Synechococcaceae; g__Prochlorococcus; s__marinus
1289	1	5	1	11	0	0	0	4	18	6.34482e-05	11	k__Bacteria
1671	0	1	0	0	0	0	17	2	18	6.34482e-05	17	k__Bacteria; p__Proteobacteria; c__Gammaproteobacteria; o__Oceanospirillales; f__Oceanospirillaceae
2102	0	4	4	3	0	1	6	5	18	6.34482e-05	6	k__Bacteria; p__Proteobacteria; c__Gammaproteobacteria; o__Alteromonadales; f__Alteromonadaceae
2498	0	0	0	1	15	0	2	3	18	6.34482e-05	15	k__Bacteria
2815	2	1	0	15	0	0	0	3	18	6.34482e-05	15	k__Bacteria; p__Proteobacteria; c__Epsilonproteobacteria; o__Campylobacterales; f__Campylobacteraceae; g__Arcobacter; s__
3325	0	0	0	1	0	13	4	3	18	6.34482e-05	13	k__Bacteria; p__Proteobacteria; c__Gammaproteobacteria; o__Vibrionales; f__Vibrionaceae; g__Aliivibrio; s__
3348	2	1	2	11	2	0	0	5	18	6.34482e-05	11	k__Bacteria; p__Proteobacteria; c__Gammaproteobacteria; o__Alteromonadales; f__; g__; s__
3511	0	5	3	8	0	0	2	4	18	6.34482e-05	8	k__Bacteria; p__Proteobacteria; c__Alphaproteobacteria; o__Rhodobacterales; f__Rhodobacteraceae
3845	2	14	1	0	1	0	0	4	18	6.34482e-05	14	k__Bacteria; p__Proteobacteria; c__Alphaproteobacteria; o__Rickettsiales; f__mitochondria; g__; s__
3850	0	0	9	0	3	0	6	3	18	6.34482e-05	9	k__Bacteria; p__Fusobacteria; c__Fusobacteria; o__Fusobacteriales; f__Fusobacteriaceae; g__Propionigenium; s__
4069	17	0	0	0	0	0	1	2	18	6.34482e-05	17	k__Bacteria; p__Proteobacteria; c__Gammaproteobacteria; o__Alteromonadales; f__Psychromonadaceae; g__Psychromonas; s__
4665	0	0	0	6	0	0	12	2	18	6.34482e-05	12	k__Bacteria; p__Bacteroidetes; c__Flavobacteriia; o__Flavobacteriales; f__; g__; s__
4675	1	0	4	4	2	3	4	6	18	6.34482e-05	4	k__Bacteria; p__Proteobacteria; c__Gammaproteobacteria
5137	0	17	1	0	0	0	0	2	18	6.34482e-05	17	k__Bacteria; p__Cyanobacteria
5171	0	15	0	3	0	0	0	2	18	6.34482e-05	15	k__Bacteria; p__Nitrospirae; c__Nitrospira; o__Nitrospirales; f__Nitrospiraceae; g__; s__
6579	13	0	0	5	0	0	0	2	18	6.34482e-05	13	k__Bacteria; p__Proteobacteria; c__Gammaproteobacteria
6715	3	8	0	7	0	0	0	3	18	6.34482e-05	8	k__Bacteria; p__Proteobacteria; c__Alphaproteobacteria; o__Rhodobacterales; f__Rhodobacteraceae
6794	7	0	0	0	0	4	7	3	18	6.34482e-05	7	k__Bacteria; p__Fusobacteria; c__Fusobacteria; o__Fusobacteriales; f__Fusobacteriaceae
8386	3	0	1	0	0	9	5	4	18	6.34482e-05	9	k__Bacteria; p__Fusobacteria; c__Fusobacteria; o__Fusobacteriales; f__Fusobacteriaceae; g__Psychrilyobacter; s__
9030	0	14	3	0	0	1	0	3	18	6.34482e-05	14	k__Bacteria; p__Proteobacteria; c__Alphaproteobacteria; o__Rhodobacterales; f__Rhodobacteraceae
9482	0	18	0	0	0	0	0	1	18	6.34482e-05	18	k__Bacteria; p__Verrucomicrobia; c__Verrucomicrobiae; o__Verrucomicrobiales; f__Verrucomicrobiaceae; g__; s__
10493	6	0	0	11	1	0	0	3	18	6.34482e-05	11	k__Bacteria; p__Proteobacteria; c__Epsilonproteobacteria; o__Campylobacterales; f__Helicobacteraceae; g__; s__
10699	9	0	0	0	0	5	4	3	18	6.34482e-05	9	k__Bacteria; p__Fusobacteria; c__Fusobacteria; o__Fusobacteriales; f__Fusobacteriaceae; g__Psychrilyobacter; s__
89	0	0	17	0	0	0	0	1	17	5.99233e-05	17	k__Bacteria; p__Bacteroidetes
594	0	7	1	3	0	3	3	5	17	5.99233e-05	7	k__Bacteria; p__Bacteroidetes; c__Sphingobacteriia; o__Sphingobacteriales; f__Ekhidnaceae
784	0	0	1	3	0	0	13	3	17	5.99233e-05	13	k__Bacteria; p__Proteobacteria; c__Gammaproteobacteria; o__Alteromonadales; f__; g__; s__
1330	1	0	0	0	0	16	0	2	17	5.99233e-05	16	k__Bacteria
1629	1	1	3	0	3	0	9	5	17	5.99233e-05	9	k__Bacteria; p__Fusobacteria; c__Fusobacteria; o__Fusobacteriales; f__Fusobacteriaceae; g__Propionigenium; s__
2164	0	0	8	0	0	6	3	3	17	5.99233e-05	8	k__Bacteria; p__Proteobacteria; c__Gammaproteobacteria; o__Alteromonadales
2971	1	14	0	0	2	0	0	3	17	5.99233e-05	14	k__Bacteria; p__Actinobacteria; c__Acidimicrobiia; o__Acidimicrobiales; f__C111; g__; s__
3169	0	17	0	0	0	0	0	1	17	5.99233e-05	17	k__Bacteria; p__Planctomycetes; c__Planctomycetia; o__Pirellulales; f__Pirellulaceae; g__; s__
3697	0	16	1	0	0	0	0	2	17	5.99233e-05	16	k__Bacteria; p__Spirochaetes; c__Spirochaetes
4086	0	0	0	0	17	0	0	1	17	5.99233e-05	17	k__Bacteria; p__Proteobacteria
4487	9	0	0	4	1	3	0	4	17	5.99233e-05	9	k__Bacteria; p__Proteobacteria; c__Gammaproteobacteria; o__Vibrionales; f__Vibrionaceae; g__Photobacterium
6138	2	11	1	1	2	0	0	5	17	5.99233e-05	11	k__Bacteria; p__Planctomycetes; c__Planctomycetia; o__Pirellulales; f__Pirellulaceae; g__; s__
7420	9	0	0	0	0	1	7	3	17	5.99233e-05	9	k__Bacteria
7799	0	6	2	1	0	0	8	4	17	5.99233e-05	8	k__Bacteria; p__Bacteroidetes; c__Flavobacteriia; o__Flavobacteriales; f__Flavobacteriaceae
7849	13	2	0	0	0	1	1	4	17	5.99233e-05	13	k__Bacteria
8892	0	6	0	11	0	0	0	2	17	5.99233e-05	11	k__Bacteria; p__Bacteroidetes; c__Flavobacteriia; o__Flavobacteriales; f__Flavobacteriaceae; g__Zobellia; s__
9375	0	11	3	1	0	2	0	4	17	5.99233e-05	11	k__Bacteria; p__Proteobacteria; c__Alphaproteobacteria; o__Rhizobiales; f__Cohaesibacteraceae; g__Cohaesibacter; s__
10334	5	5	2	5	0	0	0	4	17	5.99233e-05	5	k__Bacteria
395	0	2	0	0	0	0	14	2	16	5.63984e-05	14	k__Bacteria; p__Proteobacteria; c__Alphaproteobacteria; o__Rhodobacterales; f__Rhodobacteraceae
406	2	0	0	0	0	4	10	3	16	5.63984e-05	10	k__Bacteria; p__Fusobacteria; c__Fusobacteria; o__Fusobacteriales; f__Fusobacteriaceae
1023	0	0	9	0	7	0	0	2	16	5.63984e-05	9	k__Bacteria; p__Proteobacteria; c__Gammaproteobacteria; o__Alteromonadales
1761	5	0	4	0	0	0	7	3	16	5.63984e-05	7	k__Bacteria; p__Fusobacteria; c__Fusobacteria; o__Fusobacteriales; f__Fusobacteriaceae; g__Propionigenium; s__
3673	6	0	0	0	0	9	1	3	16	5.63984e-05	9	k__Bacteria; p__Fusobacteria; c__Fusobacteria; o__Fusobacteriales; f__Fusobacteriaceae; g__Psychrilyobacter; s__
3791	0	12	0	4	0	0	0	2	16	5.63984e-05	12	k__Bacteria; p__Proteobacteria; c__Betaproteobacteria; o__Nitrosomonadales; f__Nitrosomonadaceae; g__; s__
4491	0	0	0	2	0	9	5	3	16	5.63984e-05	9	k__Bacteria; p__Proteobacteria; c__Gammaproteobacteria; o__Vibrionales; f__Vibrionaceae
5009	0	15	0	0	0	0	1	2	16	5.63984e-05	15	k__Bacteria; p__Bacteroidetes; c__Flavobacteriia; o__Flavobacteriales; f__Cryomorphaceae; g__; s__
5524	3	0	0	13	0	0	0	2	16	5.63984e-05	13	k__Bacteria; p__Proteobacteria; c__Gammaproteobacteria; o__Vibrionales; f__Vibrionaceae; g__Aliivibrio
5751	2	1	0	3	0	5	5	5	16	5.63984e-05	5	k__Bacteria; p__Proteobacteria; c__Gammaproteobacteria; o__Vibrionales; f__Vibrionaceae
6080	0	9	2	1	1	0	3	5	16	5.63984e-05	9	k__Bacteria; p__Proteobacteria; c__Alphaproteobacteria; o__Rhodobacterales; f__Rhodobacteraceae; g__Pseudoruegeria; s__
7091	0	7	2	7	0	0	0	3	16	5.63984e-05	7	k__Bacteria; p__Bacteroidetes; c__Flavobacteriia; o__Flavobacteriales; f__Cryomorphaceae; g__; s__
7155	0	0	10	0	0	0	6	2	16	5.63984e-05	10	k__Bacteria; p__Proteobacteria; c__Deltaproteobacteria; o__Desulfobacterales; f__Desulfobulbaceae; g__Desulfotalea; s__
7343	3	3	0	10	0	0	0	3	16	5.63984e-05	10	k__Bacteria; p__Cyanobacteria; c__Synechococcophycideae; o__Synechococcales; f__Synechococcaceae; g__Prochlorococcus; s__marinus
7742	16	0	0	0	0	0	0	1	16	5.63984e-05	16	k__Bacteria; p__Proteobacteria
7808	11	0	0	0	0	4	1	3	16	5.63984e-05	11	k__Bacteria; p__Fusobacteria; c__Fusobacteria; o__Fusobacteriales; f__Fusobacteriaceae; g__Psychrilyobacter; s__
8199	0	16	0	0	0	0	0	1	16	5.63984e-05	16	k__Bacteria; p__Actinobacteria; c__Actinobacteria; o__Actinomycetales; f__Microbacteriaceae
8348	0	13	0	3	0	0	0	2	16	5.63984e-05	13	k__Bacteria; p__Proteobacteria; c__Gammaproteobacteria; o__Thiotrichales; f__Piscirickettsiaceae; g__Cycloclasticus; s__
8732	5	6	0	3	2	0	0	4	16	5.63984e-05	6	k__Bacteria; p__Proteobacteria; c__Alphaproteobacteria; o__Rickettsiales; f__mitochondria; g__; s__
8901	0	14	1	1	0	0	0	3	16	5.63984e-05	14	k__Bacteria; p__Proteobacteria; c__Alphaproteobacteria; o__Rhodobacterales; f__Rhodobacteraceae
9589	0	0	0	1	0	14	1	3	16	5.63984e-05	14	k__Bacteria; p__Proteobacteria; c__Gammaproteobacteria
10029	0	15	1	0	0	0	0	2	16	5.63984e-05	15	k__Bacteria; p__Planctomycetes; c__Planctomycetia; o__Pirellulales; f__Pirellulaceae; g__; s__
10292	0	2	8	4	2	0	0	4	16	5.63984e-05	8	k__Bacteria; p__Proteobacteria; c__Gammaproteobacteria
18	0	10	1	4	0	0	0	3	15	5.28735e-05	10	k__Bacteria; p__Proteobacteria; c__Gammaproteobacteria
181	0	3	0	12	0	0	0	2	15	5.28735e-05	12	k__Bacteria; p__Proteobacteria; c__Alphaproteobacteria
299	13	0	0	1	0	0	1	3	15	5.28735e-05	13	k__Bacteria; p__Proteobacteria; c__Gammaproteobacteria; o__Alteromonadales
393	2	4	0	9	0	0	0	3	15	5.28735e-05	9	k__Bacteria; p__Proteobacteria; c__Gammaproteobacteria; o__Xanthomonadales; f__; g__; s__
638	8	0	0	0	0	3	4	3	15	5.28735e-05	8	k__Bacteria; p__Fusobacteria; c__Fusobacteria; o__Fusobacteriales; f__Fusobacteriaceae; g__Psychrilyobacter; s__
1479	7	0	3	0	0	0	5	3	15	5.28735e-05	7	k__Bacteria; p__Proteobacteria; c__Deltaproteobacteria; o__Desulfobacterales; f__Desulfobulbaceae; g__Desulfotalea; s__
1686	0	2	3	1	0	0	9	4	15	5.28735e-05	9	k__Bacteria; p__GN02; c__IIB17; o__; f__; g__; s__
2614	1	0	0	14	0	0	0	2	15	5.28735e-05	14	k__Bacteria; p__Proteobacteria; c__Gammaproteobacteria; o__Oceanospirillales; f__Endozoicimonaceae; g__; s__
3541	1	9	2	0	0	0	3	4	15	5.28735e-05	9	k__Bacteria; p__Proteobacteria; c__Alphaproteobacteria
3695	0	0	0	0	0	0	15	1	15	5.28735e-05	15	k__Bacteria; p__Proteobacteria; c__Epsilonproteobacteria; o__Campylobacterales; f__Campylobacteraceae; g__Arcobacter; s__
4151	7	0	0	0	0	8	0	2	15	5.28735e-05	8	k__Bacteria; p__Proteobacteria; c__Gammaproteobacteria; o__Alteromonadales
4335	0	14	1	0	0	0	0	2	15	5.28735e-05	14	k__Bacteria; p__Planctomycetes; c__Planctomycetia; o__Pirellulales; f__Pirellulaceae; g__; s__
4352	0	12	2	0	0	1	0	3	15	5.28735e-05	12	k__Bacteria; p__Proteobacteria; c__Alphaproteobacteria; o__Rhodobacterales; f__Rhodobacteraceae
5176	0	0	0	3	1	9	2	4	15	5.28735e-05	9	k__Bacteria; p__Bacteroidetes; c__Flavobacteriia; o__Flavobacteriales; f__Flavobacteriaceae
5289	0	13	1	1	0	0	0	3	15	5.28735e-05	13	k__Bacteria; p__Verrucomicrobia; c__Verrucomicrobiae; o__Verrucomicrobiales; f__Verrucomicrobiaceae; g__; s__
5322	0	2	1	4	0	7	1	5	15	5.28735e-05	7	k__Bacteria; p__Proteobacteria; c__Gammaproteobacteria
5416	2	0	0	8	0	1	4	4	15	5.28735e-05	8	k__Bacteria; p__Proteobacteria; c__Gammaproteobacteria; o__Vibrionales; f__Vibrionaceae; g__Aliivibrio; s__
6406	0	15	0	0	0	0	0	1	15	5.28735e-05	15	k__Bacteria; p__Proteobacteria; c__Gammaproteobacteria; o__Legionellales; f__Coxiellaceae; g__Aquicella; s__
7452	0	0	0	1	2	12	0	3	15	5.28735e-05	12	k__Bacteria; p__Fusobacteria; c__Fusobacteria; o__Fusobacteriales; f__Fusobacteriaceae; g__Propionigenium; s__
8563	0	0	8	0	2	0	5	3	15	5.28735e-05	8	k__Bacteria; p__Proteobacteria; c__Gammaproteobacteria
8912	1	1	10	1	1	0	1	6	15	5.28735e-05	10	k__Bacteria; p__Proteobacteria; c__Gammaproteobacteria; o__Alteromonadales; f__Alteromonadaceae; g__Umboniibacter; s__
10126	6	2	3	2	2	0	0	5	15	5.28735e-05	6	k__Bacteria; p__Proteobacteria; c__Deltaproteobacteria; o__Syntrophobacterales; f__Desulfobacteraceae; g__Desulfosarcina; s__
10567	0	13	0	0	0	0	2	2	15	5.28735e-05	13	k__Bacteria; p__Proteobacteria; c__Alphaproteobacteria
10586	0	0	0	0	0	0	15	1	15	5.28735e-05	15	k__Bacteria; p__Proteobacteria; c__Epsilonproteobacteria; o__Campylobacterales; f__Campylobacteraceae; g__Arcobacter; s__
107	7	0	0	7	0	0	0	2	14	4.93486e-05	7	k__Bacteria
210	0	0	3	0	9	0	2	3	14	4.93486e-05	9	k__Bacteria; p__Proteobacteria; c__Gammaproteobacteria
656	4	0	0	9	0	0	1	3	14	4.93486e-05	9	k__Bacteria; p__Proteobacteria; c__Gammaproteobacteria
1339	0	11	0	3	0	0	0	2	14	4.93486e-05	11	k__Bacteria; p__Bacteroidetes; c__Flavobacteriia; o__Flavobacteriales; f__; g__; s__
1690	2	0	0	12	0	0	0	2	14	4.93486e-05	12	k__Bacteria; p__Proteobacteria; c__Alphaproteobacteria; o__Rickettsiales; f__; g__; s__
2253	1	0	4	0	8	0	1	4	14	4.93486e-05	8	k__Bacteria; p__Proteobacteria; c__Gammaproteobacteria; o__Oceanospirillales; f__Endozoicimonaceae; g__; s__
3229	7	0	0	0	0	4	3	3	14	4.93486e-05	7	k__Bacteria; p__Fusobacteria; c__Fusobacteria; o__Fusobacteriales; f__Fusobacteriaceae; g__Psychrilyobacter; s__
3652	6	0	0	8	0	0	0	2	14	4.93486e-05	8	k__Bacteria; p__Proteobacteria; c__Gammaproteobacteria
4245	3	2	3	3	2	1	0	6	14	4.93486e-05	3	k__Bacteria; p__Proteobacteria; c__Gammaproteobacteria; o__Vibrionales; f__Vibrionaceae; g__Vibrio; s__shilonii
4637	0	3	11	0	0	0	0	2	14	4.93486e-05	11	k__Bacteria; p__Proteobacteria; c__Gammaproteobacteria; o__Oceanospirillales; f__Endozoicimonaceae; g__; s__
4791	11	0	0	0	0	1	2	3	14	4.93486e-05	11	k__Bacteria; p__Fusobacteria; c__Fusobacteria; o__Fusobacteriales; f__Fusobacteriaceae; g__Psychrilyobacter; s__
5397	0	9	0	5	0	0	0	2	14	4.93486e-05	9	k__Bacteria; p__Verrucomicrobia; c__[Pedosphaerae]
5894	0	10	2	1	1	0	0	4	14	4.93486e-05	10	k__Bacteria; p__SBR1093; c__VHS-B5-50; o__; f__; g__; s__
5952	2	0	2	4	5	0	1	5	14	4.93486e-05	5	k__Bacteria; p__Proteobacteria; c__Gammaproteobacteria
6403	2	8	1	3	0	0	0	4	14	4.93486e-05	8	k__Bacteria; p__Proteobacteria; c__Alphaproteobacteria; o__Rhodobacterales; f__Rhodobacteraceae
6688	0	2	0	0	0	0	12	2	14	4.93486e-05	12	k__Bacteria; p__Proteobacteria; c__Gammaproteobacteria
6797	0	0	1	0	0	8	5	3	14	4.93486e-05	8	k__Bacteria; p__Proteobacteria; c__Gammaproteobacteria; o__Oceanospirillales; f__Oceanospirillaceae; g__Amphritea; s__
7976	0	8	4	0	0	0	2	3	14	4.93486e-05	8	k__Bacteria; p__Proteobacteria; c__Gammaproteobacteria
8063	0	14	0	0	0	0	0	1	14	4.93486e-05	14	k__Bacteria; p__Proteobacteria; c__Gammaproteobacteria; o__Legionellales; f__Coxiellaceae
8080	8	0	0	0	0	3	3	3	14	4.93486e-05	8	k__Bacteria; p__Fusobacteria; c__Fusobacteria; o__Fusobacteriales; f__Fusobacteriaceae; g__Psychrilyobacter; s__
8830	13	0	0	0	0	0	1	2	14	4.93486e-05	13	k__Bacteria
8929	13	0	0	0	0	0	1	2	14	4.93486e-05	13	k__Bacteria; p__Proteobacteria; c__Deltaproteobacteria; o__Desulfobacterales; f__Desulfobulbaceae; g__Desulfotalea; s__
9856	1	2	0	0	0	11	0	3	14	4.93486e-05	11	k__Bacteria; p__Fusobacteria; c__Fusobacteria; o__Fusobacteriales; f__Fusobacteriaceae; g__Propionigenium; s__
9894	0	14	0	0	0	0	0	1	14	4.93486e-05	14	k__Bacteria; p__Bacteroidetes; c__Sphingobacteriia; o__Sphingobacteriales; f__Saprospiraceae; g__; s__
10382	0	7	1	0	0	0	6	3	14	4.93486e-05	7	k__Bacteria; p__Proteobacteria; c__Gammaproteobacteria; o__Oceanospirillales; f__Endozoicimonaceae; g__; s__
163	0	12	0	0	0	1	0	2	13	4.58237e-05	12	k__Bacteria; p__Proteobacteria; c__Alphaproteobacteria; o__Rhizobiales; f__Hyphomicrobiaceae; g__; s__
1076	1	0	1	0	0	4	7	4	13	4.58237e-05	7	k__Bacteria; p__Fusobacteria; c__Fusobacteria; o__Fusobacteriales; f__Fusobacteriaceae; g__Psychrilyobacter; s__
1389	0	1	0	12	0	0	0	2	13	4.58237e-05	12	k__Bacteria; p__Firmicutes; c__Bacilli; o__Lactobacillales; f__Streptococcaceae; g__Streptococcus
1662	5	5	1	2	0	0	0	4	13	4.58237e-05	5	k__Bacteria; p__Cyanobacteria; c__Synechococcophycideae; o__Synechococcales; f__Synechococcaceae; g__Prochlorococcus; s__marinus
1670	1	3	0	9	0	0	0	3	13	4.58237e-05	9	k__Bacteria; p__Verrucomicrobia; c__Verrucomicrobiae; o__Verrucomicrobiales; f__Verrucomicrobiaceae
1822	0	12	1	0	0	0	0	2	13	4.58237e-05	12	k__Bacteria; p__Bacteroidetes; c__Flavobacteriia; o__Flavobacteriales; f__Flavobacteriaceae; g__; s__
2174	2	0	1	10	0	0	0	3	13	4.58237e-05	10	k__Bacteria; p__Proteobacteria; c__Gammaproteobacteria; o__Vibrionales; f__Vibrionaceae
2369	0	0	0	0	0	0	13	1	13	4.58237e-05	13	k__Bacteria; p__Actinobacteria; c__Actinobacteria; o__Actinomycetales; f__Micrococcaceae
2429	4	0	0	0	0	4	5	3	13	4.58237e-05	5	k__Bacteria; p__Fusobacteria; c__Fusobacteria; o__Fusobacteriales; f__Fusobacteriaceae
2455	0	7	3	0	0	3	0	3	13	4.58237e-05	7	k__Bacteria; p__Proteobacteria; c__Gammaproteobacteria; o__Alteromonadales; f__Pseudoalteromonadaceae
3889	2	7	2	0	2	0	0	4	13	4.58237e-05	7	k__Bacteria; p__Planctomycetes; c__Planctomycetia; o__Pirellulales; f__Pirellulaceae; g__; s__
4141	0	0	0	1	0	6	6	3	13	4.58237e-05	6	k__Bacteria; p__Proteobacteria; c__Gammaproteobacteria; o__Oceanospirillales; f__Oceanospirillaceae
4378	0	4	4	2	3	0	0	4	13	4.58237e-05	4	k__Bacteria
5511	0	2	4	0	1	0	6	4	13	4.58237e-05	6	k__Bacteria; p__Proteobacteria; c__Gammaproteobacteria; o__Alteromonadales; f__Colwelliaceae; g__; s__
5883	0	0	0	0	0	1	12	2	13	4.58237e-05	12	k__Bacteria; p__Proteobacteria; c__Gammaproteobacteria; o__Alteromonadales; f__Colwelliaceae
6030	5	7	0	1	0	0	0	3	13	4.58237e-05	7	k__Bacteria; p__Proteobacteria; c__Gammaproteobacteria; o__; f__; g__; s__
6380	0	13	0	0	0	0	0	1	13	4.58237e-05	13	k__Bacteria; p__Proteobacteria; c__Alphaproteobacteria; o__Rhizobiales; f__Hyphomicrobiaceae; g__Hyphomicrobium; s__
6588	1	0	0	12	0	0	0	2	13	4.58237e-05	12	k__Bacteria; p__Proteobacteria
7182	0	0	0	0	0	4	9	2	13	4.58237e-05	9	k__Bacteria; p__Proteobacteria; c__Gammaproteobacteria; o__Alteromonadales; f__Colwelliaceae; g__; s__
7922	0	10	0	3	0	0	0	2	13	4.58237e-05	10	k__Bacteria; p__Bacteroidetes; c__Flavobacteriia; o__Flavobacteriales; f__Flavobacteriaceae
8362	0	8	3	1	0	1	0	4	13	4.58237e-05	8	k__Bacteria
8652	6	0	0	0	0	7	0	2	13	4.58237e-05	7	k__Bacteria
8849	0	10	1	0	2	0	0	3	13	4.58237e-05	10	k__Bacteria; p__Planctomycetes; c__Planctomycetia; o__Pirellulales; f__Pirellulaceae; g__; s__
8883	0	5	2	4	0	0	2	4	13	4.58237e-05	5	k__Bacteria; p__Proteobacteria; c__Gammaproteobacteria; o__Alteromonadales; f__; g__; s__
9001	3	0	1	9	0	0	0	3	13	4.58237e-05	9	k__Bacteria
9352	0	11	2	0	0	0	0	2	13	4.58237e-05	11	k__Bacteria; p__Planctomycetes; c__Planctomycetia; o__Pirellulales; f__Pirellulaceae; g__; s__
9870	0	9	0	0	4	0	0	2	13	4.58237e-05	9	k__Bacteria; p__Planctomycetes; c__Planctomycetia; o__Pirellulales; f__Pirellulaceae; g__; s__
9959	0	11	1	1	0	0	0	3	13	4.58237e-05	11	k__Bacteria; p__Proteobacteria; c__Epsilonproteobacteria; o__Campylobacterales; f__Campylobacteraceae; g__Arcobacter
10065	0	12	0	1	0	0	0	2	13	4.58237e-05	12	k__Bacteria; p__Proteobacteria; c__Deltaproteobacteria; o__NB1-j; f__JTB38; g__; s__
10338	0	0	1	0	12	0	0	2	13	4.58237e-05	12	k__Bacteria; p__Proteobacteria; c__Gammaproteobacteria
10640	0	4	7	0	0	0	2	3	13	4.58237e-05	7	k__Bacteria
10735	0	0	0	0	0	0	13	1	13	4.58237e-05	13	k__Bacteria; p__Proteobacteria; c__Epsilonproteobacteria; o__Campylobacterales; f__Campylobacteraceae; g__Arcobacter; s__
616	3	0	1	0	0	0	8	3	12	4.22988e-05	8	k__Bacteria; p__Proteobacteria; c__Deltaproteobacteria; o__Desulfobacterales; f__Desulfobulbaceae; g__Desulfotalea; s__
889	1	0	1	10	0	0	0	3	12	4.22988e-05	10	k__Bacteria; p__Proteobacteria; c__Deltaproteobacteria; o__Desulfuromonadales; f__Desulfuromonadaceae; g__; s__
1081	10	0	0	0	0	1	1	3	12	4.22988e-05	10	k__Bacteria; p__Fusobacteria; c__Fusobacteria; o__Fusobacteriales; f__Fusobacteriaceae; g__Psychrilyobacter; s__
2535	0	0	0	0	0	0	12	1	12	4.22988e-05	12	k__Bacteria; p__Firmicutes; c__Bacilli; o__Bacillales; f__Planococcaceae; g__; s__
2651	4	0	0	8	0	0	0	2	12	4.22988e-05	8	k__Bacteria; p__Proteobacteria; c__Gammaproteobacteria; o__Alteromonadales; f__Psychromonadaceae; g__Psychromonas; s__
2738	0	8	0	2	0	0	2	3	12	4.22988e-05	8	k__Bacteria; p__Proteobacteria; c__Alphaproteobacteria; o__Rhodobacterales; f__Rhodobacteraceae; g__Ruegeria; s__
3098	4	0	0	7	0	1	0	3	12	4.22988e-05	7	k__Bacteria; p__Proteobacteria; c__Deltaproteobacteria; o__Syntrophobacterales; f__Desulfobacteraceae; g__Desulfofrigus; s__
3763	3	8	0	0	1	0	0	3	12	4.22988e-05	8	k__Bacteria; p__Verrucomicrobia; c__Verrucomicrobiae; o__Verrucomicrobiales; f__Verrucomicrobiaceae; g__MSBL3; s__
4323	0	11	0	0	1	0	0	2	12	4.22988e-05	11	k__Bacteria; p__Proteobacteria; c__Alphaproteobacteria; o__Rhizobiales; f__Hyphomicrobiaceae; g__; s__
4589	0	1	0	0	0	0	11	2	12	4.22988e-05	11	k__Bacteria; p__Proteobacteria; c__Epsilonproteobacteria; o__Campylobacterales; f__Campylobacteraceae; g__Arcobacter; s__
4653	0	3	0	3	0	0	6	3	12	4.22988e-05	6	k__Bacteria; p__Bacteroidetes; c__Flavobacteriia; o__Flavobacteriales; f__Flavobacteriaceae
4692	0	0	0	11	0	1	0	2	12	4.22988e-05	11	k__Bacteria; p__Proteobacteria; c__Gammaproteobacteria; o__Alteromonadales
4896	0	5	1	6	0	0	0	3	12	4.22988e-05	6	k__Bacteria; p__Proteobacteria; c__Gammaproteobacteria; o__HTCC2188; f__HTCC2188; g__HTCC; s__
5336	0	0	0	5	0	7	0	2	12	4.22988e-05	7	k__Bacteria; p__Proteobacteria; c__Gammaproteobacteria; o__Alteromonadales; f__Pseudoalteromonadaceae
5389	0	0	0	0	0	5	7	2	12	4.22988e-05	7	k__Bacteria; p__Proteobacteria; c__Gammaproteobacteria; o__Oceanospirillales; f__Oceanospirillaceae
5533	2	5	1	3	1	0	0	5	12	4.22988e-05	5	k__Bacteria; p__Proteobacteria; c__Alphaproteobacteria; o__Rhizobiales; f__Hyphomicrobiaceae; g__; s__
5701	1	1	3	0	1	5	1	6	12	4.22988e-05	5	k__Bacteria; p__Proteobacteria; c__Gammaproteobacteria; o__Vibrionales; f__Vibrionaceae
6094	0	10	2	0	0	0	0	2	12	4.22988e-05	10	k__Bacteria
6112	0	12	0	0	0	0	0	1	12	4.22988e-05	12	k__Bacteria; p__Firmicutes; c__Bacilli; o__Turicibacterales; f__Turicibacteraceae; g__Turicibacter; s__
6476	0	8	0	0	0	1	3	3	12	4.22988e-05	8	k__Bacteria; p__Proteobacteria; c__Alphaproteobacteria; o__Rhodobacterales; f__Rhodobacteraceae; g__Ruegeria
6550	4	3	0	5	0	0	0	3	12	4.22988e-05	5	k__Bacteria; p__Cyanobacteria; c__Synechococcophycideae; o__Synechococcales; f__Synechococcaceae; g__Prochlorococcus; s__marinus
7022	1	2	6	0	0	0	3	4	12	4.22988e-05	6	k__Bacteria; p__Proteobacteria; c__Gammaproteobacteria
7312	0	4	7	0	1	0	0	3	12	4.22988e-05	7	k__Bacteria; p__Proteobacteria; c__Gammaproteobacteria; o__Alteromonadales; f__Idiomarinaceae; g__Idiomarina; s__
7865	0	0	0	1	0	7	4	3	12	4.22988e-05	7	k__Bacteria; p__Proteobacteria; c__Gammaproteobacteria; o__Vibrionales; f__Vibrionaceae; g__Vibrio; s__
8463	0	3	0	7	0	1	1	4	12	4.22988e-05	7	k__Bacteria; p__Proteobacteria; c__Gammaproteobacteria; o__Alteromonadales; f__Alteromonadaceae
8834	0	9	1	0	0	0	2	3	12	4.22988e-05	9	k__Bacteria; p__Proteobacteria
8863	0	1	0	0	11	0	0	2	12	4.22988e-05	11	k__Bacteria; p__Actinobacteria; c__Actinobacteria; o__Actinomycetales
8934	4	0	0	0	0	7	1	3	12	4.22988e-05	7	k__Bacteria; p__Fusobacteria; c__Fusobacteria; o__Fusobacteriales; f__Fusobacteriaceae; g__Psychrilyobacter; s__
9140	0	2	8	0	0	0	2	3	12	4.22988e-05	8	k__Bacteria; p__Proteobacteria; c__Gammaproteobacteria; o__Oceanospirillales; f__Endozoicimonaceae; g__; s__
9286	3	0	0	0	0	3	6	3	12	4.22988e-05	6	k__Bacteria; p__Fusobacteria; c__Fusobacteria; o__Fusobacteriales; f__Fusobacteriaceae; g__Psychrilyobacter; s__
9356	0	0	0	10	0	2	0	2	12	4.22988e-05	10	k__Bacteria; p__Proteobacteria; c__Alphaproteobacteria; o__Sphingomonadales
9623	0	11	0	1	0	0	0	2	12	4.22988e-05	11	k__Bacteria; p__Bacteroidetes; c__Flavobacteriia; o__Flavobacteriales; f__Flavobacteriaceae; g__Muricauda; s__
82	6	0	0	0	0	4	1	3	11	3.87739e-05	6	k__Bacteria
121	0	8	0	0	3	0	0	2	11	3.87739e-05	8	k__Bacteria; p__Proteobacteria; c__Gammaproteobacteria; o__Alteromonadales; f__OM60; g__; s__
265	6	0	0	0	0	2	3	3	11	3.87739e-05	6	k__Bacteria; p__Fusobacteria; c__Fusobacteria; o__Fusobacteriales; f__Fusobacteriaceae; g__Psychrilyobacter; s__
564	4	0	3	0	0	0	4	3	11	3.87739e-05	4	k__Bacteria; p__Proteobacteria; c__Gammaproteobacteria
745	0	4	1	2	0	4	0	4	11	3.87739e-05	4	k__Bacteria; p__Proteobacteria; c__Gammaproteobacteria
1041	0	11	0	0	0	0	0	1	11	3.87739e-05	11	k__Bacteria; p__Bacteroidetes; c__Sphingobacteriia; o__Sphingobacteriales; f__Saprospiraceae; g__; s__
1102	9	0	0	2	0	0	0	2	11	3.87739e-05	9	k__Bacteria; p__Cyanobacteria; c__Synechococcophycideae; o__Synechococcales; f__Synechococcaceae; g__Prochlorococcus
1315	4	0	0	7	0	0	0	2	11	3.87739e-05	7	k__Bacteria; p__Proteobacteria; c__Epsilonproteobacteria; o__Campylobacterales; f__Helicobacteraceae; g__; s__
2370	0	2	0	2	0	0	7	3	11	3.87739e-05	7	k__Bacteria; p__Proteobacteria; c__Alphaproteobacteria; o__Sphingomonadales; f__Erythrobacteraceae; g__; s__
2548	0	11	0	0	0	0	0	1	11	3.87739e-05	11	k__Bacteria; p__Proteobacteria; c__Alphaproteobacteria
2681	0	0	10	0	1	0	0	2	11	3.87739e-05	10	k__Bacteria; p__Proteobacteria; c__Gammaproteobacteria; o__Legionellales; f__Francisellaceae; g__; s__
2704	0	8	0	3	0	0	0	2	11	3.87739e-05	8	k__Bacteria; p__Proteobacteria; c__Alphaproteobacteria; o__Rhodobacterales; f__Rhodobacteraceae
2912	0	10	0	0	0	1	0	2	11	3.87739e-05	10	k__Bacteria; p__Bacteroidetes; c__Sphingobacteriia; o__Sphingobacteriales; f__Chitinophagaceae; g__; s__
3386	0	11	0	0	0	0	0	1	11	3.87739e-05	11	k__Bacteria; p__Proteobacteria; c__Alphaproteobacteria; o__Kiloniellales; f__; g__; s__
3481	0	7	0	4	0	0	0	2	11	3.87739e-05	7	k__Bacteria; p__Bacteroidetes; c__Flavobacteriia; o__Flavobacteriales; f__Flavobacteriaceae
3564	0	11	0	0	0	0	0	1	11	3.87739e-05	11	k__Bacteria; p__Planctomycetes; c__Planctomycetia; o__Pirellulales; f__Pirellulaceae; g__; s__
3803	1	0	5	0	0	1	4	4	11	3.87739e-05	5	k__Bacteria; p__Proteobacteria; c__Gammaproteobacteria
3908	0	10	0	0	0	0	1	2	11	3.87739e-05	10	k__Bacteria; p__Proteobacteria; c__Gammaproteobacteria; o__Alteromonadales
3946	3	0	2	0	0	3	3	4	11	3.87739e-05	3	k__Bacteria; p__Fusobacteria; c__Fusobacteria; o__Fusobacteriales; f__Fusobacteriaceae; g__Propionigenium; s__
3971	3	0	3	4	1	0	0	4	11	3.87739e-05	4	k__Bacteria; p__Proteobacteria; c__Deltaproteobacteria; o__Syntrophobacterales; f__Desulfobacteraceae; g__Desulfococcus; s__
4383	0	3	5	0	0	0	3	3	11	3.87739e-05	5	k__Bacteria; p__Proteobacteria; c__Alphaproteobacteria; o__Rhodobacterales; f__Rhodobacteraceae
4712	10	0	0	0	0	1	0	2	11	3.87739e-05	10	k__Bacteria
5371	0	1	10	0	0	0	0	2	11	3.87739e-05	10	k__Bacteria; p__Proteobacteria; c__Gammaproteobacteria; o__Oceanospirillales
5375	0	11	0	0	0	0	0	1	11	3.87739e-05	11	k__Bacteria; p__Proteobacteria; c__Gammaproteobacteria; o__Alteromonadales; f__Alteromonadaceae; g__ZD0117; s__
5417	0	0	1	1	0	7	2	4	11	3.87739e-05	7	k__Bacteria; p__Proteobacteria; c__Gammaproteobacteria
5486	4	1	0	6	0	0	0	3	11	3.87739e-05	6	k__Bacteria; p__Cyanobacteria; c__Synechococcophycideae; o__Synechococcales; f__Synechococcaceae; g__Prochlorococcus; s__marinus
5814	0	10	0	1	0	0	0	2	11	3.87739e-05	10	k__Bacteria; p__Planctomycetes; c__Planctomycetia; o__Planctomycetales; f__Planctomycetaceae; g__Planctomyces; s__
6447	0	0	0	0	11	0	0	1	11	3.87739e-05	11	k__Bacteria; p__Bacteroidetes; c__Bacteroidia; o__Bacteroidales; f__; g__; s__
6713	0	9	1	0	0	0	1	3	11	3.87739e-05	9	k__Bacteria; p__Bacteroidetes; c__Flavobacteriia; o__Flavobacteriales; f__Flavobacteriaceae
7133	0	5	3	1	2	0	0	4	11	3.87739e-05	5	k__Bacteria; p__Bacteroidetes; c__Flavobacteriia; o__Flavobacteriales; f__Flavobacteriaceae; g__Polaribacter; s__
7162	6	0	1	0	2	1	1	5	11	3.87739e-05	6	k__Bacteria; p__Proteobacteria; c__Gammaproteobacteria; o__Vibrionales; f__Vibrionaceae
7249	0	0	0	0	11	0	0	1	11	3.87739e-05	11	k__Bacteria; p__Proteobacteria; c__Alphaproteobacteria; o__Rhizobiales
7334	4	0	0	0	0	7	0	2	11	3.87739e-05	7	k__Bacteria; p__Fusobacteria; c__Fusobacteria; o__Fusobacteriales; f__Fusobacteriaceae; g__Psychrilyobacter; s__
7430	0	11	0	0	0	0	0	1	11	3.87739e-05	11	k__Bacteria; p__Proteobacteria; c__Betaproteobacteria; o__Burkholderiales; f__Oxalobacteraceae; g__; s__
7451	0	0	0	0	5	0	6	2	11	3.87739e-05	6	k__Bacteria; p__Firmicutes; c__Clostridia; o__Clostridiales; f__Ruminococcaceae; g__Ruminococcus; s__
7677	0	0	0	0	11	0	0	1	11	3.87739e-05	11	k__Bacteria; p__Proteobacteria; c__Alphaproteobacteria; o__Rickettsiales; f__mitochondria; g__; s__
7885	0	1	5	3	2	0	0	4	11	3.87739e-05	5	k__Bacteria; p__Proteobacteria; c__Gammaproteobacteria
8894	1	1	3	5	0	0	1	5	11	3.87739e-05	5	k__Bacteria; p__Proteobacteria; c__Epsilonproteobacteria; o__Campylobacterales; f__Campylobacteraceae; g__Arcobacter; s__
8967	0	2	0	4	0	1	4	4	11	3.87739e-05	4	k__Bacteria; p__Proteobacteria; c__Alphaproteobacteria; o__Rhodobacterales; f__Rhodobacteraceae; g__Thalassobius; s__
9209	0	11	0	0	0	0	0	1	11	3.87739e-05	11	k__Bacteria; p__Proteobacteria; c__Gammaproteobacteria; o__Chromatiales; f__; g__; s__
9278	7	2	0	2	0	0	0	3	11	3.87739e-05	7	k__Bacteria; p__Cyanobacteria; c__Synechococcophycideae; o__Synechococcales; f__Synechococcaceae; g__Prochlorococcus; s__marinus
9294	0	0	0	0	0	0	11	1	11	3.87739e-05	11	k__Bacteria; p__Proteobacteria; c__Gammaproteobacteria; o__Alteromonadales
9762	0	0	0	11	0	0	0	1	11	3.87739e-05	11	k__Bacteria; p__Bacteroidetes; c__Bacteroidia; o__Bacteroidales; f__Bacteroidaceae; g__Bacteroides; s__
9783	3	5	0	3	0	0	0	3	11	3.87739e-05	5	k__Bacteria; p__Bacteroidetes; c__Bacteroidia; o__Bacteroidales
9944	0	9	0	1	1	0	0	3	11	3.87739e-05	9	k__Bacteria; p__Bacteroidetes; c__Flavobacteriia
9975	0	11	0	0	0	0	0	1	11	3.87739e-05	11	k__Bacteria; p__Proteobacteria; c__Alphaproteobacteria
10205	3	5	0	1	1	0	1	5	11	3.87739e-05	5	k__Bacteria; p__Proteobacteria; c__Gammaproteobacteria; o__Xanthomonadales; f__; g__; s__
10434	0	11	0	0	0	0	0	1	11	3.87739e-05	11	k__Bacteria; p__Proteobacteria; c__Gammaproteobacteria; o__Legionellales; f__Coxiellaceae
318	0	5	0	1	0	0	4	3	10	3.5249e-05	5	k__Bacteria; p__Proteobacteria; c__Alphaproteobacteria; o__Rhodobacterales; f__Rhodobacteraceae
804	0	1	0	0	9	0	0	2	10	3.5249e-05	9	k__Bacteria; p__Actinobacteria; c__Actinobacteria; o__Actinomycetales
1116	0	1	5	0	0	0	4	3	10	3.5249e-05	5	k__Bacteria; p__Proteobacteria; c__Gammaproteobacteria; o__Oceanospirillales; f__Endozoicimonaceae; g__; s__
1319	6	0	0	4	0	0	0	2	10	3.5249e-05	6	k__Bacteria; p__Proteobacteria; c__Gammaproteobacteria; o__Alteromonadales; f__OM60; g__; s__
1415	1	1	2	0	0	0	6	4	10	3.5249e-05	6	k__Bacteria; p__Fusobacteria; c__Fusobacteria; o__Fusobacteriales; f__Fusobacteriaceae; g__Propionigenium; s__
1641	2	0	0	8	0	0	0	2	10	3.5249e-05	8	k__Bacteria; p__Cyanobacteria; c__; o__; f__; g__; s__
2449	0	0	0	0	10	0	0	1	10	3.5249e-05	10	k__Bacteria; p__Proteobacteria; c__Gammaproteobacteria; o__Alteromonadales
2838	0	6	3	1	0	0	0	3	10	3.5249e-05	6	k__Bacteria; p__Proteobacteria; c__Gammaproteobacteria; o__Alteromonadales; f__Idiomarinaceae; g__Pseudidiomarina; s__
3036	0	5	3	0	0	2	0	3	10	3.5249e-05	5	k__Bacteria; p__Proteobacteria; c__Gammaproteobacteria; o__Alteromonadales; f__Colwelliaceae; g__Thalassomonas; s__
3337	4	0	0	0	0	4	2	3	10	3.5249e-05	4	k__Bacteria; p__Fusobacteria; c__Fusobacteria; o__Fusobacteriales; f__Fusobacteriaceae; g__Psychrilyobacter; s__
3385	8	0	0	0	0	1	1	3	10	3.5249e-05	8	k__Bacteria
3536	7	0	0	3	0	0	0	2	10	3.5249e-05	7	k__Bacteria; p__Proteobacteria; c__Gammaproteobacteria
3624	0	1	2	7	0	0	0	3	10	3.5249e-05	7	k__Bacteria; p__Proteobacteria; c__Gammaproteobacteria; o__Oceanospirillales; f__Oceanospirillaceae; g__Amphritea; s__
3636	0	9	1	0	0	0	0	2	10	3.5249e-05	9	k__Bacteria; p__Fusobacteria; c__Fusobacteria; o__Fusobacteriales; f__Fusobacteriaceae; g__J2-29; s__
3734	0	9	1	0	0	0	0	2	10	3.5249e-05	9	k__Bacteria
4137	10	0	0	0	0	0	0	1	10	3.5249e-05	10	k__Bacteria
4331	0	10	0	0	0	0	0	1	10	3.5249e-05	10	k__Bacteria; p__Actinobacteria; c__Acidimicrobiia; o__Acidimicrobiales; f__koll13; g__; s__
4389	1	1	0	0	0	3	5	4	10	3.5249e-05	5	k__Bacteria; p__Proteobacteria; c__Gammaproteobacteria; o__Vibrionales; f__Vibrionaceae
4657	2	0	3	0	0	0	5	3	10	3.5249e-05	5	k__Bacteria; p__Fusobacteria; c__Fusobacteria; o__Fusobacteriales; f__Fusobacteriaceae; g__Propionigenium; s__
4728	0	3	0	0	1	0	6	3	10	3.5249e-05	6	k__Bacteria; p__Bacteroidetes; c__Flavobacteriia; o__Flavobacteriales; f__Flavobacteriaceae
4939	0	0	3	0	0	0	7	2	10	3.5249e-05	7	k__Bacteria; p__Proteobacteria; c__Gammaproteobacteria
5162	0	1	5	0	4	0	0	3	10	3.5249e-05	5	k__Bacteria; p__Fusobacteria; c__Fusobacteria; o__Fusobacteriales; f__Fusobacteriaceae; g__Propionigenium; s__
5453	0	10	0	0	0	0	0	1	10	3.5249e-05	10	k__Bacteria; p__Proteobacteria; c__Alphaproteobacteria; o__BD7-3; f__; g__; s__
5458	0	4	1	2	0	2	1	5	10	3.5249e-05	4	k__Bacteria; p__Bacteroidetes; c__Flavobacteriia; o__Flavobacteriales; f__Flavobacteriaceae; g__Winogradskyella; s__
5796	0	0	0	10	0	0	0	1	10	3.5249e-05	10	k__Bacteria; p__Proteobacteria; c__Epsilonproteobacteria; o__Campylobacterales; f__Campylobacteraceae
5854	0	2	6	0	0	0	2	3	10	3.5249e-05	6	k__Bacteria; p__Proteobacteria; c__Gammaproteobacteria; o__Oceanospirillales; f__Endozoicimonaceae; g__; s__
6033	0	0	0	0	0	1	9	2	10	3.5249e-05	9	k__Bacteria; p__Proteobacteria; c__Gammaproteobacteria
6043	0	0	0	8	0	2	0	2	10	3.5249e-05	8	k__Bacteria; p__Proteobacteria; c__Gammaproteobacteria; o__Alteromonadales
6118	0	7	0	0	0	0	3	2	10	3.5249e-05	7	k__Bacteria; p__Proteobacteria; c__Betaproteobacteria
6986	1	0	0	9	0	0	0	2	10	3.5249e-05	9	k__Bacteria; p__Proteobacteria
7151	9	1	0	0	0	0	0	2	10	3.5249e-05	9	k__Bacteria; p__Fusobacteria; c__Fusobacteria; o__Fusobacteriales; f__Fusobacteriaceae; g__Psychrilyobacter; s__
7161	0	5	2	0	0	1	2	4	10	3.5249e-05	5	k__Bacteria; p__Bacteroidetes; c__Flavobacteriia; o__Flavobacteriales; f__; g__; s__
7646	0	0	0	0	10	0	0	1	10	3.5249e-05	10	k__Bacteria; p__Proteobacteria; c__Deltaproteobacteria; o__Bdellovibrionales; f__Bacteriovoracaceae; g__; s__
7669	0	0	0	0	10	0	0	1	10	3.5249e-05	10	k__Bacteria; p__Proteobacteria; c__Gammaproteobacteria
7851	3	0	0	3	0	2	2	4	10	3.5249e-05	3	k__Bacteria; p__Proteobacteria; c__Gammaproteobacteria; o__Vibrionales; f__Vibrionaceae; g__Aliivibrio; s__
7905	1	8	0	1	0	0	0	3	10	3.5249e-05	8	k__Bacteria; p__Bacteroidetes
8047	1	4	0	5	0	0	0	3	10	3.5249e-05	5	k__Bacteria; p__Bacteroidetes; c__Flavobacteriia; o__Flavobacteriales; f__Flavobacteriaceae
8132	3	0	0	0	0	7	0	2	10	3.5249e-05	7	k__Bacteria; p__Fusobacteria; c__Fusobacteria; o__Fusobacteriales; f__Fusobacteriaceae; g__Psychrilyobacter; s__
8311	2	0	1	6	1	0	0	4	10	3.5249e-05	6	k__Bacteria; p__Proteobacteria; c__Gammaproteobacteria; o__; f__; g__; s__
8330	1	0	0	0	5	0	4	3	10	3.5249e-05	5	k__Bacteria; p__Proteobacteria; c__Deltaproteobacteria; o__Bdellovibrionales; f__Bacteriovoracaceae; g__Bacteriovorax; s__
8734	0	8	0	0	0	0	2	2	10	3.5249e-05	8	k__Bacteria; p__Proteobacteria; c__Alphaproteobacteria; o__BD7-3; f__; g__; s__
8756	0	2	4	2	1	0	1	5	10	3.5249e-05	4	k__Bacteria; p__Proteobacteria; c__Gammaproteobacteria
8991	0	4	1	4	0	0	1	4	10	3.5249e-05	4	k__Bacteria; p__Proteobacteria; c__Gammaproteobacteria; o__Alteromonadales; f__; g__; s__
9068	0	6	0	1	3	0	0	3	10	3.5249e-05	6	k__Bacteria; p__Proteobacteria; c__Gammaproteobacteria; o__Xanthomonadales; f__; g__; s__
9331	1	1	2	6	0	0	0	4	10	3.5249e-05	6	k__Bacteria; p__Proteobacteria; c__Gammaproteobacteria; o__Oceanospirillales; f__Oceanospirillaceae; g__Amphritea; s__
9376	0	8	0	2	0	0	0	2	10	3.5249e-05	8	k__Bacteria; p__Bacteroidetes; c__Bacteroidia; o__Bacteroidales; f__Marinilabiaceae; g__; s__
9995	0	0	0	0	0	0	10	1	10	3.5249e-05	10	k__Bacteria; p__Proteobacteria; c__Epsilonproteobacteria; o__Campylobacterales; f__Campylobacteraceae; g__Arcobacter; s__
10135	1	0	0	0	0	7	2	3	10	3.5249e-05	7	k__Bacteria; p__Proteobacteria; c__Gammaproteobacteria
10263	0	0	0	5	4	0	1	3	10	3.5249e-05	5	k__Bacteria; p__Proteobacteria; c__Gammaproteobacteria; o__Alteromonadales; f__OM60; g__; s__
10335	6	0	0	0	0	4	0	2	10	3.5249e-05	6	k__Bacteria; p__Proteobacteria; c__Gammaproteobacteria; o__Vibrionales; f__Vibrionaceae; g__Photobacterium
10349	0	1	0	3	0	2	4	4	10	3.5249e-05	4	k__Bacteria; p__Proteobacteria; c__Gammaproteobacteria; o__Alteromonadales; f__Colwelliaceae; g__; s__
10729	0	10	0	0	0	0	0	1	10	3.5249e-05	10	k__Bacteria; p__Proteobacteria; c__Gammaproteobacteria; o__Pseudomonadales; f__Pseudomonadaceae; g__; s__
211	0	4	5	0	0	0	0	2	9	3.17241e-05	5	k__Bacteria; p__Proteobacteria; c__Alphaproteobacteria; o__Rhizobiales; f__Rhizobiaceae; g__; s__
224	0	0	0	0	0	9	0	1	9	3.17241e-05	9	k__Bacteria; p__Proteobacteria; c__Gammaproteobacteria; o__Vibrionales; f__Vibrionaceae
237	0	0	0	9	0	0	0	1	9	3.17241e-05	9	k__Bacteria; p__Cyanobacteria
624	0	0	0	0	0	0	9	1	9	3.17241e-05	9	k__Bacteria; p__Proteobacteria; c__Alphaproteobacteria; o__Caulobacterales; f__Caulobacteraceae
665	0	0	0	9	0	0	0	1	9	3.17241e-05	9	k__Bacteria; p__Proteobacteria; c__Gammaproteobacteria; o__Alteromonadales; f__Alteromonadaceae; g__; s__
765	0	0	5	1	0	0	3	3	9	3.17241e-05	5	k__Bacteria
861	0	8	1	0	0	0	0	2	9	3.17241e-05	8	k__Bacteria; p__Proteobacteria; c__Gammaproteobacteria
965	0	9	0	0	0	0	0	1	9	3.17241e-05	9	k__Bacteria; p__Firmicutes; c__Clostridia; o__Clostridiales; f__Clostridiaceae; g__Anaerococcus
1493	0	0	0	0	0	8	1	2	9	3.17241e-05	8	k__Bacteria; p__Proteobacteria; c__Gammaproteobacteria; o__Oceanospirillales; f__Oceanospirillaceae; g__Oleispira; s__
1698	1	6	2	0	0	0	0	3	9	3.17241e-05	6	k__Bacteria; p__Proteobacteria; c__Gammaproteobacteria; o__HTCC2188; f__HTCC2089; g__; s__
2075	5	0	1	0	0	0	3	3	9	3.17241e-05	5	k__Bacteria; p__Proteobacteria; c__Deltaproteobacteria; o__Desulfobacterales; f__Desulfobulbaceae
2311	2	0	0	0	7	0	0	2	9	3.17241e-05	7	k__Bacteria; p__Proteobacteria; c__Gammaproteobacteria; o__Vibrionales; f__Vibrionaceae
2712	0	2	0	0	0	0	7	2	9	3.17241e-05	7	k__Bacteria; p__Proteobacteria; c__Epsilonproteobacteria; o__Campylobacterales; f__Campylobacteraceae; g__Arcobacter; s__
2881	9	0	0	0	0	0	0	1	9	3.17241e-05	9	k__Bacteria; p__Proteobacteria; c__Gammaproteobacteria; o__Vibrionales; f__Vibrionaceae
2974	1	0	0	8	0	0	0	2	9	3.17241e-05	8	k__Bacteria; p__Proteobacteria; c__Alphaproteobacteria; o__Rhizobiales
3070	0	9	0	0	0	0	0	1	9	3.17241e-05	9	k__Bacteria; p__Proteobacteria; c__Gammaproteobacteria
3191	0	0	0	9	0	0	0	1	9	3.17241e-05	9	k__Bacteria; p__Verrucomicrobia; c__Verrucomicrobiae; o__Verrucomicrobiales; f__Verrucomicrobiaceae; g__Rubritalea; s__
3193	5	0	0	0	0	3	1	3	9	3.17241e-05	5	k__Bacteria; p__Fusobacteria; c__Fusobacteria; o__Fusobacteriales; f__Fusobacteriaceae; g__Psychrilyobacter; s__
3302	0	1	0	0	0	8	0	2	9	3.17241e-05	8	k__Bacteria; p__Bacteroidetes; c__Flavobacteriia; o__Flavobacteriales; f__Flavobacteriaceae; g__Tenacibaculum; s__
3440	3	0	0	6	0	0	0	2	9	3.17241e-05	6	k__Bacteria; p__Cyanobacteria; c__Synechococcophycideae; o__Synechococcales; f__Synechococcaceae; g__Prochlorococcus; s__marinus
4167	0	8	0	0	1	0	0	2	9	3.17241e-05	8	k__Bacteria; p__Acidobacteria; c__Sva0725; o__Sva0725; f__; g__; s__
4170	0	0	0	9	0	0	0	1	9	3.17241e-05	9	k__Bacteria; p__Proteobacteria; c__Epsilonproteobacteria; o__Campylobacterales; f__Campylobacteraceae; g__Arcobacter; s__
4325	0	9	0	0	0	0	0	1	9	3.17241e-05	9	k__Bacteria; p__Proteobacteria; c__Gammaproteobacteria; o__Legionellales
4816	0	6	0	1	0	0	2	3	9	3.17241e-05	6	k__Bacteria; p__Proteobacteria; c__Epsilonproteobacteria; o__Campylobacterales; f__Campylobacteraceae; g__Arcobacter; s__
4962	4	0	0	5	0	0	0	2	9	3.17241e-05	5	k__Bacteria; p__Cyanobacteria; c__Synechococcophycideae; o__Synechococcales; f__Synechococcaceae; g__Prochlorococcus; s__marinus
4983	2	1	1	0	0	1	4	5	9	3.17241e-05	4	k__Bacteria; p__Fusobacteria; c__Fusobacteria; o__Fusobacteriales; f__Fusobacteriaceae; g__Propionigenium; s__
5586	9	0	0	0	0	0	0	1	9	3.17241e-05	9	k__Bacteria; p__Fusobacteria; c__Fusobacteria; o__Fusobacteriales; f__Fusobacteriaceae; g__Psychrilyobacter; s__
5860	1	0	0	1	7	0	0	3	9	3.17241e-05	7	k__Bacteria; p__Proteobacteria; c__Deltaproteobacteria; o__Desulfobacterales; f__Desulfobulbaceae
6197	0	8	1	0	0	0	0	2	9	3.17241e-05	8	k__Bacteria; p__Proteobacteria; c__Gammaproteobacteria; o__HOC36; f__; g__; s__
6678	0	0	0	1	0	7	1	3	9	3.17241e-05	7	k__Bacteria; p__Proteobacteria; c__Gammaproteobacteria; o__Vibrionales; f__Vibrionaceae; g__Aliivibrio; s__
7055	2	0	0	0	0	3	4	3	9	3.17241e-05	4	k__Bacteria; p__Fusobacteria; c__Fusobacteria; o__Fusobacteriales; f__Fusobacteriaceae; g__Psychrilyobacter; s__
7286	0	8	1	0	0	0	0	2	9	3.17241e-05	8	k__Bacteria; p__Proteobacteria; c__Alphaproteobacteria; o__Rhodospirillales; f__Rhodospirillaceae
7367	6	0	0	0	0	0	3	2	9	3.17241e-05	6	k__Bacteria; p__Proteobacteria; c__Gammaproteobacteria; o__Vibrionales; f__Vibrionaceae
7557	1	5	2	1	0	0	0	4	9	3.17241e-05	5	k__Bacteria; p__Proteobacteria; c__Alphaproteobacteria; o__Rhodobacterales; f__Rhodobacteraceae
7822	0	3	0	6	0	0	0	2	9	3.17241e-05	6	k__Bacteria; p__Bacteroidetes
8236	3	0	0	6	0	0	0	2	9	3.17241e-05	6	k__Bacteria
8382	4	3	0	2	0	0	0	3	9	3.17241e-05	4	k__Bacteria; p__Cyanobacteria; c__Synechococcophycideae; o__Synechococcales; f__Synechococcaceae; g__Prochlorococcus; s__marinus
8402	0	9	0	0	0	0	0	1	9	3.17241e-05	9	k__Bacteria; p__Proteobacteria; c__Deltaproteobacteria; o__Bdellovibrionales; f__Bacteriovoracaceae; g__; s__
8752	0	0	0	8	0	0	1	2	9	3.17241e-05	8	k__Bacteria; p__Proteobacteria; c__Gammaproteobacteria; o__Alteromonadales; f__Shewanellaceae; g__Shewanella; s__
8876	3	0	0	0	0	2	4	3	9	3.17241e-05	4	k__Bacteria; p__Fusobacteria; c__Fusobacteria; o__Fusobacteriales; f__Fusobacteriaceae; g__Psychrilyobacter; s__
8917	0	5	0	3	1	0	0	3	9	3.17241e-05	5	k__Bacteria; p__Bacteroidetes; c__Sphingobacteriia; o__Sphingobacteriales; f__Saprospiraceae; g__; s__
9079	0	0	0	8	0	0	1	2	9	3.17241e-05	8	k__Bacteria; p__Proteobacteria; c__Gammaproteobacteria; o__Alteromonadales; f__Colwelliaceae; g__; s__
9174	4	1	0	3	1	0	0	4	9	3.17241e-05	4	k__Bacteria; p__Proteobacteria; c__Deltaproteobacteria; o__Syntrophobacterales; f__Desulfobacteraceae; g__Desulfococcus; s__
9290	0	5	0	2	0	0	2	3	9	3.17241e-05	5	k__Bacteria; p__Bacteroidetes; c__Flavobacteriia; o__Flavobacteriales; f__Cryomorphaceae; g__; s__
9318	0	5	0	1	0	0	3	3	9	3.17241e-05	5	k__Bacteria; p__Proteobacteria; c__Epsilonproteobacteria; o__Campylobacterales; f__Campylobacteraceae; g__Arcobacter; s__
9526	0	0	0	9	0	0	0	1	9	3.17241e-05	9	k__Bacteria; p__Cyanobacteria; c__Synechococcophycideae; o__Synechococcales; f__Synechococcaceae; g__Prochlorococcus; s__marinus
9584	0	5	0	0	0	0	4	2	9	3.17241e-05	5	k__Bacteria; p__Proteobacteria; c__Alphaproteobacteria; o__Sphingomonadales
9950	2	1	0	0	0	0	6	3	9	3.17241e-05	6	k__Bacteria; p__Fusobacteria; c__Fusobacteria; o__Fusobacteriales; f__Fusobacteriaceae; g__Propionigenium; s__
10272	0	0	1	0	0	0	8	2	9	3.17241e-05	8	k__Bacteria; p__Proteobacteria; c__Gammaproteobacteria
10402	3	0	1	0	0	1	4	4	9	3.17241e-05	4	k__Bacteria; p__Fusobacteria; c__Fusobacteria; o__Fusobacteriales; f__Fusobacteriaceae; g__Propionigenium; s__
10464	0	0	0	0	0	8	1	2	9	3.17241e-05	8	k__Bacteria; p__Proteobacteria; c__Gammaproteobacteria; o__Vibrionales; f__Vibrionaceae
10646	0	6	1	1	0	1	0	4	9	3.17241e-05	6	k__Bacteria; p__Verrucomicrobia; c__Verrucomicrobiae; o__Verrucomicrobiales; f__Verrucomicrobiaceae; g__; s__
99	0	5	0	3	0	0	0	2	8	2.81992e-05	5	k__Bacteria; p__Proteobacteria; c__Gammaproteobacteria; o__Xanthomonadales; f__; g__; s__
156	0	0	1	0	1	0	6	3	8	2.81992e-05	6	k__Bacteria; p__Proteobacteria; c__Epsilonproteobacteria; o__Campylobacterales; f__Helicobacteraceae
432	0	0	0	0	0	8	0	1	8	2.81992e-05	8	k__Bacteria; p__Fusobacteria; c__Fusobacteria; o__Fusobacteriales; f__Fusobacteriaceae; g__Propionigenium; s__
447	0	0	1	6	0	0	1	3	8	2.81992e-05	6	k__Bacteria; p__Bacteroidetes; c__Sphingobacteriia; o__Sphingobacteriales; f__Saprospiraceae; g__Aureispira; s__
448	0	3	0	5	0	0	0	2	8	2.81992e-05	5	k__Bacteria; p__Verrucomicrobia; c__Verrucomicrobiae; o__Verrucomicrobiales; f__Verrucomicrobiaceae; g__; s__
453	0	4	1	3	0	0	0	3	8	2.81992e-05	4	k__Bacteria; p__Proteobacteria; c__Alphaproteobacteria; o__Rhodobacterales; f__Rhodobacteraceae; g__Dinoroseobacter; s__
548	0	4	4	0	0	0	0	2	8	2.81992e-05	4	k__Bacteria; p__Chlamydiae; c__Chlamydiia; o__Chlamydiales; f__Simkaniaceae; g__; s__
589	0	0	0	7	0	1	0	2	8	2.81992e-05	7	k__Bacteria; p__Proteobacteria; c__Gammaproteobacteria; o__Alteromonadales; f__Colwelliaceae
739	0	0	0	2	4	0	2	3	8	2.81992e-05	4	k__Bacteria
1139	0	0	0	0	0	3	5	2	8	2.81992e-05	5	k__Bacteria; p__Fusobacteria; c__Fusobacteria; o__Fusobacteriales; f__Fusobacteriaceae; g__Psychrilyobacter; s__
1163	1	1	1	5	0	0	0	4	8	2.81992e-05	5	k__Bacteria; p__Proteobacteria; c__Gammaproteobacteria; o__Oceanospirillales; f__Endozoicimonaceae; g__; s__
1210	6	0	0	2	0	0	0	2	8	2.81992e-05	6	k__Bacteria; p__Proteobacteria; c__Gammaproteobacteria
1354	0	0	0	0	0	2	6	2	8	2.81992e-05	6	k__Bacteria; p__Proteobacteria; c__Gammaproteobacteria; o__Vibrionales; f__Vibrionaceae
1495	0	8	0	0	0	0	0	1	8	2.81992e-05	8	k__Bacteria; p__Firmicutes; c__Clostridia; o__Clostridiales; f__Ruminococcaceae; g__; s__
1516	5	0	0	3	0	0	0	2	8	2.81992e-05	5	k__Bacteria; p__Cyanobacteria
1620	0	8	0	0	0	0	0	1	8	2.81992e-05	8	k__Bacteria; p__Proteobacteria; c__Gammaproteobacteria; o__Legionellales; f__Coxiellaceae
1643	1	0	0	0	0	7	0	2	8	2.81992e-05	7	k__Bacteria; p__Proteobacteria; c__Gammaproteobacteria
1648	0	2	0	6	0	0	0	2	8	2.81992e-05	6	k__Bacteria; p__Proteobacteria; c__Alphaproteobacteria; o__Rhodobacterales; f__Rhodobacteraceae; g__Loktanella; s__
1881	0	5	2	0	0	1	0	3	8	2.81992e-05	5	k__Bacteria; p__Proteobacteria; c__Gammaproteobacteria
2033	0	8	0	0	0	0	0	1	8	2.81992e-05	8	k__Bacteria; p__Planctomycetes; c__Planctomycetia; o__Pirellulales; f__Pirellulaceae; g__; s__
2034	3	0	0	5	0	0	0	2	8	2.81992e-05	5	k__Bacteria; p__Proteobacteria; c__Alphaproteobacteria; o__Rickettsiales
2258	0	7	0	0	1	0	0	2	8	2.81992e-05	7	k__Bacteria; p__Actinobacteria; c__Acidimicrobiia; o__Acidimicrobiales; f__C111; g__; s__
2275	4	0	0	4	0	0	0	2	8	2.81992e-05	4	k__Bacteria; p__Proteobacteria; c__Deltaproteobacteria; o__Desulfobacterales; f__Desulfobulbaceae; g__; s__
2481	3	0	0	0	0	2	3	3	8	2.81992e-05	3	k__Bacteria; p__Fusobacteria; c__Fusobacteria; o__Fusobacteriales; f__Fusobacteriaceae; g__Propionigenium; s__
2575	1	2	0	5	0	0	0	3	8	2.81992e-05	5	k__Bacteria; p__Cyanobacteria
2649	0	2	5	0	1	0	0	3	8	2.81992e-05	5	k__Bacteria; p__Proteobacteria; c__Gammaproteobacteria
2762	0	0	0	0	0	4	4	2	8	2.81992e-05	4	k__Bacteria; p__Proteobacteria; c__Gammaproteobacteria; o__Oceanospirillales; f__Oceanospirillaceae; g__Oleispira; s__
2767	8	0	0	0	0	0	0	1	8	2.81992e-05	8	k__Bacteria; p__Proteobacteria; c__Gammaproteobacteria
2882	1	5	1	1	0	0	0	4	8	2.81992e-05	5	k__Bacteria; p__Planctomycetes; c__Planctomycetia; o__Planctomycetales; f__Planctomycetaceae; g__Planctomyces; s__
3084	0	0	0	3	0	1	4	3	8	2.81992e-05	4	k__Bacteria; p__Proteobacteria; c__Gammaproteobacteria; o__Alteromonadales; f__Colwelliaceae; g__Thalassomonas
3251	1	0	0	0	0	6	1	3	8	2.81992e-05	6	k__Bacteria; p__Proteobacteria; c__Gammaproteobacteria; o__Vibrionales; f__Vibrionaceae
3260	0	2	3	2	0	0	1	4	8	2.81992e-05	3	k__Bacteria; p__Proteobacteria; c__Gammaproteobacteria; o__Oceanospirillales; f__Oceanospirillaceae
3351	0	0	0	0	0	6	2	2	8	2.81992e-05	6	k__Bacteria; p__Fusobacteria; c__Fusobacteria; o__Fusobacteriales; f__Fusobacteriaceae; g__Psychrilyobacter; s__
3907	0	0	0	1	0	3	4	3	8	2.81992e-05	4	k__Bacteria; p__Proteobacteria; c__Gammaproteobacteria
3949	1	4	0	1	2	0	0	4	8	2.81992e-05	4	k__Bacteria; p__Tenericutes; c__Mollicutes; o__Mycoplasmatales; f__; g__; s__
4355	0	8	0	0	0	0	0	1	8	2.81992e-05	8	k__Bacteria; p__Proteobacteria; c__Alphaproteobacteria; o__Rickettsiales; f__mitochondria; g__; s__
4360	2	3	1	1	0	0	1	5	8	2.81992e-05	3	k__Bacteria; p__Proteobacteria; c__Alphaproteobacteria
4424	0	0	0	2	0	6	0	2	8	2.81992e-05	6	k__Bacteria; p__Proteobacteria; c__Gammaproteobacteria
4501	1	1	0	6	0	0	0	3	8	2.81992e-05	6	k__Bacteria; p__Cyanobacteria; c__Synechococcophycideae; o__Synechococcales; f__Synechococcaceae; g__Prochlorococcus; s__marinus
4569	0	0	0	0	0	0	8	1	8	2.81992e-05	8	k__Bacteria; p__Proteobacteria; c__Epsilonproteobacteria; o__Campylobacterales; f__Campylobacteraceae; g__Arcobacter; s__
4590	0	5	2	1	0	0	0	3	8	2.81992e-05	5	k__Bacteria; p__Proteobacteria; c__Alphaproteobacteria; o__Rhodobacterales; f__Rhodobacteraceae; g__Octadecabacter; s__antarcticus
4600	7	0	0	0	0	0	1	2	8	2.81992e-05	7	k__Bacteria; p__Proteobacteria; c__Deltaproteobacteria; o__Desulfobacterales; f__Desulfobulbaceae; g__Desulfotalea; s__
4681	0	8	0	0	0	0	0	1	8	2.81992e-05	8	k__Bacteria; p__Acidobacteria; c__Acidobacteria-6; o__iii1-15; f__RB40; g__; s__
4885	0	1	3	3	0	0	1	4	8	2.81992e-05	3	k__Bacteria; p__Bacteroidetes; c__Bacteroidia; o__Bacteroidales; f__; g__; s__
5065	2	0	0	0	0	2	4	3	8	2.81992e-05	4	k__Bacteria; p__Fusobacteria; c__Fusobacteria; o__Fusobacteriales; f__Fusobacteriaceae; g__Propionigenium; s__
5359	1	0	0	7	0	0	0	2	8	2.81992e-05	7	k__Bacteria; p__Cyanobacteria; c__Synechococcophycideae; o__Synechococcales; f__Synechococcaceae; g__Prochlorococcus; s__marinus
5409	0	1	2	2	3	0	0	4	8	2.81992e-05	3	k__Bacteria; p__Proteobacteria; c__Alphaproteobacteria; o__Rhodobacterales; f__Rhodobacteraceae
5618	8	0	0	0	0	0	0	1	8	2.81992e-05	8	k__Bacteria
6518	0	0	2	0	0	4	2	3	8	2.81992e-05	4	k__Bacteria; p__Proteobacteria; c__Gammaproteobacteria; o__Alteromonadales; f__Alteromonadaceae; g__Marinobacter; s__
6685	0	0	0	0	0	6	2	2	8	2.81992e-05	6	k__Bacteria; p__Proteobacteria; c__Gammaproteobacteria; o__Vibrionales; f__Vibrionaceae; g__Aliivibrio; s__
6716	0	2	4	0	1	0	1	4	8	2.81992e-05	4	k__Bacteria; p__Proteobacteria; c__Gammaproteobacteria; o__Oceanospirillales; f__Endozoicimonaceae; g__; s__
6724	0	8	0	0	0	0	0	1	8	2.81992e-05	8	k__Bacteria; p__Proteobacteria; c__Gammaproteobacteria
6728	0	0	1	0	0	2	5	3	8	2.81992e-05	5	k__Bacteria; p__Proteobacteria; c__Gammaproteobacteria; o__Alteromonadales; f__Alteromonadaceae; g__Salinimonas; s__
6838	0	0	2	6	0	0	0	2	8	2.81992e-05	6	k__Bacteria; p__Proteobacteria; c__Gammaproteobacteria
7063	0	0	0	8	0	0	0	1	8	2.81992e-05	8	k__Bacteria; p__Proteobacteria; c__Epsilonproteobacteria; o__Campylobacterales; f__Campylobacteraceae; g__Arcobacter; s__
7278	2	0	0	0	0	6	0	2	8	2.81992e-05	6	k__Bacteria
7376	0	5	0	3	0	0	0	2	8	2.81992e-05	5	k__Bacteria; p__Cyanobacteria; c__Synechococcophycideae; o__Synechococcales; f__Synechococcaceae; g__Prochlorococcus; s__marinus
7449	3	0	0	5	0	0	0	2	8	2.81992e-05	5	k__Bacteria; p__Proteobacteria; c__Deltaproteobacteria; o__Desulfobacterales; f__Desulfobulbaceae
7495	8	0	0	0	0	0	0	1	8	2.81992e-05	8	k__Bacteria; p__Fusobacteria; c__Fusobacteria; o__Fusobacteriales; f__Fusobacteriaceae; g__Psychrilyobacter; s__
7826	5	0	0	0	0	3	0	2	8	2.81992e-05	5	k__Bacteria; p__Proteobacteria; c__Gammaproteobacteria; o__Vibrionales; f__Vibrionaceae; g__Photobacterium
7948	0	8	0	0	0	0	0	1	8	2.81992e-05	8	k__Bacteria; p__Proteobacteria; c__Gammaproteobacteria; o__Thiotrichales; f__Piscirickettsiaceae; g__; s__
8151	0	8	0	0	0	0	0	1	8	2.81992e-05	8	k__Bacteria
8251	1	1	3	1	2	0	0	5	8	2.81992e-05	3	k__Bacteria; p__Proteobacteria; c__Alphaproteobacteria; o__Rhodobacterales; f__Rhodobacteraceae
8267	1	0	0	4	3	0	0	3	8	2.81992e-05	4	k__Bacteria; p__Proteobacteria; c__Deltaproteobacteria; o__Syntrophobacterales; f__Desulfobacteraceae; g__Desulfobacterium; s__
8302	0	0	0	0	0	8	0	1	8	2.81992e-05	8	k__Bacteria; p__Fusobacteria; c__Fusobacteria; o__Fusobacteriales; f__Fusobacteriaceae; g__Propionigenium; s__
8306	1	6	1	0	0	0	0	3	8	2.81992e-05	6	k__Bacteria; p__Proteobacteria; c__Gammaproteobacteria
8345	0	0	0	4	0	3	1	3	8	2.81992e-05	4	k__Bacteria; p__Proteobacteria; c__Gammaproteobacteria; o__Alteromonadales; f__Alteromonadaceae
8747	1	5	0	0	2	0	0	3	8	2.81992e-05	5	k__Bacteria; p__Proteobacteria; c__Gammaproteobacteria; o__Alteromonadales; f__OM60; g__; s__
8787	0	0	0	8	0	0	0	1	8	2.81992e-05	8	k__Bacteria; p__Proteobacteria; c__Gammaproteobacteria; o__Alteromonadales; f__; g__; s__
8805	3	0	2	3	0	0	0	3	8	2.81992e-05	3	k__Bacteria; p__Proteobacteria; c__Gammaproteobacteria; o__Chromatiales; f__; g__; s__
8817	0	8	0	0	0	0	0	1	8	2.81992e-05	8	k__Bacteria; p__Proteobacteria; c__Gammaproteobacteria
8821	1	0	4	3	0	0	0	3	8	2.81992e-05	4	k__Bacteria; p__Proteobacteria; c__Gammaproteobacteria; o__Xanthomonadales; f__; g__; s__
8943	0	6	0	2	0	0	0	2	8	2.81992e-05	6	k__Bacteria; p__Bacteroidetes; c__Flavobacteriia; o__Flavobacteriales; f__; g__; s__
9118	0	0	0	8	0	0	0	1	8	2.81992e-05	8	k__Bacteria; p__Bacteroidetes
9173	0	8	0	0	0	0	0	1	8	2.81992e-05	8	k__Bacteria; p__Planctomycetes; c__Planctomycetia; o__Pirellulales; f__Pirellulaceae; g__; s__
9208	4	0	0	4	0	0	0	2	8	2.81992e-05	4	k__Bacteria; p__Cyanobacteria; c__Synechococcophycideae; o__Synechococcales; f__Synechococcaceae; g__Prochlorococcus; s__marinus
9347	0	8	0	0	0	0	0	1	8	2.81992e-05	8	k__Bacteria; p__Firmicutes; c__Bacilli; o__Lactobacillales; f__Aerococcaceae; g__Alkalibacterium; s__
9655	0	1	3	0	1	1	2	5	8	2.81992e-05	3	k__Bacteria; p__Proteobacteria; c__Gammaproteobacteria; o__Oceanospirillales; f__Endozoicimonaceae; g__; s__
9687	0	0	1	4	1	1	1	5	8	2.81992e-05	4	k__Bacteria; p__Proteobacteria; c__Gammaproteobacteria; o__Oceanospirillales; f__Endozoicimonaceae; g__; s__
9690	0	5	3	0	0	0	0	2	8	2.81992e-05	5	k__Bacteria; p__Proteobacteria; c__Alphaproteobacteria; o__Rhodobacterales; f__Rhodobacteraceae
9730	0	4	0	2	0	0	2	3	8	2.81992e-05	4	k__Bacteria; p__Verrucomicrobia; c__Verrucomicrobiae; o__Verrucomicrobiales; f__Verrucomicrobiaceae; g__Rubritalea; s__
9819	4	0	0	4	0	0	0	2	8	2.81992e-05	4	k__Bacteria; p__Verrucomicrobia; c__Verrucomicrobiae; o__Verrucomicrobiales; f__Verrucomicrobiaceae
10040	2	0	0	1	0	5	0	3	8	2.81992e-05	5	k__Bacteria; p__Proteobacteria; c__Gammaproteobacteria; o__Vibrionales; f__Vibrionaceae
10041	0	8	0	0	0	0	0	1	8	2.81992e-05	8	k__Bacteria; p__Proteobacteria; c__Alphaproteobacteria; o__Rhodospirillales; f__Rhodospirillaceae; g__Nisaea; s__
10051	0	1	0	0	0	0	7	2	8	2.81992e-05	7	k__Bacteria; p__Fusobacteria; c__Fusobacteria; o__Fusobacteriales; f__Fusobacteriaceae; g__Propionigenium; s__
10059	1	1	0	0	0	0	6	3	8	2.81992e-05	6	k__Bacteria; p__Fusobacteria; c__Fusobacteria; o__Fusobacteriales; f__Fusobacteriaceae; g__Propionigenium; s__
10107	2	0	0	0	0	6	0	2	8	2.81992e-05	6	k__Bacteria; p__Fusobacteria; c__Fusobacteria; o__Fusobacteriales; f__Fusobacteriaceae; g__Psychrilyobacter; s__
10138	0	8	0	0	0	0	0	1	8	2.81992e-05	8	k__Bacteria; p__Proteobacteria; c__Alphaproteobacteria; o__BD7-3; f__; g__; s__
10253	1	5	0	0	0	2	0	3	8	2.81992e-05	5	k__Bacteria; p__Bacteroidetes
61	2	0	0	2	0	0	3	3	7	2.46743e-05	3	k__Bacteria; p__Proteobacteria; c__Gammaproteobacteria; o__Vibrionales; f__Vibrionaceae
288	1	0	0	4	2	0	0	3	7	2.46743e-05	4	k__Bacteria; p__Proteobacteria; c__Deltaproteobacteria; o__Desulfobacterales; f__Desulfobulbaceae
312	0	0	0	0	0	0	7	1	7	2.46743e-05	7	k__Bacteria
313	0	1	2	0	0	0	4	3	7	2.46743e-05	4	k__Bacteria; p__Proteobacteria; c__Alphaproteobacteria
320	1	0	0	6	0	0	0	2	7	2.46743e-05	6	k__Bacteria; p__Proteobacteria; c__Gammaproteobacteria; o__Alteromonadales
328	0	6	1	0	0	0	0	2	7	2.46743e-05	6	k__Bacteria; p__Proteobacteria; c__Alphaproteobacteria; o__Rhodobacterales; f__Rhodobacteraceae
400	3	3	1	0	0	0	0	3	7	2.46743e-05	3	k__Bacteria; p__Cyanobacteria; c__Synechococcophycideae; o__Synechococcales; f__Synechococcaceae; g__Prochlorococcus; s__marinus
484	1	0	0	0	0	0	6	2	7	2.46743e-05	6	k__Bacteria; p__Fusobacteria; c__Fusobacteria; o__Fusobacteriales; f__Fusobacteriaceae; g__Propionigenium; s__
502	0	1	3	0	0	0	3	3	7	2.46743e-05	3	k__Bacteria
855	4	0	0	3	0	0	0	2	7	2.46743e-05	4	k__Bacteria; p__Proteobacteria; c__Gammaproteobacteria; o__Alteromonadales
1104	0	0	0	1	0	4	2	3	7	2.46743e-05	4	k__Bacteria; p__Proteobacteria; c__Gammaproteobacteria
1272	0	2	0	5	0	0	0	2	7	2.46743e-05	5	k__Bacteria; p__Cyanobacteria; c__Synechococcophycideae; o__Synechococcales; f__Synechococcaceae; g__Prochlorococcus; s__marinus
1356	0	0	0	3	0	3	1	3	7	2.46743e-05	3	k__Bacteria; p__Proteobacteria; c__Gammaproteobacteria
1392	3	3	0	1	0	0	0	3	7	2.46743e-05	3	k__Bacteria; p__Cyanobacteria; c__Synechococcophycideae; o__Synechococcales; f__Synechococcaceae; g__Prochlorococcus; s__marinus
1615	0	0	0	0	7	0	0	1	7	2.46743e-05	7	k__Bacteria; p__Actinobacteria; c__Actinobacteria; o__Actinomycetales
1918	0	0	0	0	0	7	0	1	7	2.46743e-05	7	k__Bacteria; p__Proteobacteria; c__Gammaproteobacteria
2013	5	0	0	2	0	0	0	2	7	2.46743e-05	5	k__Bacteria; p__Proteobacteria; c__Gammaproteobacteria
2142	0	0	0	1	0	6	0	2	7	2.46743e-05	6	k__Bacteria; p__Proteobacteria; c__Gammaproteobacteria
2144	0	1	0	5	0	0	1	3	7	2.46743e-05	5	k__Bacteria; p__Proteobacteria; c__Gammaproteobacteria; o__Alteromonadales; f__Colwelliaceae; g__Thalassomonas; s__
2240	1	0	0	6	0	0	0	2	7	2.46743e-05	6	k__Bacteria; p__Proteobacteria; c__Gammaproteobacteria; o__Vibrionales; f__Vibrionaceae
2342	2	0	0	5	0	0	0	2	7	2.46743e-05	5	k__Bacteria; p__Proteobacteria; c__Gammaproteobacteria; o__Alteromonadales; f__Psychromonadaceae; g__Psychromonas; s__
2423	2	0	0	0	0	1	4	3	7	2.46743e-05	4	k__Bacteria; p__Fusobacteria; c__Fusobacteria; o__Fusobacteriales; f__Fusobacteriaceae; g__Psychrilyobacter; s__
2482	7	0	0	0	0	0	0	1	7	2.46743e-05	7	k__Bacteria; p__Proteobacteria; c__Gammaproteobacteria; o__Alteromonadales; f__Shewanellaceae; g__Shewanella
2521	0	0	0	0	0	0	7	1	7	2.46743e-05	7	k__Bacteria; p__Fusobacteria; c__Fusobacteria; o__Fusobacteriales; f__Fusobacteriaceae; g__Propionigenium; s__
2757	0	0	0	7	0	0	0	1	7	2.46743e-05	7	k__Bacteria; p__Proteobacteria; c__Gammaproteobacteria; o__Alteromonadales; f__Shewanellaceae; g__; s__
2770	0	0	4	0	3	0	0	2	7	2.46743e-05	4	k__Bacteria; p__Proteobacteria; c__Gammaproteobacteria
3024	0	6	0	0	0	0	1	2	7	2.46743e-05	6	k__Bacteria; p__Bacteroidetes; c__Flavobacteriia; o__Flavobacteriales; f__Flavobacteriaceae
3103	2	5	0	0	0	0	0	2	7	2.46743e-05	5	k__Bacteria; p__Proteobacteria; c__Alphaproteobacteria; o__Rickettsiales; f__mitochondria; g__; s__
3117	0	0	0	0	7	0	0	1	7	2.46743e-05	7	k__Bacteria; p__Proteobacteria; c__Gammaproteobacteria; o__Alteromonadales
3136	0	0	0	7	0	0	0	1	7	2.46743e-05	7	k__Bacteria; p__Proteobacteria; c__Alphaproteobacteria
3295	0	4	0	0	3	0	0	2	7	2.46743e-05	4	k__Bacteria; p__SBR1093; c__EC214; o__; f__; g__; s__
3395	0	0	1	0	0	0	6	2	7	2.46743e-05	6	k__Bacteria; p__Proteobacteria; c__Gammaproteobacteria
3403	2	0	0	2	0	2	1	4	7	2.46743e-05	2	k__Bacteria; p__Proteobacteria; c__Gammaproteobacteria; o__Alteromonadales
3537	1	5	1	0	0	0	0	3	7	2.46743e-05	5	k__Bacteria; p__Proteobacteria; c__Alphaproteobacteria; o__Rickettsiales; f__mitochondria; g__; s__
3616	0	2	4	0	0	0	1	3	7	2.46743e-05	4	k__Bacteria; p__Proteobacteria; c__Gammaproteobacteria; o__Oceanospirillales; f__Oceanospirillaceae; g__; s__
3617	0	2	3	2	0	0	0	3	7	2.46743e-05	3	k__Bacteria; p__Proteobacteria; c__Gammaproteobacteria; o__Chromatiales; f__; g__; s__
3646	0	2	2	3	0	0	0	3	7	2.46743e-05	3	k__Bacteria; p__Proteobacteria; c__Gammaproteobacteria
3675	0	0	0	7	0	0	0	1	7	2.46743e-05	7	k__Bacteria; p__Proteobacteria; c__Gammaproteobacteria; o__Alteromonadales
4025	2	0	0	0	0	1	4	3	7	2.46743e-05	4	k__Bacteria; p__Fusobacteria; c__Fusobacteria; o__Fusobacteriales; f__Fusobacteriaceae; g__Psychrilyobacter; s__
4046	0	0	0	0	0	7	0	1	7	2.46743e-05	7	k__Bacteria; p__Bacteroidetes; c__Flavobacteriia; o__Flavobacteriales; f__Flavobacteriaceae; g__Flavobacterium; s__
4234	0	0	0	7	0	0	0	1	7	2.46743e-05	7	k__Bacteria; p__Proteobacteria; c__Gammaproteobacteria
4267	5	0	1	1	0	0	0	3	7	2.46743e-05	5	k__Bacteria; p__Gemmatimonadetes; c__Gemm-4; o__; f__; g__; s__
4317	0	7	0	0	0	0	0	1	7	2.46743e-05	7	k__Bacteria
4462	1	0	0	6	0	0	0	2	7	2.46743e-05	6	k__Bacteria; p__Bacteroidetes
4669	0	3	3	0	0	0	1	3	7	2.46743e-05	3	k__Bacteria; p__Proteobacteria; c__Alphaproteobacteria; o__Rickettsiales; f__Pelagibacteraceae; g__; s__
4897	0	7	0	0	0	0	0	1	7	2.46743e-05	7	k__Bacteria; p__Actinobacteria; c__Acidimicrobiia; o__Acidimicrobiales; f__koll13; g__; s__
5023	0	7	0	0	0	0	0	1	7	2.46743e-05	7	k__Bacteria; p__Bacteroidetes; c__Flavobacteriia; o__Flavobacteriales; f__Flavobacteriaceae
5414	4	0	0	0	0	1	2	3	7	2.46743e-05	4	k__Bacteria; p__Fusobacteria; c__Fusobacteria; o__Fusobacteriales; f__Fusobacteriaceae; g__Psychrilyobacter; s__
5502	0	0	0	1	0	3	3	3	7	2.46743e-05	3	k__Bacteria; p__Proteobacteria; c__Gammaproteobacteria; o__Alteromonadales; f__Shewanellaceae; g__Shewanella; s__benthica
5616	0	5	0	1	1	0	0	3	7	2.46743e-05	5	k__Bacteria; p__Verrucomicrobia; c__Verrucomicrobiae; o__Verrucomicrobiales; f__Verrucomicrobiaceae; g__Rubritalea; s__
5706	0	7	0	0	0	0	0	1	7	2.46743e-05	7	k__Bacteria; p__Proteobacteria; c__Epsilonproteobacteria; o__Campylobacterales; f__Campylobacteraceae; g__Sulfurospirillum; s__
5845	0	0	0	0	0	1	6	2	7	2.46743e-05	6	k__Bacteria; p__Proteobacteria; c__Gammaproteobacteria; o__Alteromonadales; f__Pseudoalteromonadaceae; g__Pseudoalteromonas; s__
5960	1	1	2	1	0	0	2	5	7	2.46743e-05	2	k__Bacteria; p__Proteobacteria; c__Epsilonproteobacteria; o__Campylobacterales; f__Campylobacteraceae
6042	0	0	0	3	4	0	0	2	7	2.46743e-05	4	k__Bacteria; p__Bacteroidetes; c__Flavobacteriia; o__; f__; g__; s__
6220	1	0	0	0	0	3	3	3	7	2.46743e-05	3	k__Bacteria; p__Fusobacteria; c__Fusobacteria; o__Fusobacteriales; f__Fusobacteriaceae; g__Psychrilyobacter; s__
6229	0	0	1	1	1	0	4	4	7	2.46743e-05	4	k__Bacteria; p__Bacteroidetes; c__Flavobacteriia; o__Flavobacteriales; f__Flavobacteriaceae
6316	3	0	0	0	0	1	3	3	7	2.46743e-05	3	k__Bacteria; p__Fusobacteria; c__Fusobacteria; o__Fusobacteriales; f__Fusobacteriaceae; g__Psychrilyobacter; s__
6422	1	0	0	0	0	4	2	3	7	2.46743e-05	4	k__Bacteria; p__Fusobacteria; c__Fusobacteria; o__Fusobacteriales; f__Fusobacteriaceae; g__Psychrilyobacter; s__
6599	0	4	1	0	0	0	2	3	7	2.46743e-05	4	k__Bacteria; p__Bacteroidetes; c__Flavobacteriia; o__Flavobacteriales; f__Flavobacteriaceae; g__; s__
6864	0	1	4	0	0	0	2	3	7	2.46743e-05	4	k__Bacteria; p__Proteobacteria; c__Gammaproteobacteria
6901	0	7	0	0	0	0	0	1	7	2.46743e-05	7	k__Bacteria; p__Proteobacteria; c__Alphaproteobacteria; o__Rhodobacterales; f__Rhodobacteraceae
6904	0	0	0	0	7	0	0	1	7	2.46743e-05	7	k__Bacteria; p__Verrucomicrobia; c__Verruco-5; o__SS1-B-03-39; f__; g__; s__
6963	1	0	0	6	0	0	0	2	7	2.46743e-05	6	k__Bacteria; p__Proteobacteria; c__Deltaproteobacteria; o__Desulfobacterales; f__Desulfobulbaceae; g__; s__
7117	0	1	0	3	0	0	3	3	7	2.46743e-05	3	k__Bacteria; p__Proteobacteria; c__Epsilonproteobacteria; o__Campylobacterales; f__Campylobacteraceae; g__Arcobacter; s__
7438	0	1	2	0	0	2	2	4	7	2.46743e-05	2	k__Bacteria; p__Proteobacteria; c__Gammaproteobacteria; o__Oceanospirillales; f__Oceanospirillaceae
7507	0	6	1	0	0	0	0	2	7	2.46743e-05	6	k__Bacteria; p__Acidobacteria; c__Sva0725; o__Sva0725; f__; g__; s__
7526	0	0	0	7	0	0	0	1	7	2.46743e-05	7	k__Bacteria; p__Proteobacteria; c__Gammaproteobacteria; o__Alteromonadales; f__; g__; s__
7600	0	1	1	5	0	0	0	3	7	2.46743e-05	5	k__Bacteria; p__Bacteroidetes; c__Sphingobacteriia; o__Sphingobacteriales; f__Ekhidnaceae; g__; s__
7816	1	2	1	1	1	1	0	6	7	2.46743e-05	2	k__Bacteria; p__Bacteroidetes; c__Flavobacteriia; o__Flavobacteriales
7946	3	0	0	2	0	0	2	3	7	2.46743e-05	3	k__Bacteria; p__Proteobacteria; c__Gammaproteobacteria; o__Alteromonadales; f__Psychromonadaceae; g__Psychromonas; s__
8118	0	0	0	0	0	7	0	1	7	2.46743e-05	7	k__Bacteria; p__Proteobacteria; c__Gammaproteobacteria; o__Vibrionales; f__Vibrionaceae; g__Aliivibrio
8167	0	0	0	0	0	7	0	1	7	2.46743e-05	7	k__Bacteria; p__Proteobacteria; c__Gammaproteobacteria; o__Vibrionales; f__Vibrionaceae
8174	0	3	0	2	2	0	0	3	7	2.46743e-05	3	k__Bacteria; p__Proteobacteria; c__Alphaproteobacteria; o__Rhodobacterales; f__Rhodobacteraceae
8192	0	0	0	0	0	3	4	2	7	2.46743e-05	4	k__Bacteria; p__Proteobacteria; c__Gammaproteobacteria; o__Alteromonadales; f__Alteromonadaceae; g__Alteromonas; s__
8275	0	0	0	7	0	0	0	1	7	2.46743e-05	7	k__Bacteria
8281	0	0	0	0	0	0	7	1	7	2.46743e-05	7	k__Bacteria; p__Proteobacteria; c__Gammaproteobacteria; o__Alteromonadales; f__Alteromonadaceae
8316	0	1	0	0	6	0	0	2	7	2.46743e-05	6	k__Bacteria; p__Bacteroidetes; c__Flavobacteriia; o__; f__; g__; s__
8388	0	0	0	0	0	0	7	1	7	2.46743e-05	7	k__Bacteria; p__Proteobacteria; c__Deltaproteobacteria; o__Spirobacillales; f__; g__; s__
8536	0	6	0	0	0	0	1	2	7	2.46743e-05	6	k__Bacteria; p__Proteobacteria; c__Alphaproteobacteria
8861	1	6	0	0	0	0	0	2	7	2.46743e-05	6	k__Bacteria; p__Planctomycetes; c__Planctomycetia; o__Pirellulales; f__Pirellulaceae; g__; s__
8940	0	0	0	0	0	3	4	2	7	2.46743e-05	4	k__Bacteria; p__Fusobacteria; c__Fusobacteria; o__Fusobacteriales; f__Fusobacteriaceae; g__Psychrilyobacter; s__
9037	2	0	1	0	4	0	0	3	7	2.46743e-05	4	k__Bacteria; p__Proteobacteria; c__Gammaproteobacteria
9057	0	0	0	6	0	0	1	2	7	2.46743e-05	6	k__Bacteria; p__Planctomycetes; c__OM190; o__CL500-15; f__; g__; s__
9080	0	3	1	0	0	1	2	4	7	2.46743e-05	3	k__Bacteria; p__Proteobacteria; c__Gammaproteobacteria; o__Vibrionales; f__Vibrionaceae
9137	1	0	0	0	0	5	1	3	7	2.46743e-05	5	k__Bacteria; p__Fusobacteria; c__Fusobacteria; o__Fusobacteriales; f__Fusobacteriaceae; g__Psychrilyobacter; s__
9197	5	0	0	2	0	0	0	2	7	2.46743e-05	5	k__Bacteria; p__Proteobacteria; c__Gammaproteobacteria; o__Alteromonadales; f__OM60; g__; s__
9406	1	0	0	5	1	0	0	3	7	2.46743e-05	5	k__Bacteria; p__Proteobacteria; c__Deltaproteobacteria; o__Desulfobacterales; f__Desulfobulbaceae
9473	7	0	0	0	0	0	0	1	7	2.46743e-05	7	k__Bacteria; p__Fusobacteria; c__Fusobacteria; o__Fusobacteriales; f__Fusobacteriaceae; g__Psychrilyobacter; s__
9593	6	0	0	1	0	0	0	2	7	2.46743e-05	6	k__Bacteria; p__Proteobacteria; c__Gammaproteobacteria; o__Alteromonadales
9710	2	0	0	2	0	1	2	4	7	2.46743e-05	2	k__Bacteria; p__Proteobacteria; c__Gammaproteobacteria; o__Alteromonadales
10007	0	0	0	2	5	0	0	2	7	2.46743e-05	5	k__Bacteria; p__Proteobacteria; c__Gammaproteobacteria; o__Chromatiales; f__Chromatiaceae; g__; s__
10295	0	7	0	0	0	0	0	1	7	2.46743e-05	7	k__Bacteria; p__Firmicutes; c__Bacilli; o__Lactobacillales; f__Leuconostocaceae; g__Leuconostoc
10306	0	0	2	0	5	0	0	2	7	2.46743e-05	5	k__Bacteria; p__Proteobacteria; c__Gammaproteobacteria; o__Alteromonadales
10569	2	0	0	0	0	5	0	2	7	2.46743e-05	5	k__Bacteria; p__Bacteroidetes; c__Sphingobacteriia; o__Sphingobacteriales; f__Flammeovirgaceae; g__Flammeovirga; s__
25	0	0	0	0	0	1	5	2	6	2.11494e-05	5	k__Bacteria; p__Fusobacteria; c__Fusobacteria; o__Fusobacteriales; f__Fusobacteriaceae; g__Psychrilyobacter; s__
122	0	6	0	0	0	0	0	1	6	2.11494e-05	6	k__Bacteria; p__Chlamydiae; c__Chlamydiia; o__Chlamydiales; f__Rhabdochlamydiaceae; g__Candidatus Rhabdochlamydia; s__
123	6	0	0	0	0	0	0	1	6	2.11494e-05	6	k__Bacteria; p__Fusobacteria; c__Fusobacteria; o__Fusobacteriales; f__Fusobacteriaceae; g__Psychrilyobacter; s__
357	1	0	0	0	0	5	0	2	6	2.11494e-05	5	k__Bacteria; p__Proteobacteria; c__Gammaproteobacteria; o__Alteromonadales; f__Moritellaceae; g__Moritella; s__
384	0	1	0	0	4	1	0	3	6	2.11494e-05	4	k__Bacteria; p__Proteobacteria; c__Gammaproteobacteria; o__Vibrionales; f__Vibrionaceae; g__Vibrio
595	0	3	0	3	0	0	0	2	6	2.11494e-05	3	k__Bacteria; p__Cyanobacteria; c__Synechococcophycideae; o__Synechococcales; f__Synechococcaceae; g__Prochlorococcus; s__marinus
637	0	6	0	0	0	0	0	1	6	2.11494e-05	6	k__Bacteria; p__Proteobacteria; c__Gammaproteobacteria; o__Enterobacteriales; f__Enterobacteriaceae
664	0	6	0	0	0	0	0	1	6	2.11494e-05	6	k__Bacteria; p__Planctomycetes; c__Pla3; o__; f__; g__; s__
722	0	0	0	2	0	2	2	3	6	2.11494e-05	2	k__Bacteria; p__Proteobacteria; c__Gammaproteobacteria
724	1	0	0	5	0	0	0	2	6	2.11494e-05	5	k__Bacteria; p__Bacteroidetes; c__Flavobacteriia; o__Flavobacteriales; f__Flavobacteriaceae
726	1	0	0	5	0	0	0	2	6	2.11494e-05	5	k__Bacteria; p__Proteobacteria; c__Gammaproteobacteria; o__Alteromonadales; f__OM60; g__; s__
786	0	0	0	0	0	0	6	1	6	2.11494e-05	6	k__Bacteria; p__Firmicutes; c__Clostridia; o__Clostridiales; f__Ruminococcaceae; g__; s__
833	3	0	0	0	3	0	0	2	6	2.11494e-05	3	k__Bacteria; p__Bacteroidetes; c__Bacteroidia; o__Bacteroidales
978	0	0	0	5	1	0	0	2	6	2.11494e-05	5	k__Bacteria; p__Proteobacteria; c__Gammaproteobacteria; o__HTCC2188; f__HTCC2188; g__HTCC; s__
992	0	0	0	6	0	0	0	1	6	2.11494e-05	6	k__Bacteria; p__Cyanobacteria; c__Synechococcophycideae; o__Synechococcales; f__Synechococcaceae; g__Prochlorococcus
1083	2	0	0	4	0	0	0	2	6	2.11494e-05	4	k__Bacteria; p__Proteobacteria; c__Gammaproteobacteria; o__Vibrionales; f__Vibrionaceae; g__Vibrio
1125	2	0	0	1	0	0	3	3	6	2.11494e-05	3	k__Bacteria; p__Fusobacteria; c__Fusobacteria; o__Fusobacteriales; f__Fusobacteriaceae; g__Propionigenium; s__
1352	0	2	0	1	3	0	0	3	6	2.11494e-05	3	k__Bacteria; p__Chloroflexi; c__Ellin6529; o__; f__; g__; s__
1366	0	6	0	0	0	0	0	1	6	2.11494e-05	6	k__Bacteria; p__Proteobacteria; c__Alphaproteobacteria; o__Rhizobiales; f__Hyphomicrobiaceae; g__; s__
1433	0	5	0	0	0	1	0	2	6	2.11494e-05	5	k__Bacteria; p__Proteobacteria; c__Alphaproteobacteria
1443	0	6	0	0	0	0	0	1	6	2.11494e-05	6	k__Bacteria; p__Proteobacteria; c__Alphaproteobacteria; o__Rhizobiales
1445	0	2	0	0	0	0	4	2	6	2.11494e-05	4	k__Bacteria; p__Proteobacteria; c__Alphaproteobacteria; o__Rhodobacterales; f__Rhodobacteraceae
1456	0	6	0	0	0	0	0	1	6	2.11494e-05	6	k__Bacteria; p__Proteobacteria; c__Alphaproteobacteria; o__Kordiimonadales; f__Kordiimonadaceae; g__; s__
1469	0	0	0	0	0	4	2	2	6	2.11494e-05	4	k__Bacteria; p__Proteobacteria; c__Gammaproteobacteria; o__Vibrionales; f__Vibrionaceae
1602	2	0	0	4	0	0	0	2	6	2.11494e-05	4	k__Bacteria; p__Proteobacteria; c__Gammaproteobacteria
1630	0	0	0	0	0	6	0	1	6	2.11494e-05	6	k__Bacteria; p__Proteobacteria; c__Alphaproteobacteria
1699	0	6	0	0	0	0	0	1	6	2.11494e-05	6	k__Bacteria
1757	0	0	0	0	2	3	1	3	6	2.11494e-05	3	k__Bacteria; p__Fusobacteria; c__Fusobacteria; o__Fusobacteriales; f__Fusobacteriaceae; g__Propionigenium; s__
1826	1	0	0	5	0	0	0	2	6	2.11494e-05	5	k__Bacteria; p__Cyanobacteria; c__Synechococcophycideae; o__Synechococcales; f__Synechococcaceae; g__Prochlorococcus; s__marinus
1866	0	0	0	6	0	0	0	1	6	2.11494e-05	6	k__Bacteria; p__Proteobacteria; c__Alphaproteobacteria; o__Sphingomonadales; f__Sphingomonadaceae
1874	0	0	0	5	0	0	1	2	6	2.11494e-05	5	k__Bacteria; p__Proteobacteria; c__Gammaproteobacteria
1893	5	0	0	1	0	0	0	2	6	2.11494e-05	5	k__Bacteria; p__Proteobacteria; c__Gammaproteobacteria
1919	1	0	0	5	0	0	0	2	6	2.11494e-05	5	k__Bacteria; p__Proteobacteria; c__Alphaproteobacteria; o__Rhodospirillales; f__; g__; s__
1943	0	2	4	0	0	0	0	2	6	2.11494e-05	4	k__Bacteria; p__Proteobacteria; c__Gammaproteobacteria; o__Oceanospirillales; f__Oceanospirillaceae
2012	2	0	0	1	3	0	0	3	6	2.11494e-05	3	k__Bacteria; p__Proteobacteria; c__Deltaproteobacteria
2032	0	0	0	2	4	0	0	2	6	2.11494e-05	4	k__Bacteria; p__Bacteroidetes
2045	0	0	0	0	1	0	5	2	6	2.11494e-05	5	k__Bacteria; p__Proteobacteria; c__Gammaproteobacteria
2115	5	0	0	0	0	0	1	2	6	2.11494e-05	5	k__Bacteria; p__Proteobacteria; c__Gammaproteobacteria; o__Alteromonadales; f__Moritellaceae; g__Moritella; s__
2150	0	1	0	0	4	0	1	3	6	2.11494e-05	4	k__Bacteria; p__Bacteroidetes; c__Flavobacteriia; o__Flavobacteriales; f__; g__; s__
2197	4	0	0	1	0	0	1	3	6	2.11494e-05	4	k__Bacteria; p__Proteobacteria; c__Gammaproteobacteria; o__Alteromonadales; f__Psychromonadaceae; g__Psychromonas; s__
2198	0	0	0	6	0	0	0	1	6	2.11494e-05	6	k__Bacteria; p__Proteobacteria; c__Gammaproteobacteria; o__Oceanospirillales; f__Oceanospirillaceae
2318	3	0	0	3	0	0	0	2	6	2.11494e-05	3	k__Bacteria; p__Cyanobacteria; c__Synechococcophycideae; o__Synechococcales; f__Synechococcaceae; g__Prochlorococcus; s__marinus
2335	0	0	0	5	0	0	1	2	6	2.11494e-05	5	k__Bacteria; p__Bacteroidetes
2365	2	0	0	4	0	0	0	2	6	2.11494e-05	4	k__Bacteria; p__Cyanobacteria; c__Synechococcophycideae; o__Synechococcales; f__Synechococcaceae; g__Prochlorococcus; s__marinus
2398	3	0	0	3	0	0	0	2	6	2.11494e-05	3	k__Bacteria; p__Cyanobacteria; c__Synechococcophycideae; o__Synechococcales; f__Synechococcaceae; g__Prochlorococcus; s__marinus
2505	0	0	0	6	0	0	0	1	6	2.11494e-05	6	k__Bacteria; p__Bacteroidetes; c__Flavobacteriia; o__Flavobacteriales; f__Cryomorphaceae; g__; s__
2577	0	4	1	0	0	0	1	3	6	2.11494e-05	4	k__Bacteria; p__Firmicutes; c__Bacilli; o__Lactobacillales; f__Leuconostocaceae; g__Leuconostoc; s__
2613	0	0	0	2	0	4	0	2	6	2.11494e-05	4	k__Bacteria; p__Proteobacteria; c__Gammaproteobacteria; o__Alteromonadales; f__Shewanellaceae; g__; s__
2894	1	0	0	0	0	0	5	2	6	2.11494e-05	5	k__Bacteria; p__Proteobacteria; c__Gammaproteobacteria; o__Vibrionales; f__Vibrionaceae
2973	0	1	1	0	4	0	0	3	6	2.11494e-05	4	k__Bacteria; p__Proteobacteria; c__Gammaproteobacteria; o__Alteromonadales
3011	0	5	0	0	1	0	0	2	6	2.11494e-05	5	k__Bacteria; p__Planctomycetes; c__Planctomycetia; o__Pirellulales; f__Pirellulaceae; g__; s__
3067	0	4	2	0	0	0	0	2	6	2.11494e-05	4	k__Bacteria; p__Proteobacteria; c__Gammaproteobacteria; o__HTCC2188; f__HTCC2089; g__; s__
3139	0	0	0	0	6	0	0	1	6	2.11494e-05	6	k__Bacteria
3209	0	2	0	0	0	4	0	2	6	2.11494e-05	4	k__Bacteria; p__Proteobacteria
3241	0	3	0	3	0	0	0	2	6	2.11494e-05	3	k__Bacteria; p__Proteobacteria; c__Gammaproteobacteria; o__Alteromonadales; f__OM60; g__; s__
3472	0	0	0	6	0	0	0	1	6	2.11494e-05	6	k__Bacteria; p__Proteobacteria; c__Epsilonproteobacteria; o__Campylobacterales; f__Campylobacteraceae; g__Arcobacter
3570	3	0	0	3	0	0	0	2	6	2.11494e-05	3	k__Bacteria; p__Cyanobacteria; c__Synechococcophycideae; o__Synechococcales; f__Synechococcaceae; g__Prochlorococcus; s__marinus
3581	0	6	0	0	0	0	0	1	6	2.11494e-05	6	k__Bacteria; p__Chloroflexi; c__Thermomicrobia; o__JG30-KF-CM45; f__; g__; s__
3700	0	2	1	3	0	0	0	3	6	2.11494e-05	3	k__Bacteria; p__Actinobacteria; c__Acidimicrobiia; o__Acidimicrobiales; f__koll13; g__; s__
3842	0	1	1	0	0	0	4	3	6	2.11494e-05	4	k__Bacteria; p__Proteobacteria; c__Deltaproteobacteria; o__Desulfobacterales; f__Desulfobulbaceae; g__Desulfotalea; s__
3848	0	0	0	6	0	0	0	1	6	2.11494e-05	6	k__Bacteria; p__Proteobacteria; c__Gammaproteobacteria
3938	2	0	2	0	1	0	1	4	6	2.11494e-05	2	k__Bacteria; p__Proteobacteria; c__Gammaproteobacteria; o__Oceanospirillales; f__Endozoicimonaceae; g__; s__
4016	0	6	0	0	0	0	0	1	6	2.11494e-05	6	k__Bacteria; p__Proteobacteria; c__Gammaproteobacteria
4092	0	5	0	0	0	1	0	2	6	2.11494e-05	5	k__Bacteria; p__Actinobacteria; c__Acidimicrobiia; o__Acidimicrobiales; f__OCS155; g__; s__
4142	2	0	0	0	0	1	3	3	6	2.11494e-05	3	k__Bacteria; p__Fusobacteria; c__Fusobacteria; o__Fusobacteriales; f__Fusobacteriaceae; g__Psychrilyobacter; s__
4206	0	0	1	0	0	5	0	2	6	2.11494e-05	5	k__Bacteria; p__Proteobacteria; c__Alphaproteobacteria; o__Sphingomonadales; f__Erythrobacteraceae; g__Erythrobacter; s__
4250	3	0	3	0	0	0	0	2	6	2.11494e-05	3	k__Bacteria; p__Proteobacteria; c__Deltaproteobacteria; o__Desulfobacterales; f__Desulfobulbaceae; g__Desulfotalea; s__
4271	1	0	0	0	0	2	3	3	6	2.11494e-05	3	k__Bacteria; p__Proteobacteria; c__Gammaproteobacteria; o__Vibrionales; f__Vibrionaceae; g__Aliivibrio; s__
4504	0	1	0	3	0	0	2	3	6	2.11494e-05	3	k__Bacteria; p__Proteobacteria; c__Gammaproteobacteria
4620	0	6	0	0	0	0	0	1	6	2.11494e-05	6	k__Bacteria; p__Proteobacteria; c__Alphaproteobacteria; o__Rhodospirillales; f__; g__; s__
4751	0	0	0	0	0	1	5	2	6	2.11494e-05	5	k__Bacteria; p__Proteobacteria; c__Gammaproteobacteria
4775	4	0	0	0	0	1	1	3	6	2.11494e-05	4	k__Bacteria; p__Proteobacteria; c__Deltaproteobacteria; o__Desulfobacterales; f__Desulfobulbaceae
5512	0	3	3	0	0	0	0	2	6	2.11494e-05	3	k__Bacteria
5550	0	4	1	1	0	0	0	3	6	2.11494e-05	4	k__Bacteria; p__Proteobacteria; c__Alphaproteobacteria
5562	0	4	0	1	0	0	1	3	6	2.11494e-05	4	k__Bacteria; p__Bacteroidetes; c__Flavobacteriia; o__Flavobacteriales; f__Flavobacteriaceae; g__; s__
5637	2	0	0	4	0	0	0	2	6	2.11494e-05	4	k__Bacteria; p__Proteobacteria; c__Gammaproteobacteria; o__Alteromonadales; f__OM60; g__; s__
5771	1	0	0	5	0	0	0	2	6	2.11494e-05	5	k__Bacteria; p__Proteobacteria; c__Gammaproteobacteria; o__Alteromonadales; f__Psychromonadaceae; g__Psychromonas; s__
5802	0	0	0	3	3	0	0	2	6	2.11494e-05	3	k__Bacteria; p__Proteobacteria; c__Gammaproteobacteria; o__Xanthomonadales; f__; g__; s__
5841	0	1	2	1	2	0	0	4	6	2.11494e-05	2	k__Bacteria; p__Proteobacteria; c__Gammaproteobacteria; o__HTCC2188; f__HTCC2089; g__; s__
6077	1	0	2	1	0	0	2	4	6	2.11494e-05	2	k__Bacteria; p__Proteobacteria; c__Epsilonproteobacteria; o__Campylobacterales; f__Campylobacteraceae; g__Arcobacter; s__
6123	0	0	0	0	0	4	2	2	6	2.11494e-05	4	k__Bacteria; p__Proteobacteria; c__Gammaproteobacteria; o__Alteromonadales; f__Alteromonadaceae
6133	0	4	0	0	0	2	0	2	6	2.11494e-05	4	k__Bacteria; p__Proteobacteria; c__Alphaproteobacteria; o__Kordiimonadales; f__Kordiimonadaceae; g__; s__
6166	1	1	0	4	0	0	0	3	6	2.11494e-05	4	k__Bacteria; p__Planctomycetes; c__Planctomycetia; o__Pirellulales; f__Pirellulaceae; g__; s__
6215	4	0	0	1	0	1	0	3	6	2.11494e-05	4	k__Bacteria; p__Proteobacteria; c__Gammaproteobacteria; o__Vibrionales; f__Vibrionaceae
6242	0	0	0	6	0	0	0	1	6	2.11494e-05	6	k__Bacteria; p__Proteobacteria; c__Betaproteobacteria; o__Burkholderiales; f__Alcaligenaceae; g__Achromobacter; s__
6362	0	0	0	0	6	0	0	1	6	2.11494e-05	6	k__Bacteria; p__Proteobacteria; c__Gammaproteobacteria
6377	0	0	0	6	0	0	0	1	6	2.11494e-05	6	k__Bacteria
6398	0	6	0	0	0	0	0	1	6	2.11494e-05	6	k__Bacteria; p__Bacteroidetes; c__Sphingobacteriia; o__Sphingobacteriales; f__Saprospiraceae
6402	0	0	0	6	0	0	0	1	6	2.11494e-05	6	k__Bacteria; p__Proteobacteria; c__Gammaproteobacteria
6477	0	0	0	0	0	5	1	2	6	2.11494e-05	5	k__Bacteria; p__Proteobacteria; c__Gammaproteobacteria; o__Alteromonadales; f__Colwelliaceae
6492	0	2	2	0	0	0	2	3	6	2.11494e-05	2	k__Bacteria; p__Proteobacteria; c__Gammaproteobacteria; o__Alteromonadales; f__Shewanellaceae
6684	0	0	4	0	0	2	0	2	6	2.11494e-05	4	k__Bacteria; p__Proteobacteria; c__Gammaproteobacteria; o__Oceanospirillales; f__Oceanospirillaceae; g__Oleibacter; s__
6758	0	0	0	2	0	4	0	2	6	2.11494e-05	4	k__Bacteria; p__Proteobacteria; c__Gammaproteobacteria; o__Alteromonadales
6874	0	1	0	0	4	0	1	3	6	2.11494e-05	4	k__Bacteria; p__Proteobacteria; c__Alphaproteobacteria; o__Rhodobacterales; f__Rhodobacteraceae
6926	0	1	3	0	0	0	2	3	6	2.11494e-05	3	k__Bacteria; p__Proteobacteria; c__Gammaproteobacteria
6933	0	6	0	0	0	0	0	1	6	2.11494e-05	6	k__Bacteria; p__Planctomycetes; c__Phycisphaerae; o__Phycisphaerales; f__; g__; s__
6993	2	0	0	4	0	0	0	2	6	2.11494e-05	4	k__Bacteria; p__Proteobacteria; c__Gammaproteobacteria; o__Alteromonadales; f__Psychromonadaceae; g__Psychromonas; s__
7013	0	5	1	0	0	0	0	2	6	2.11494e-05	5	k__Bacteria; p__Proteobacteria; c__Gammaproteobacteria; o__Alteromonadales
7079	4	0	0	2	0	0	0	2	6	2.11494e-05	4	k__Bacteria
7109	1	0	2	0	2	0	1	4	6	2.11494e-05	2	k__Bacteria; p__Proteobacteria; c__Gammaproteobacteria; o__Oceanospirillales; f__Endozoicimonaceae; g__; s__
7123	0	0	0	0	0	6	0	1	6	2.11494e-05	6	k__Bacteria; p__Proteobacteria; c__Gammaproteobacteria; o__Vibrionales; f__Vibrionaceae
7139	2	0	0	0	0	1	3	3	6	2.11494e-05	3	k__Bacteria; p__Fusobacteria; c__Fusobacteria; o__Fusobacteriales; f__Fusobacteriaceae; g__Psychrilyobacter; s__
7266	0	0	0	6	0	0	0	1	6	2.11494e-05	6	k__Bacteria; p__Proteobacteria; c__Gammaproteobacteria
7315	2	4	0	0	0	0	0	2	6	2.11494e-05	4	k__Bacteria; p__Planctomycetes; c__Planctomycetia; o__Pirellulales; f__Pirellulaceae; g__; s__
7320	3	0	0	0	0	3	0	2	6	2.11494e-05	3	k__Bacteria; p__Proteobacteria; c__Gammaproteobacteria; o__Alteromonadales; f__Moritellaceae; g__Moritella; s__
7519	1	0	0	0	0	5	0	2	6	2.11494e-05	5	k__Bacteria; p__Fusobacteria; c__Fusobacteria; o__Fusobacteriales; f__Fusobacteriaceae; g__Psychrilyobacter; s__
7659	6	0	0	0	0	0	0	1	6	2.11494e-05	6	k__Bacteria; p__Bacteroidetes
7720	0	5	1	0	0	0	0	2	6	2.11494e-05	5	k__Bacteria; p__Planctomycetes; c__Planctomycetia; o__Planctomycetales; f__Planctomycetaceae; g__Planctomyces; s__
7783	0	0	0	0	0	1	5	2	6	2.11494e-05	5	k__Bacteria; p__Proteobacteria; c__Gammaproteobacteria; o__Alteromonadales; f__Colwelliaceae; g__; s__
7867	1	0	0	0	0	4	1	3	6	2.11494e-05	4	k__Bacteria; p__Fusobacteria; c__Fusobacteria; o__Fusobacteriales; f__Fusobacteriaceae; g__Psychrilyobacter; s__
7876	0	1	1	4	0	0	0	3	6	2.11494e-05	4	k__Bacteria; p__Bacteroidetes; c__Flavobacteriia; o__Flavobacteriales; f__Flavobacteriaceae
7949	2	0	0	0	0	2	2	3	6	2.11494e-05	2	k__Bacteria; p__Proteobacteria; c__Gammaproteobacteria; o__Alteromonadales
8026	1	0	0	0	0	4	1	3	6	2.11494e-05	4	k__Bacteria; p__Proteobacteria; c__Gammaproteobacteria; o__Vibrionales; f__Vibrionaceae
8090	0	1	4	0	0	1	0	3	6	2.11494e-05	4	k__Bacteria; p__Proteobacteria; c__Gammaproteobacteria; o__Alteromonadales
8770	0	0	0	0	6	0	0	1	6	2.11494e-05	6	k__Bacteria; p__GN02; c__IIB17; o__; f__; g__; s__
8850	0	0	0	4	0	0	2	2	6	2.11494e-05	4	k__Bacteria; p__Proteobacteria; c__Gammaproteobacteria; o__Alteromonadales; f__Colwelliaceae; g__Thalassomonas
8855	0	4	1	0	0	0	1	3	6	2.11494e-05	4	k__Bacteria; p__Bacteroidetes; c__Flavobacteriia; o__Flavobacteriales; f__Flavobacteriaceae; g__Chryseobacterium; s__
8925	0	5	0	0	1	0	0	2	6	2.11494e-05	5	k__Bacteria; p__WPS-2; c__; o__; f__; g__; s__
9023	1	4	0	1	0	0	0	3	6	2.11494e-05	4	k__Bacteria
9127	0	0	0	1	0	0	5	2	6	2.11494e-05	5	k__Bacteria; p__Proteobacteria; c__Betaproteobacteria; o__Burkholderiales; f__Oxalobacteraceae
9141	0	6	0	0	0	0	0	1	6	2.11494e-05	6	k__Bacteria; p__Planctomycetes; c__Planctomycetia; o__Pirellulales; f__Pirellulaceae; g__; s__
9151	0	1	0	0	0	0	5	2	6	2.11494e-05	5	k__Bacteria; p__Proteobacteria; c__Alphaproteobacteria; o__Sphingomonadales; f__Sphingomonadaceae; g__; s__
9241	1	2	0	0	3	0	0	3	6	2.11494e-05	3	k__Bacteria; p__Acidobacteria; c__Sva0725; o__Sva0725; f__; g__; s__
9242	0	0	0	1	0	5	0	2	6	2.11494e-05	5	k__Bacteria; p__Proteobacteria; c__Gammaproteobacteria; o__Alteromonadales; f__Colwelliaceae
9255	0	5	1	0	0	0	0	2	6	2.11494e-05	5	k__Bacteria; p__Proteobacteria; c__Gammaproteobacteria; o__Alteromonadales; f__Colwelliaceae
9271	0	6	0	0	0	0	0	1	6	2.11494e-05	6	k__Bacteria; p__Verrucomicrobia; c__Verrucomicrobiae; o__Verrucomicrobiales; f__Verrucomicrobiaceae; g__Verrucomicrobium; s__
9319	0	0	0	0	0	0	6	1	6	2.11494e-05	6	k__Bacteria; p__Proteobacteria; c__Gammaproteobacteria; o__Vibrionales; f__Vibrionaceae
9393	0	6	0	0	0	0	0	1	6	2.11494e-05	6	k__Bacteria; p__Acidobacteria; c__Sva0725; o__Sva0725; f__; g__; s__
9467	0	1	2	0	3	0	0	3	6	2.11494e-05	3	k__Bacteria; p__Proteobacteria; c__Deltaproteobacteria; o__NB1-j; f__JTB38; g__; s__
9667	0	6	0	0	0	0	0	1	6	2.11494e-05	6	k__Bacteria; p__Proteobacteria; c__Alphaproteobacteria; o__Kordiimonadales; f__Kordiimonadaceae; g__; s__
9761	3	0	0	0	0	2	1	3	6	2.11494e-05	3	k__Bacteria; p__Fusobacteria; c__Fusobacteria; o__Fusobacteriales; f__Fusobacteriaceae; g__Psychrilyobacter; s__
9774	1	0	0	5	0	0	0	2	6	2.11494e-05	5	k__Bacteria; p__Proteobacteria; c__Gammaproteobacteria; o__Alteromonadales; f__Alteromonadaceae; g__Agarivorans; s__
9821	0	0	0	6	0	0	0	1	6	2.11494e-05	6	k__Bacteria; p__Proteobacteria; c__Gammaproteobacteria; o__Alteromonadales
9895	1	2	0	3	0	0	0	3	6	2.11494e-05	3	k__Bacteria
9916	0	0	2	1	0	0	3	3	6	2.11494e-05	3	k__Bacteria; p__Proteobacteria; c__Epsilonproteobacteria; o__Campylobacterales; f__Campylobacteraceae; g__Arcobacter; s__
9991	0	2	4	0	0	0	0	2	6	2.11494e-05	4	k__Bacteria; p__Bacteroidetes; c__Sphingobacteriia; o__Sphingobacteriales; f__Ekhidnaceae; g__JTB248; s__
10104	0	0	0	3	0	3	0	2	6	2.11494e-05	3	k__Bacteria; p__Proteobacteria; c__Gammaproteobacteria; o__Vibrionales; f__Vibrionaceae; g__Aliivibrio; s__
10115	0	0	0	0	0	6	0	1	6	2.11494e-05	6	k__Bacteria; p__Proteobacteria; c__Gammaproteobacteria; o__Vibrionales; f__Vibrionaceae
10257	0	6	0	0	0	0	0	1	6	2.11494e-05	6	k__Bacteria; p__Verrucomicrobia; c__Verrucomicrobiae; o__Verrucomicrobiales; f__Verrucomicrobiaceae; g__Rubritalea; s__
10360	1	0	0	5	0	0	0	2	6	2.11494e-05	5	k__Bacteria; p__Proteobacteria; c__Gammaproteobacteria; o__Oceanospirillales; f__Endozoicimonaceae; g__; s__
10374	0	6	0	0	0	0	0	1	6	2.11494e-05	6	k__Bacteria; p__Planctomycetes; c__Planctomycetia; o__Pirellulales; f__Pirellulaceae; g__; s__
10465	2	0	0	0	0	2	2	3	6	2.11494e-05	2	k__Bacteria; p__Fusobacteria; c__Fusobacteria; o__Fusobacteriales; f__Fusobacteriaceae; g__Psychrilyobacter; s__
10494	0	0	0	0	0	0	6	1	6	2.11494e-05	6	k__Bacteria; p__Fusobacteria; c__Fusobacteria; o__Fusobacteriales; f__Fusobacteriaceae; g__Propionigenium; s__
10551	0	0	0	1	5	0	0	2	6	2.11494e-05	5	k__Bacteria; p__Proteobacteria; c__Deltaproteobacteria; o__Syntrophobacterales; f__Desulfobacteraceae; g__Desulfosarcina; s__
10566	0	4	0	2	0	0	0	2	6	2.11494e-05	4	k__Bacteria; p__Proteobacteria; c__Gammaproteobacteria
10583	5	0	0	0	0	0	1	2	6	2.11494e-05	5	k__Bacteria; p__Fusobacteria; c__Fusobacteria; o__Fusobacteriales; f__Fusobacteriaceae; g__Psychrilyobacter; s__
10614	6	0	0	0	0	0	0	1	6	2.11494e-05	6	k__Bacteria; p__Proteobacteria; c__Gammaproteobacteria; o__Alteromonadales; f__Shewanellaceae; g__Shewanella; s__
10695	3	0	0	3	0	0	0	2	6	2.11494e-05	3	k__Bacteria; p__Cyanobacteria; c__Synechococcophycideae; o__Synechococcales; f__Synechococcaceae; g__Prochlorococcus; s__marinus
9	0	1	1	3	0	0	0	3	5	1.76245e-05	3	k__Bacteria; p__Proteobacteria; c__Alphaproteobacteria; o__Rhodobacterales; f__Rhodobacteraceae; g__Thalassobius; s__
85	4	0	0	0	0	0	1	2	5	1.76245e-05	4	k__Bacteria; p__Proteobacteria; c__Gammaproteobacteria
148	0	0	0	2	0	1	2	3	5	1.76245e-05	2	k__Bacteria; p__Bacteroidetes; c__Flavobacteriia; o__Flavobacteriales; f__Flavobacteriaceae; g__Tenacibaculum; s__
157	0	0	0	0	0	1	4	2	5	1.76245e-05	4	k__Bacteria; p__Proteobacteria; c__Gammaproteobacteria; o__Oceanospirillales
196	5	0	0	0	0	0	0	1	5	1.76245e-05	5	k__Bacteria; p__Proteobacteria; c__Gammaproteobacteria; o__Alteromonadales; f__Shewanellaceae; g__Shewanella
251	1	1	0	0	0	3	0	3	5	1.76245e-05	3	k__Bacteria; p__Proteobacteria; c__Gammaproteobacteria; o__Vibrionales; f__Vibrionaceae
252	0	0	1	0	0	0	4	2	5	1.76245e-05	4	k__Bacteria; p__Fusobacteria; c__Fusobacteria; o__Fusobacteriales; f__Fusobacteriaceae; g__Propionigenium; s__
268	1	0	0	0	0	0	4	2	5	1.76245e-05	4	k__Bacteria; p__Proteobacteria; c__Gammaproteobacteria
292	1	2	1	0	1	0	0	4	5	1.76245e-05	2	k__Bacteria; p__Proteobacteria; c__Deltaproteobacteria; o__Syntrophobacterales; f__Desulfobacteraceae; g__Desulfococcus; s__
307	0	0	0	5	0	0	0	1	5	1.76245e-05	5	k__Bacteria; p__Proteobacteria; c__Gammaproteobacteria; o__Alteromonadales
323	0	0	0	2	0	3	0	2	5	1.76245e-05	3	k__Bacteria; p__Proteobacteria; c__Gammaproteobacteria; o__Alteromonadales
366	0	0	0	0	0	5	0	1	5	1.76245e-05	5	k__Bacteria
474	1	0	0	0	0	4	0	2	5	1.76245e-05	4	k__Bacteria; p__Proteobacteria; c__Gammaproteobacteria; o__Alteromonadales
486	1	0	0	4	0	0	0	2	5	1.76245e-05	4	k__Bacteria; p__Proteobacteria; c__Gammaproteobacteria
523	1	1	0	1	2	0	0	4	5	1.76245e-05	2	k__Bacteria; p__Proteobacteria; c__Gammaproteobacteria; o__Vibrionales; f__Vibrionaceae
532	0	0	0	5	0	0	0	1	5	1.76245e-05	5	k__Bacteria; p__Proteobacteria; c__Epsilonproteobacteria; o__Campylobacterales; f__Campylobacteraceae
541	2	0	0	3	0	0	0	2	5	1.76245e-05	3	k__Bacteria; p__Cyanobacteria; c__Synechococcophycideae; o__Synechococcales; f__Synechococcaceae; g__Prochlorococcus; s__marinus
587	2	0	0	1	2	0	0	3	5	1.76245e-05	2	k__Bacteria; p__Planctomycetes; c__Planctomycetia; o__Pirellulales; f__Pirellulaceae; g__; s__
591	1	0	0	0	0	4	0	2	5	1.76245e-05	4	k__Bacteria; p__Fusobacteria; c__Fusobacteria; o__Fusobacteriales; f__Fusobacteriaceae; g__Psychrilyobacter; s__
614	0	0	0	0	0	1	4	2	5	1.76245e-05	4	k__Bacteria; p__Proteobacteria; c__Gammaproteobacteria; o__Alteromonadales
661	2	0	0	0	0	2	1	3	5	1.76245e-05	2	k__Bacteria; p__Fusobacteria; c__Fusobacteria; o__Fusobacteriales; f__Fusobacteriaceae; g__Psychrilyobacter; s__
677	0	0	0	1	0	4	0	2	5	1.76245e-05	4	k__Bacteria; p__Proteobacteria; c__Alphaproteobacteria; o__Rhodobacterales; f__Rhodobacteraceae
690	0	0	0	2	0	3	0	2	5	1.76245e-05	3	k__Bacteria; p__Proteobacteria; c__Gammaproteobacteria; o__Alteromonadales; f__Pseudoalteromonadaceae
751	2	0	0	3	0	0	0	2	5	1.76245e-05	3	k__Bacteria; p__Cyanobacteria; c__Synechococcophycideae
814	0	5	0	0	0	0	0	1	5	1.76245e-05	5	k__Bacteria; p__Firmicutes; c__Erysipelotrichi; o__Erysipelotrichales; f__Erysipelotrichaceae; g__; s__
853	0	4	0	1	0	0	0	2	5	1.76245e-05	4	k__Bacteria; p__Bacteroidetes; c__Sphingobacteriia; o__Sphingobacteriales; f__Saprospiraceae; g__; s__
898	1	2	1	1	0	0	0	4	5	1.76245e-05	2	k__Bacteria; p__Bacteroidetes
987	0	4	0	1	0	0	0	2	5	1.76245e-05	4	k__Bacteria; p__Bacteroidetes; c__Bacteroidia; o__Bacteroidales; f__; g__; s__
990	3	0	0	2	0	0	0	2	5	1.76245e-05	3	k__Bacteria; p__Proteobacteria; c__Gammaproteobacteria; o__Vibrionales; f__Vibrionaceae
991	4	0	0	1	0	0	0	2	5	1.76245e-05	4	k__Bacteria; p__Proteobacteria; c__Gammaproteobacteria; o__Alteromonadales
1147	0	0	0	0	0	2	3	2	5	1.76245e-05	3	k__Bacteria; p__Fusobacteria; c__Fusobacteria; o__Fusobacteriales; f__Fusobacteriaceae; g__Psychrilyobacter; s__
1221	0	4	0	1	0	0	0	2	5	1.76245e-05	4	k__Bacteria; p__Proteobacteria; c__Alphaproteobacteria
1258	0	2	0	0	0	0	3	2	5	1.76245e-05	3	k__Bacteria; p__Proteobacteria
1309	0	0	1	0	0	3	1	3	5	1.76245e-05	3	k__Bacteria; p__Proteobacteria; c__Gammaproteobacteria; o__Vibrionales; f__Vibrionaceae
1416	0	0	0	5	0	0	0	1	5	1.76245e-05	5	k__Bacteria; p__Verrucomicrobia; c__Verrucomicrobiae; o__Verrucomicrobiales; f__Verrucomicrobiaceae; g__; s__
1455	1	0	0	0	0	2	2	3	5	1.76245e-05	2	k__Bacteria; p__Fusobacteria; c__Fusobacteria; o__Fusobacteriales; f__Fusobacteriaceae; g__Propionigenium; s__
1577	0	3	0	2	0	0	0	2	5	1.76245e-05	3	k__Bacteria; p__Proteobacteria; c__Gammaproteobacteria; o__; f__; g__; s__
1587	0	0	0	0	0	5	0	1	5	1.76245e-05	5	k__Bacteria; p__Proteobacteria; c__Gammaproteobacteria
1597	3	0	0	2	0	0	0	2	5	1.76245e-05	3	k__Bacteria; p__Proteobacteria; c__Gammaproteobacteria; o__Alteromonadales; f__OM60
1628	0	0	0	0	4	0	1	2	5	1.76245e-05	4	k__Bacteria; p__Proteobacteria; c__Alphaproteobacteria; o__Rickettsiales; f__; g__; s__
1669	0	0	0	5	0	0	0	1	5	1.76245e-05	5	k__Bacteria
1673	0	0	0	0	0	0	5	1	5	1.76245e-05	5	k__Bacteria; p__Proteobacteria; c__Gammaproteobacteria; o__Alteromonadales; f__Alteromonadaceae; g__BD2-13; s__
1750	0	1	0	0	0	1	3	3	5	1.76245e-05	3	k__Bacteria; p__Proteobacteria; c__Gammaproteobacteria; o__Alteromonadales; f__Colwelliaceae
1937	0	3	0	2	0	0	0	2	5	1.76245e-05	3	k__Bacteria; p__Planctomycetes; c__Planctomycetia; o__Pirellulales; f__Pirellulaceae; g__; s__
2031	1	0	0	4	0	0	0	2	5	1.76245e-05	4	k__Bacteria
2069	0	0	0	0	5	0	0	1	5	1.76245e-05	5	k__Bacteria
2120	2	0	0	0	0	2	1	3	5	1.76245e-05	2	k__Bacteria; p__Fusobacteria; c__Fusobacteria; o__Fusobacteriales; f__Fusobacteriaceae; g__Psychrilyobacter; s__
2122	0	0	0	0	0	5	0	1	5	1.76245e-05	5	k__Bacteria; p__Proteobacteria; c__Gammaproteobacteria; o__Alteromonadales
2132	2	0	0	0	0	1	2	3	5	1.76245e-05	2	k__Bacteria; p__Fusobacteria; c__Fusobacteria; o__Fusobacteriales; f__Fusobacteriaceae; g__Psychrilyobacter; s__
2172	0	0	0	0	0	5	0	1	5	1.76245e-05	5	k__Bacteria; p__Proteobacteria; c__Gammaproteobacteria; o__Vibrionales; f__Vibrionaceae
2196	1	3	1	0	0	0	0	3	5	1.76245e-05	3	k__Bacteria; p__Proteobacteria; c__Gammaproteobacteria; o__Alteromonadales
2238	0	0	0	0	5	0	0	1	5	1.76245e-05	5	k__Bacteria
2248	0	3	2	0	0	0	0	2	5	1.76245e-05	3	k__Bacteria; p__Proteobacteria; c__Alphaproteobacteria; o__Rhodobacterales; f__Hyphomonadaceae; g__Maricaulis; s__
2284	3	0	0	2	0	0	0	2	5	1.76245e-05	3	k__Bacteria; p__Proteobacteria; c__Gammaproteobacteria; o__Alteromonadales; f__Psychromonadaceae; g__Psychromonas; s__
2323	0	4	0	0	1	0	0	2	5	1.76245e-05	4	k__Bacteria; p__Actinobacteria; c__Acidimicrobiia; o__Acidimicrobiales; f__JdFBGBact; g__; s__
2341	0	0	0	1	0	2	2	3	5	1.76245e-05	2	k__Bacteria; p__Proteobacteria; c__Gammaproteobacteria; o__Vibrionales; f__Vibrionaceae; g__Aliivibrio; s__
2361	0	1	4	0	0	0	0	2	5	1.76245e-05	4	k__Bacteria; p__Proteobacteria; c__Alphaproteobacteria; o__Kiloniellales; f__Kiloniellaceae; g__Thalassospira; s__
2373	0	1	0	3	0	0	1	3	5	1.76245e-05	3	k__Bacteria
2397	0	0	0	5	0	0	0	1	5	1.76245e-05	5	k__Bacteria; p__Proteobacteria; c__Gammaproteobacteria
2464	5	0	0	0	0	0	0	1	5	1.76245e-05	5	k__Bacteria; p__Proteobacteria; c__Gammaproteobacteria; o__Alteromonadales; f__Psychromonadaceae; g__Psychromonas; s__
2537	0	3	0	1	0	0	1	3	5	1.76245e-05	3	k__Bacteria; p__Proteobacteria; c__Alphaproteobacteria; o__Rhodobacterales; f__Rhodobacteraceae; g__Ruegeria; s__
2545	0	5	0	0	0	0	0	1	5	1.76245e-05	5	k__Bacteria; p__Bacteroidetes
2576	0	0	0	5	0	0	0	1	5	1.76245e-05	5	k__Bacteria; p__Proteobacteria; c__Gammaproteobacteria; o__Methylococcales; f__Methylococcaceae; g__; s__
2588	0	5	0	0	0	0	0	1	5	1.76245e-05	5	k__Bacteria; p__Proteobacteria; c__Alphaproteobacteria; o__Rhodobacterales; f__Rhodobacteraceae
2625	0	3	2	0	0	0	0	2	5	1.76245e-05	3	k__Bacteria; p__Proteobacteria; c__Alphaproteobacteria; o__Rickettsiales; f__mitochondria; g__; s__
2631	0	4	1	0	0	0	0	2	5	1.76245e-05	4	k__Bacteria; p__Proteobacteria; c__Alphaproteobacteria; o__Rickettsiales; f__; g__; s__
2647	1	0	0	2	0	0	2	3	5	1.76245e-05	2	k__Bacteria; p__Proteobacteria; c__Alphaproteobacteria; o__Rhodobacterales; f__Rhodobacteraceae; g__Rhodobacter; s__
2761	3	0	0	1	1	0	0	3	5	1.76245e-05	3	k__Bacteria; p__Lentisphaerae; c__[Lentisphaeria]; o__Victivallales; f__; g__; s__
2874	0	5	0	0	0	0	0	1	5	1.76245e-05	5	k__Bacteria; p__Planctomycetes; c__Phycisphaerae; o__; f__; g__; s__
2920	0	0	0	0	5	0	0	1	5	1.76245e-05	5	k__Bacteria; p__Fusobacteria; c__Fusobacteria; o__Fusobacteriales; f__Fusobacteriaceae; g__Propionigenium; s__
2940	1	0	0	1	0	3	0	3	5	1.76245e-05	3	k__Bacteria; p__Proteobacteria; c__Gammaproteobacteria; o__Vibrionales; f__Vibrionaceae
3111	0	0	0	0	0	0	5	1	5	1.76245e-05	5	k__Bacteria; p__Bacteroidetes; c__Flavobacteriia; o__Flavobacteriales; f__; g__; s__
3119	0	2	3	0	0	0	0	2	5	1.76245e-05	3	k__Bacteria; p__Proteobacteria; c__Gammaproteobacteria; o__Alteromonadales; f__Colwelliaceae; g__Thalassomonas
3127	0	1	0	0	4	0	0	2	5	1.76245e-05	4	k__Bacteria; p__Proteobacteria; c__Gammaproteobacteria; o__Oceanospirillales; f__Halomonadaceae; g__Candidatus Portiera; s__
3161	0	1	0	0	0	4	0	2	5	1.76245e-05	4	k__Bacteria; p__Proteobacteria; c__Gammaproteobacteria; o__Vibrionales; f__Vibrionaceae
3332	0	0	0	1	0	0	4	2	5	1.76245e-05	4	k__Bacteria; p__Proteobacteria; c__Gammaproteobacteria; o__Vibrionales; f__Vibrionaceae; g__Aliivibrio; s__
3418	0	0	0	3	0	1	1	3	5	1.76245e-05	3	k__Bacteria; p__Proteobacteria; c__Gammaproteobacteria; o__Vibrionales; f__Vibrionaceae; g__Aliivibrio; s__
3420	0	3	1	0	0	0	1	3	5	1.76245e-05	3	k__Bacteria; p__Proteobacteria; c__Gammaproteobacteria
3459	0	0	0	3	0	2	0	2	5	1.76245e-05	3	k__Bacteria; p__Proteobacteria; c__Gammaproteobacteria; o__Vibrionales; f__Vibrionaceae
3480	0	4	0	0	0	0	1	2	5	1.76245e-05	4	k__Bacteria; p__Proteobacteria; c__Alphaproteobacteria; o__Rhodobacterales; f__Rhodobacteraceae; g__Phaeobacter; s__
3487	0	0	1	4	0	0	0	2	5	1.76245e-05	4	k__Bacteria; p__Proteobacteria; c__Alphaproteobacteria; o__Kiloniellales
3506	2	0	0	1	0	2	0	3	5	1.76245e-05	2	k__Bacteria; p__Proteobacteria; c__Gammaproteobacteria; o__Vibrionales; f__Vibrionaceae
3544	0	0	0	5	0	0	0	1	5	1.76245e-05	5	k__Bacteria; p__Proteobacteria; c__Gammaproteobacteria; o__; f__; g__; s__
3561	0	1	0	0	4	0	0	2	5	1.76245e-05	4	k__Bacteria; p__Bacteroidetes; c__Bacteroidia; o__Bacteroidales; f__VC21_Bac22; g__; s__
3671	0	0	0	3	0	1	1	3	5	1.76245e-05	3	k__Bacteria; p__Proteobacteria; c__Gammaproteobacteria
3708	1	0	0	0	0	0	4	2	5	1.76245e-05	4	k__Bacteria; p__Fusobacteria; c__Fusobacteria; o__Fusobacteriales; f__Fusobacteriaceae; g__Psychrilyobacter; s__
3767	1	0	0	4	0	0	0	2	5	1.76245e-05	4	k__Bacteria; p__Proteobacteria; c__Gammaproteobacteria; o__Alteromonadales
3783	0	5	0	0	0	0	0	1	5	1.76245e-05	5	k__Bacteria
3844	0	4	0	1	0	0	0	2	5	1.76245e-05	4	k__Bacteria; p__Actinobacteria; c__Acidimicrobiia; o__Acidimicrobiales
3917	3	0	0	1	1	0	0	3	5	1.76245e-05	3	k__Bacteria; p__Proteobacteria; c__Deltaproteobacteria; o__Syntrophobacterales; f__Desulfobacteraceae
3929	1	0	0	0	0	4	0	2	5	1.76245e-05	4	k__Bacteria
3942	0	0	0	5	0	0	0	1	5	1.76245e-05	5	k__Bacteria
3958	0	0	0	0	5	0	0	1	5	1.76245e-05	5	k__Bacteria; p__Proteobacteria; c__Gammaproteobacteria; o__Chromatiales; f__; g__; s__
3960	0	0	0	1	0	0	4	2	5	1.76245e-05	4	k__Bacteria; p__Proteobacteria; c__Gammaproteobacteria; o__Alteromonadales; f__Alteromonadaceae; g__Glaciecola
4075	0	1	2	1	0	0	1	4	5	1.76245e-05	2	k__Bacteria; p__Proteobacteria; c__Gammaproteobacteria
4108	0	0	0	3	0	0	2	2	5	1.76245e-05	3	k__Bacteria; p__Proteobacteria; c__Betaproteobacteria; o__Methylophilales; f__Methylophilaceae; g__Methylotenera; s__mobilis
4208	0	0	0	0	0	4	1	2	5	1.76245e-05	4	k__Bacteria; p__Proteobacteria; c__Gammaproteobacteria; o__Vibrionales; f__Vibrionaceae; g__Aliivibrio; s__
4237	0	4	1	0	0	0	0	2	5	1.76245e-05	4	k__Bacteria; p__Proteobacteria; c__Epsilonproteobacteria; o__Campylobacterales; f__Campylobacteraceae; g__Arcobacter; s__
4395	5	0	0	0	0	0	0	1	5	1.76245e-05	5	k__Bacteria; p__Proteobacteria; c__Gammaproteobacteria; o__Alteromonadales
4416	0	0	0	5	0	0	0	1	5	1.76245e-05	5	k__Bacteria; p__Proteobacteria; c__Alphaproteobacteria
4436	0	0	0	0	0	5	0	1	5	1.76245e-05	5	k__Bacteria; p__Proteobacteria; c__Gammaproteobacteria; o__Vibrionales; f__Vibrionaceae
4485	2	0	0	3	0	0	0	2	5	1.76245e-05	3	k__Bacteria; p__Cyanobacteria; c__Synechococcophycideae; o__Synechococcales; f__Synechococcaceae; g__Prochlorococcus; s__marinus
4494	0	0	0	1	0	1	3	3	5	1.76245e-05	3	k__Bacteria; p__Proteobacteria; c__Gammaproteobacteria; o__Oceanospirillales; f__Oceanospirillaceae; g__; s__
4517	3	0	0	1	0	0	1	3	5	1.76245e-05	3	k__Bacteria; p__Proteobacteria; c__Gammaproteobacteria; o__Vibrionales; f__Vibrionaceae; g__Aliivibrio; s__
4535	0	5	0	0	0	0	0	1	5	1.76245e-05	5	k__Bacteria; p__Proteobacteria; c__Gammaproteobacteria; o__Alteromonadales
4584	0	0	0	0	0	0	5	1	5	1.76245e-05	5	k__Bacteria; p__Proteobacteria; c__Gammaproteobacteria; o__Alteromonadales; f__Alteromonadaceae
4592	0	0	0	0	0	1	4	2	5	1.76245e-05	4	k__Bacteria; p__Proteobacteria; c__Gammaproteobacteria; o__Vibrionales; f__Vibrionaceae
4604	0	0	0	0	5	0	0	1	5	1.76245e-05	5	k__Bacteria; p__Bacteroidetes
4605	0	0	0	0	0	0	5	1	5	1.76245e-05	5	k__Bacteria; p__Proteobacteria; c__Gammaproteobacteria
4630	1	0	0	0	4	0	0	2	5	1.76245e-05	4	k__Bacteria; p__Bacteroidetes; c__Flavobacteriia; o__Flavobacteriales; f__Flavobacteriaceae
4686	0	5	0	0	0	0	0	1	5	1.76245e-05	5	k__Bacteria; p__Planctomycetes; c__Planctomycetia; o__Pirellulales; f__Pirellulaceae; g__; s__
4817	1	0	0	0	0	4	0	2	5	1.76245e-05	4	k__Bacteria; p__Fusobacteria; c__Fusobacteria; o__Fusobacteriales; f__Fusobacteriaceae; g__Propionigenium; s__
4824	0	0	0	5	0	0	0	1	5	1.76245e-05	5	k__Bacteria; p__GN02; c__BD1-5; o__; f__; g__; s__
4832	1	0	0	0	4	0	0	2	5	1.76245e-05	4	k__Bacteria; p__Lentisphaerae; c__[Lentisphaeria]; o__Victivallales
4914	0	0	4	0	0	1	0	2	5	1.76245e-05	4	k__Bacteria; p__Proteobacteria; c__Gammaproteobacteria; o__Alteromonadales
4942	0	0	0	3	2	0	0	2	5	1.76245e-05	3	k__Bacteria; p__Proteobacteria; c__Alphaproteobacteria; o__Rhodobacterales; f__Rhodobacteraceae
4951	0	3	0	2	0	0	0	2	5	1.76245e-05	3	k__Bacteria; p__Proteobacteria; c__Gammaproteobacteria; o__Xanthomonadales; f__; g__; s__
4958	5	0	0	0	0	0	0	1	5	1.76245e-05	5	k__Bacteria; p__Fusobacteria; c__Fusobacteria; o__Fusobacteriales; f__Fusobacteriaceae; g__Psychrilyobacter; s__
4994	1	0	0	0	0	4	0	2	5	1.76245e-05	4	k__Bacteria; p__Proteobacteria; c__Gammaproteobacteria; o__Vibrionales; f__Vibrionaceae
5039	1	0	0	3	0	0	1	3	5	1.76245e-05	3	k__Bacteria; p__Bacteroidetes; c__Flavobacteriia; o__Flavobacteriales; f__Flavobacteriaceae
5084	0	0	0	0	0	0	5	1	5	1.76245e-05	5	k__Bacteria; p__Fusobacteria; c__Fusobacteria; o__Fusobacteriales; f__Fusobacteriaceae; g__Propionigenium; s__
5125	2	0	0	0	0	3	0	2	5	1.76245e-05	3	k__Bacteria; p__Proteobacteria; c__Gammaproteobacteria; o__Alteromonadales
5150	0	1	3	0	0	0	1	3	5	1.76245e-05	3	k__Bacteria; p__Proteobacteria; c__Gammaproteobacteria
5186	0	0	0	4	0	1	0	2	5	1.76245e-05	4	k__Bacteria; p__Proteobacteria; c__Gammaproteobacteria; o__Alteromonadales; f__; g__; s__
5254	0	0	0	1	0	4	0	2	5	1.76245e-05	4	k__Bacteria; p__Proteobacteria; c__Gammaproteobacteria; o__Alteromonadales
5343	0	4	1	0	0	0	0	2	5	1.76245e-05	4	k__Bacteria; p__Planctomycetes; c__Planctomycetia; o__Pirellulales; f__Pirellulaceae; g__; s__
5356	0	0	0	0	0	1	4	2	5	1.76245e-05	4	k__Bacteria; p__Fusobacteria; c__Fusobacteria; o__Fusobacteriales; f__Fusobacteriaceae; g__Propionigenium; s__
5447	0	0	0	4	0	1	0	2	5	1.76245e-05	4	k__Bacteria; p__Proteobacteria; c__Alphaproteobacteria; o__Rhodobacterales; f__Hyphomonadaceae; g__Maricaulis; s__
5451	0	0	0	0	0	5	0	1	5	1.76245e-05	5	k__Bacteria; p__Proteobacteria; c__Gammaproteobacteria; o__Alteromonadales; f__Shewanellaceae; g__Shewanella; s__benthica
5476	0	0	1	0	0	0	4	2	5	1.76245e-05	4	k__Bacteria; p__Proteobacteria; c__Gammaproteobacteria; o__Alteromonadales
5489	0	2	3	0	0	0	0	2	5	1.76245e-05	3	k__Bacteria; p__Proteobacteria; c__Gammaproteobacteria; o__Alteromonadales; f__[Chromatiaceae]; g__; s__
5518	1	0	0	0	0	3	1	3	5	1.76245e-05	3	k__Bacteria; p__Fusobacteria; c__Fusobacteria; o__Fusobacteriales; f__Fusobacteriaceae; g__Psychrilyobacter; s__
5520	0	4	0	1	0	0	0	2	5	1.76245e-05	4	k__Bacteria; p__Verrucomicrobia; c__[Pedosphaerae]; o__; f__; g__; s__
5818	0	3	0	0	0	0	2	2	5	1.76245e-05	3	k__Bacteria; p__Proteobacteria; c__Gammaproteobacteria; o__Oceanospirillales; f__Oceanospirillaceae
5826	2	0	0	0	0	1	2	3	5	1.76245e-05	2	k__Bacteria; p__Fusobacteria; c__Fusobacteria; o__Fusobacteriales; f__Fusobacteriaceae; g__Psychrilyobacter; s__
5856	0	5	0	0	0	0	0	1	5	1.76245e-05	5	k__Bacteria; p__Proteobacteria
5862	0	4	0	1	0	0	0	2	5	1.76245e-05	4	k__Bacteria; p__Cyanobacteria; c__Synechococcophycideae; o__Synechococcales; f__Synechococcaceae; g__Prochlorococcus; s__marinus
5890	0	3	0	0	0	0	2	2	5	1.76245e-05	3	k__Bacteria; p__Proteobacteria; c__Gammaproteobacteria; o__Oceanospirillales; f__Oceanospirillaceae; g__Amphritea; s__
5901	0	4	1	0	0	0	0	2	5	1.76245e-05	4	k__Bacteria; p__Bacteroidetes; c__Flavobacteriia; o__Flavobacteriales; f__Flavobacteriaceae
5996	1	0	0	0	0	1	3	3	5	1.76245e-05	3	k__Bacteria; p__Fusobacteria; c__Fusobacteria; o__Fusobacteriales; f__Fusobacteriaceae; g__Propionigenium; s__
6037	3	0	0	2	0	0	0	2	5	1.76245e-05	3	k__Bacteria; p__Cyanobacteria; c__Synechococcophycideae; o__Synechococcales; f__Synechococcaceae; g__Prochlorococcus; s__marinus
6072	0	5	0	0	0	0	0	1	5	1.76245e-05	5	k__Bacteria; p__Proteobacteria; c__Gammaproteobacteria; o__Alteromonadales; f__Alteromonadaceae; g__nsmpVI18; s__
6086	0	5	0	0	0	0	0	1	5	1.76245e-05	5	k__Bacteria; p__Proteobacteria; c__Alphaproteobacteria; o__Rhizobiales
6088	0	3	1	1	0	0	0	3	5	1.76245e-05	3	k__Bacteria; p__Verrucomicrobia; c__Verrucomicrobiae; o__Verrucomicrobiales; f__Verrucomicrobiaceae; g__; s__
6089	0	0	1	0	0	0	4	2	5	1.76245e-05	4	k__Bacteria; p__Fusobacteria; c__Fusobacteria; o__Fusobacteriales; f__Fusobacteriaceae; g__Propionigenium; s__
6231	0	0	0	3	0	0	2	2	5	1.76245e-05	3	k__Bacteria; p__Proteobacteria; c__Gammaproteobacteria; o__Oceanospirillales; f__Oleiphilaceae; g__; s__
6335	0	1	1	1	0	2	0	4	5	1.76245e-05	2	k__Bacteria; p__Proteobacteria; c__Gammaproteobacteria; o__Oceanospirillales; f__Oceanospirillaceae; g__Amphritea; s__
6464	0	0	5	0	0	0	0	1	5	1.76245e-05	5	k__Bacteria; p__Proteobacteria; c__Deltaproteobacteria; o__Spirobacillales; f__; g__; s__
6520	1	0	0	4	0	0	0	2	5	1.76245e-05	4	k__Bacteria; p__Bacteroidetes
6542	0	5	0	0	0	0	0	1	5	1.76245e-05	5	k__Bacteria; p__Bacteroidetes; c__Bacteroidia; o__Bacteroidales; f__Bacteroidaceae; g__Bacteroides; s__
6585	1	0	0	0	0	3	1	3	5	1.76245e-05	3	k__Bacteria; p__Fusobacteria; c__Fusobacteria; o__Fusobacteriales; f__Fusobacteriaceae
6606	0	0	0	0	0	0	5	1	5	1.76245e-05	5	k__Bacteria; p__Firmicutes; c__Bacilli
6608	3	0	0	0	0	2	0	2	5	1.76245e-05	3	k__Bacteria; p__Fusobacteria; c__Fusobacteria; o__Fusobacteriales; f__Fusobacteriaceae; g__Psychrilyobacter; s__
6631	0	0	0	0	5	0	0	1	5	1.76245e-05	5	k__Bacteria; p__Proteobacteria; c__Gammaproteobacteria
6681	0	0	0	0	5	0	0	1	5	1.76245e-05	5	k__Bacteria; p__Fusobacteria; c__Fusobacteria; o__Fusobacteriales; f__Fusobacteriaceae; g__Propionigenium; s__
6704	0	5	0	0	0	0	0	1	5	1.76245e-05	5	k__Bacteria; p__Planctomycetes; c__Planctomycetia; o__Pirellulales; f__Pirellulaceae; g__; s__
6750	0	0	1	4	0	0	0	2	5	1.76245e-05	4	k__Bacteria; p__Cyanobacteria; c__Synechococcophycideae; o__Synechococcales; f__Synechococcaceae; g__Prochlorococcus; s__marinus
6768	0	0	0	3	0	0	2	2	5	1.76245e-05	3	k__Bacteria; p__Bacteroidetes; c__Flavobacteriia; o__Flavobacteriales; f__; g__; s__
6893	0	5	0	0	0	0	0	1	5	1.76245e-05	5	k__Bacteria; p__Proteobacteria; c__Gammaproteobacteria; o__Legionellales; f__Coxiellaceae
6938	0	0	0	1	4	0	0	2	5	1.76245e-05	4	k__Bacteria; p__Proteobacteria; c__Alphaproteobacteria; o__Rhodospirillales; f__Rhodospirillaceae; g__; s__
6943	0	0	0	1	4	0	0	2	5	1.76245e-05	4	k__Bacteria; p__Planctomycetes; c__; o__; f__; g__; s__
6965	2	0	0	0	0	0	3	2	5	1.76245e-05	3	k__Bacteria; p__Fusobacteria; c__Fusobacteria; o__Fusobacteriales; f__Fusobacteriaceae; g__Psychrilyobacter; s__
7120	1	0	0	0	0	1	3	3	5	1.76245e-05	3	k__Bacteria; p__Fusobacteria; c__Fusobacteria; o__Fusobacteriales; f__Fusobacteriaceae; g__Psychrilyobacter; s__
7192	0	0	0	5	0	0	0	1	5	1.76245e-05	5	k__Bacteria; p__Bacteroidetes; c__Sphingobacteriia; o__Sphingobacteriales; f__Ekhidnaceae; g__; s__
7199	0	0	0	5	0	0	0	1	5	1.76245e-05	5	k__Bacteria; p__Cyanobacteria; c__Synechococcophycideae; o__Synechococcales; f__Synechococcaceae; g__Prochlorococcus; s__marinus
7290	4	0	0	1	0	0	0	2	5	1.76245e-05	4	k__Bacteria; p__Proteobacteria; c__Gammaproteobacteria
7340	0	0	3	2	0	0	0	2	5	1.76245e-05	3	k__Bacteria; p__Proteobacteria; c__Gammaproteobacteria
7433	0	3	0	1	0	0	1	3	5	1.76245e-05	3	k__Bacteria; p__Proteobacteria; c__Alphaproteobacteria; o__Rhodobacterales; f__Rhodobacteraceae
7462	0	4	0	0	0	1	0	2	5	1.76245e-05	4	k__Bacteria; p__Bacteroidetes; c__Flavobacteriia; o__Flavobacteriales; f__Flavobacteriaceae; g__Aquimarina; s__
7547	1	0	2	0	1	0	1	4	5	1.76245e-05	2	k__Bacteria; p__Bacteroidetes
7605	0	0	0	0	5	0	0	1	5	1.76245e-05	5	k__Bacteria
7728	0	0	0	5	0	0	0	1	5	1.76245e-05	5	k__Bacteria; p__Proteobacteria; c__Gammaproteobacteria
7812	0	0	0	0	5	0	0	1	5	1.76245e-05	5	k__Bacteria; p__Proteobacteria; c__Deltaproteobacteria; o__Desulfobacterales; f__Desulfobulbaceae
7964	0	0	1	4	0	0	0	2	5	1.76245e-05	4	k__Bacteria; p__Proteobacteria; c__Gammaproteobacteria
8032	0	0	0	0	0	5	0	1	5	1.76245e-05	5	k__Bacteria; p__Proteobacteria; c__Gammaproteobacteria; o__Alteromonadales; f__; g__; s__
8068	0	4	1	0	0	0	0	2	5	1.76245e-05	4	k__Bacteria; p__Acidobacteria; c__Sva0725; o__Sva0725; f__; g__; s__
8353	0	0	0	1	0	4	0	2	5	1.76245e-05	4	k__Bacteria; p__Bacteroidetes; c__Flavobacteriia; o__Flavobacteriales; f__Flavobacteriaceae
8361	0	4	1	0	0	0	0	2	5	1.76245e-05	4	k__Bacteria; p__Proteobacteria; c__Alphaproteobacteria; o__Rhizobiales; f__Aurantimonadaceae
8562	0	0	0	3	2	0	0	2	5	1.76245e-05	3	k__Bacteria; p__Proteobacteria; c__Alphaproteobacteria; o__Rhodospirillales; f__; g__; s__
8569	1	0	0	3	1	0	0	3	5	1.76245e-05	3	k__Bacteria
8609	0	3	0	2	0	0	0	2	5	1.76245e-05	3	k__Bacteria; p__Proteobacteria; c__Epsilonproteobacteria; o__Campylobacterales; f__Campylobacteraceae; g__Sulfurospirillum; s__
8660	0	0	0	1	0	2	2	3	5	1.76245e-05	2	k__Bacteria; p__Proteobacteria; c__Gammaproteobacteria; o__Vibrionales; f__Vibrionaceae; g__Aliivibrio; s__
8720	0	0	0	2	0	0	3	2	5	1.76245e-05	3	k__Bacteria; p__Proteobacteria; c__Gammaproteobacteria; o__; f__; g__; s__
8767	1	0	0	0	0	0	4	2	5	1.76245e-05	4	k__Bacteria; p__Fusobacteria; c__Fusobacteria; o__Fusobacteriales; f__Fusobacteriaceae; g__Propionigenium; s__
8791	0	0	0	0	0	0	5	1	5	1.76245e-05	5	k__Bacteria; p__Proteobacteria; c__Gammaproteobacteria; o__Alteromonadales
8878	0	4	0	0	0	1	0	2	5	1.76245e-05	4	k__Bacteria; p__Bacteroidetes; c__Flavobacteriia; o__Flavobacteriales; f__Flavobacteriaceae; g__Tenacibaculum; s__
8881	0	0	0	0	5	0	0	1	5	1.76245e-05	5	k__Bacteria; p__Actinobacteria; c__Actinobacteria; o__Actinomycetales
8896	3	0	0	2	0	0	0	2	5	1.76245e-05	3	k__Bacteria; p__Proteobacteria; c__Deltaproteobacteria; o__Desulfobacterales; f__Desulfobulbaceae; g__Desulfotalea; s__
8950	0	3	0	0	0	2	0	2	5	1.76245e-05	3	k__Bacteria; p__Proteobacteria; c__Gammaproteobacteria; o__Oceanospirillales; f__Oceanospirillaceae; g__Amphritea; s__
8963	0	0	0	5	0	0	0	1	5	1.76245e-05	5	k__Bacteria; p__Proteobacteria; c__Gammaproteobacteria; o__; f__; g__; s__
9033	0	0	0	0	0	2	3	2	5	1.76245e-05	3	k__Bacteria; p__Proteobacteria; c__Gammaproteobacteria; o__Oceanospirillales; f__Oceanospirillaceae
9039	2	2	0	1	0	0	0	3	5	1.76245e-05	2	k__Bacteria; p__Cyanobacteria; c__Synechococcophycideae; o__Synechococcales; f__Synechococcaceae; g__Prochlorococcus; s__marinus
9200	0	0	0	0	0	2	3	2	5	1.76245e-05	3	k__Bacteria; p__Proteobacteria; c__Gammaproteobacteria; o__Alteromonadales; f__Alteromonadaceae
9289	0	3	0	0	0	2	0	2	5	1.76245e-05	3	k__Bacteria; p__Proteobacteria; c__Alphaproteobacteria; o__Rhodobacterales; f__Rhodobacteraceae; g__Antarctobacter
9328	0	5	0	0	0	0	0	1	5	1.76245e-05	5	k__Bacteria; p__Planctomycetes; c__Planctomycetia; o__Planctomycetales; f__Planctomycetaceae; g__Planctomyces; s__
9709	1	0	0	0	0	2	2	3	5	1.76245e-05	2	k__Bacteria; p__Fusobacteria; c__Fusobacteria; o__Fusobacteriales; f__Fusobacteriaceae; g__Psychrilyobacter; s__
9712	0	0	0	0	0	5	0	1	5	1.76245e-05	5	k__Bacteria; p__Proteobacteria; c__Gammaproteobacteria; o__Vibrionales; f__Vibrionaceae
9731	0	0	0	0	0	0	5	1	5	1.76245e-05	5	k__Bacteria
9741	0	0	1	0	0	0	4	2	5	1.76245e-05	4	k__Bacteria; p__Proteobacteria; c__Gammaproteobacteria
9836	0	5	0	0	0	0	0	1	5	1.76245e-05	5	k__Bacteria; p__TM6; c__SJA-4; o__; f__; g__; s__
9871	0	1	1	3	0	0	0	3	5	1.76245e-05	3	k__Bacteria; p__Proteobacteria; c__Gammaproteobacteria
9900	1	2	0	2	0	0	0	3	5	1.76245e-05	2	k__Bacteria; p__Cyanobacteria; c__Synechococcophycideae; o__Synechococcales; f__Synechococcaceae; g__Prochlorococcus; s__marinus
9935	0	0	1	1	0	0	3	3	5	1.76245e-05	3	k__Bacteria; p__Proteobacteria; c__Gammaproteobacteria
9936	1	0	0	4	0	0	0	2	5	1.76245e-05	4	k__Bacteria; p__Cyanobacteria; c__Synechococcophycideae
9985	0	3	0	0	0	0	2	2	5	1.76245e-05	3	k__Bacteria; p__Actinobacteria; c__Actinobacteria; o__Bifidobacteriales; f__Bifidobacteriaceae; g__Bifidobacterium; s__
10037	0	0	0	5	0	0	0	1	5	1.76245e-05	5	k__Bacteria; p__Proteobacteria; c__Gammaproteobacteria
10089	0	3	2	0	0	0	0	2	5	1.76245e-05	3	k__Bacteria; p__Firmicutes; c__Clostridia; o__Clostridiales; f__Clostridiaceae
10100	1	0	0	1	0	2	1	4	5	1.76245e-05	2	k__Bacteria; p__Proteobacteria; c__Gammaproteobacteria; o__Vibrionales; f__Vibrionaceae
10116	0	5	0	0	0	0	0	1	5	1.76245e-05	5	k__Bacteria
10122	0	0	0	0	0	5	0	1	5	1.76245e-05	5	k__Bacteria; p__Proteobacteria; c__Gammaproteobacteria; o__Alteromonadales; f__Colwelliaceae; g__; s__
10129	0	0	0	0	0	2	3	2	5	1.76245e-05	3	k__Bacteria; p__Fusobacteria; c__Fusobacteria; o__Fusobacteriales; f__Fusobacteriaceae
10199	2	0	0	0	0	1	2	3	5	1.76245e-05	2	k__Bacteria; p__Fusobacteria; c__Fusobacteria; o__Fusobacteriales; f__Fusobacteriaceae; g__Psychrilyobacter; s__
10299	0	0	0	5	0	0	0	1	5	1.76245e-05	5	k__Bacteria; p__Proteobacteria; c__Gammaproteobacteria; o__Alteromonadales
10304	0	0	0	4	0	0	1	2	5	1.76245e-05	4	k__Bacteria; p__Bacteroidetes; c__Flavobacteriia; o__Flavobacteriales; f__; g__; s__
10346	0	0	0	0	5	0	0	1	5	1.76245e-05	5	k__Bacteria; p__Proteobacteria; c__Gammaproteobacteria
10367	0	0	0	1	0	4	0	2	5	1.76245e-05	4	k__Bacteria; p__Bacteroidetes; c__Flavobacteriia; o__Flavobacteriales; f__Flavobacteriaceae
10415	0	0	2	3	0	0	0	2	5	1.76245e-05	3	k__Bacteria; p__Proteobacteria; c__Deltaproteobacteria; o__Spirobacillales; f__; g__; s__
10448	0	3	0	1	0	0	1	3	5	1.76245e-05	3	k__Bacteria; p__Proteobacteria; c__Alphaproteobacteria; o__Rhodobacterales; f__Rhodobacteraceae; g__Phaeobacter; s__
10476	2	0	0	3	0	0	0	2	5	1.76245e-05	3	k__Bacteria
10483	1	0	1	0	0	0	3	3	5	1.76245e-05	3	k__Bacteria; p__Fusobacteria; c__Fusobacteria; o__Fusobacteriales; f__Fusobacteriaceae; g__Propionigenium; s__
10523	2	0	0	1	0	2	0	3	5	1.76245e-05	2	k__Bacteria; p__Fusobacteria; c__Fusobacteria; o__Fusobacteriales; f__Fusobacteriaceae; g__Propionigenium; s__
10547	0	3	1	0	0	1	0	3	5	1.76245e-05	3	k__Bacteria; p__Planctomycetes; c__Planctomycetia; o__Pirellulales; f__Pirellulaceae; g__; s__
10558	0	5	0	0	0	0	0	1	5	1.76245e-05	5	k__Bacteria; p__Cyanobacteria
10604	0	5	0	0	0	0	0	1	5	1.76245e-05	5	k__Bacteria; p__Bacteroidetes; c__Flavobacteriia; o__Flavobacteriales; f__Flavobacteriaceae
10678	1	0	0	0	0	4	0	2	5	1.76245e-05	4	k__Bacteria; p__Proteobacteria; c__Gammaproteobacteria
10722	1	4	0	0	0	0	0	2	5	1.76245e-05	4	k__Bacteria
30	0	1	3	0	0	0	0	2	4	1.40996e-05	3	k__Bacteria; p__Proteobacteria; c__Gammaproteobacteria; o__Alteromonadales; f__; g__; s__
44	1	0	0	0	0	0	3	2	4	1.40996e-05	3	k__Bacteria; p__Fusobacteria; c__Fusobacteria; o__Fusobacteriales; f__Fusobacteriaceae; g__Propionigenium; s__
97	0	4	0	0	0	0	0	1	4	1.40996e-05	4	k__Bacteria; p__Firmicutes; c__Clostridia; o__Clostridiales; f__Ruminococcaceae; g__; s__
120	0	2	2	0	0	0	0	2	4	1.40996e-05	2	k__Bacteria; p__Proteobacteria; c__Gammaproteobacteria; o__Xanthomonadales; f__; g__; s__
132	0	0	1	0	0	0	3	2	4	1.40996e-05	3	k__Bacteria
147	2	0	0	2	0	0	0	2	4	1.40996e-05	2	k__Bacteria; p__Proteobacteria; c__Gammaproteobacteria; o__Vibrionales; f__Vibrionaceae
166	0	0	0	4	0	0	0	1	4	1.40996e-05	4	k__Bacteria; p__Proteobacteria; c__Alphaproteobacteria; o__Rhizobiales
201	0	0	1	0	2	0	1	3	4	1.40996e-05	2	k__Bacteria; p__Proteobacteria; c__Gammaproteobacteria; o__Oceanospirillales; f__Endozoicimonaceae; g__; s__
223	0	4	0	0	0	0	0	1	4	1.40996e-05	4	k__Bacteria; p__Proteobacteria; c__Gammaproteobacteria
236	0	0	0	4	0	0	0	1	4	1.40996e-05	4	k__Bacteria; p__Proteobacteria; c__Gammaproteobacteria; o__Alteromonadales; f__Shewanellaceae; g__Shewanella
259	0	0	0	0	4	0	0	1	4	1.40996e-05	4	k__Bacteria; p__Proteobacteria; c__Gammaproteobacteria
261	0	0	1	3	0	0	0	2	4	1.40996e-05	3	k__Bacteria; p__Proteobacteria; c__Gammaproteobacteria
317	1	0	0	0	3	0	0	2	4	1.40996e-05	3	k__Bacteria; p__Acidobacteria; c__OS-K; o__; f__; g__; s__
321	2	0	0	2	0	0	0	2	4	1.40996e-05	2	k__Bacteria; p__Proteobacteria; c__Deltaproteobacteria; o__Desulfuromonadales; f__Desulfuromonadaceae; g__; s__
324	0	0	4	0	0	0	0	1	4	1.40996e-05	4	k__Bacteria; p__Bacteroidetes; c__Bacteroidia; o__Bacteroidales; f__; g__; s__
352	1	0	0	3	0	0	0	2	4	1.40996e-05	3	k__Bacteria; p__Proteobacteria; c__Gammaproteobacteria; o__Vibrionales; f__Vibrionaceae
419	1	0	0	3	0	0	0	2	4	1.40996e-05	3	k__Bacteria
490	0	0	0	0	0	0	4	1	4	1.40996e-05	4	k__Bacteria; p__Proteobacteria; c__Alphaproteobacteria; o__Rickettsiales; f__mitochondria; g__; s__
568	0	4	0	0	0	0	0	1	4	1.40996e-05	4	k__Bacteria
581	0	0	0	4	0	0	0	1	4	1.40996e-05	4	k__Bacteria; p__Cyanobacteria
687	0	0	0	0	0	4	0	1	4	1.40996e-05	4	k__Bacteria; p__Bacteroidetes; c__Flavobacteriia; o__Flavobacteriales; f__Flavobacteriaceae; g__Tenacibaculum; s__
696	0	0	0	4	0	0	0	1	4	1.40996e-05	4	k__Bacteria; p__Bacteroidetes; c__Flavobacteriia; o__Flavobacteriales; f__Flavobacteriaceae; g__; s__
729	0	0	0	0	4	0	0	1	4	1.40996e-05	4	k__Archaea; p__Euryarchaeota; c__[Parvarchaea]; o__YLA114; f__; g__; s__
755	0	3	1	0	0	0	0	2	4	1.40996e-05	3	k__Bacteria; p__Proteobacteria; c__Alphaproteobacteria
771	0	0	0	0	0	3	1	2	4	1.40996e-05	3	k__Bacteria; p__Proteobacteria; c__Gammaproteobacteria; o__Oceanospirillales; f__Oceanospirillaceae; g__Oleispira; s__
777	0	0	0	0	0	0	4	1	4	1.40996e-05	4	k__Bacteria; p__Firmicutes; c__Clostridia; o__Clostridiales; f__Christensenellaceae; g__; s__
839	2	0	0	0	0	0	2	2	4	1.40996e-05	2	k__Bacteria; p__Proteobacteria; c__Gammaproteobacteria
880	0	0	0	1	0	3	0	2	4	1.40996e-05	3	k__Bacteria; p__Proteobacteria; c__Gammaproteobacteria
885	0	4	0	0	0	0	0	1	4	1.40996e-05	4	k__Bacteria
929	0	2	1	0	1	0	0	3	4	1.40996e-05	2	k__Bacteria; p__Chloroflexi; c__Anaerolineae; o__H39; f__; g__; s__
951	3	0	0	0	0	0	1	2	4	1.40996e-05	3	k__Bacteria; p__Fusobacteria; c__Fusobacteria; o__Fusobacteriales; f__Fusobacteriaceae; g__Psychrilyobacter; s__
962	3	0	0	0	0	1	0	2	4	1.40996e-05	3	k__Bacteria; p__Fusobacteria; c__Fusobacteria; o__Fusobacteriales; f__Fusobacteriaceae; g__Psychrilyobacter; s__
969	0	3	0	0	0	0	1	2	4	1.40996e-05	3	k__Bacteria; p__Planctomycetes; c__Planctomycetia; o__Pirellulales; f__Pirellulaceae; g__; s__
993	2	0	1	0	0	0	1	3	4	1.40996e-05	2	k__Bacteria; p__Proteobacteria; c__Deltaproteobacteria; o__Desulfobacterales; f__Desulfobulbaceae; g__Desulfotalea; s__
1003	0	4	0	0	0	0	0	1	4	1.40996e-05	4	k__Bacteria; p__Proteobacteria; c__Gammaproteobacteria; o__Alteromonadales; f__OM60
1013	0	0	0	0	4	0	0	1	4	1.40996e-05	4	k__Bacteria; p__Proteobacteria; c__Gammaproteobacteria; o__Vibrionales; f__Vibrionaceae
1089	0	2	0	0	0	2	0	2	4	1.40996e-05	2	k__Bacteria; p__Proteobacteria; c__Gammaproteobacteria; o__Pseudomonadales; f__Pseudomonadaceae; g__Pseudomonas; s__stutzeri
1119	0	0	0	4	0	0	0	1	4	1.40996e-05	4	k__Bacteria; p__Actinobacteria; c__Actinobacteria; o__Actinomycetales; f__Micrococcaceae; g__Micrococcus; s__
1129	0	0	1	0	0	0	3	2	4	1.40996e-05	3	k__Bacteria; p__Fusobacteria; c__Fusobacteria; o__Fusobacteriales; f__Fusobacteriaceae; g__Propionigenium; s__
1191	0	4	0	0	0	0	0	1	4	1.40996e-05	4	k__Bacteria; p__Proteobacteria; c__Alphaproteobacteria; o__BD7-3; f__; g__; s__
1245	4	0	0	0	0	0	0	1	4	1.40996e-05	4	k__Bacteria; p__Fusobacteria; c__Fusobacteria; o__Fusobacteriales; f__Fusobacteriaceae; g__Psychrilyobacter; s__
1294	0	0	4	0	0	0	0	1	4	1.40996e-05	4	k__Bacteria; p__Proteobacteria; c__Gammaproteobacteria
1373	2	1	1	0	0	0	0	3	4	1.40996e-05	2	k__Bacteria; p__Cyanobacteria; c__Synechococcophycideae; o__Synechococcales; f__Synechococcaceae; g__Prochlorococcus; s__marinus
1397	0	0	0	0	4	0	0	1	4	1.40996e-05	4	k__Bacteria; p__Proteobacteria; c__Deltaproteobacteria; o__Desulfobacterales; f__Desulfobulbaceae
1402	0	0	2	0	0	0	2	2	4	1.40996e-05	2	k__Bacteria
1424	3	1	0	0	0	0	0	2	4	1.40996e-05	3	k__Bacteria; p__Cyanobacteria; c__Synechococcophycideae; o__Synechococcales; f__Synechococcaceae; g__Prochlorococcus; s__marinus
1483	0	4	0	0	0	0	0	1	4	1.40996e-05	4	k__Bacteria; p__Proteobacteria; c__Gammaproteobacteria; o__Chromatiales; f__; g__; s__
1541	0	3	1	0	0	0	0	2	4	1.40996e-05	3	k__Bacteria; p__Proteobacteria; c__Alphaproteobacteria; o__Rhodobacterales; f__Rhodobacteraceae
1549	0	1	1	0	2	0	0	3	4	1.40996e-05	2	k__Bacteria; p__Proteobacteria; c__Gammaproteobacteria; o__Alteromonadales
1580	0	0	0	4	0	0	0	1	4	1.40996e-05	4	k__Bacteria
1707	0	0	0	2	0	0	2	2	4	1.40996e-05	2	k__Bacteria; p__Proteobacteria
1756	0	0	0	4	0	0	0	1	4	1.40996e-05	4	k__Bacteria; p__Acidobacteria; c__Sva0725; o__Sva0725; f__; g__; s__
1765	0	0	1	3	0	0	0	2	4	1.40996e-05	3	k__Bacteria; p__Bacteroidetes; c__Sphingobacteriia; o__Sphingobacteriales; f__Saprospiraceae; g__; s__
1767	0	0	0	0	0	0	4	1	4	1.40996e-05	4	k__Bacteria; p__Proteobacteria; c__Gammaproteobacteria
1812	0	2	0	2	0	0	0	2	4	1.40996e-05	2	k__Bacteria; p__Proteobacteria
1814	0	4	0	0	0	0	0	1	4	1.40996e-05	4	k__Bacteria; p__Planctomycetes; c__Planctomycetia; o__Planctomycetales; f__Planctomycetaceae; g__Planctomyces; s__
1824	4	0	0	0	0	0	0	1	4	1.40996e-05	4	k__Bacteria
1927	0	0	0	0	0	4	0	1	4	1.40996e-05	4	k__Bacteria; p__Proteobacteria; c__Gammaproteobacteria; o__Alteromonadales
1932	0	0	0	3	0	0	1	2	4	1.40996e-05	3	k__Bacteria; p__Bacteroidetes; c__Flavobacteriia; o__Flavobacteriales; f__Flavobacteriaceae; g__Zobellia; s__
1958	1	0	0	1	2	0	0	3	4	1.40996e-05	2	k__Bacteria; p__Proteobacteria; c__Alphaproteobacteria
2133	0	4	0	0	0	0	0	1	4	1.40996e-05	4	k__Bacteria; p__Proteobacteria; c__Gammaproteobacteria; o__Alteromonadales
2177	0	0	0	0	0	4	0	1	4	1.40996e-05	4	k__Bacteria; p__Proteobacteria; c__Gammaproteobacteria; o__Alteromonadales
2202	0	2	2	0	0	0	0	2	4	1.40996e-05	2	k__Bacteria; p__Proteobacteria; c__Gammaproteobacteria
2217	0	1	0	0	0	0	3	2	4	1.40996e-05	3	k__Bacteria; p__Proteobacteria; c__Gammaproteobacteria; o__Alteromonadales; f__Colwelliaceae
2221	0	2	0	2	0	0	0	2	4	1.40996e-05	2	k__Bacteria; p__Proteobacteria; c__Gammaproteobacteria; o__Alteromonadales; f__OM60
2226	0	2	1	1	0	0	0	3	4	1.40996e-05	2	k__Bacteria; p__Proteobacteria; c__Alphaproteobacteria; o__Rhodobacterales; f__Rhodobacteraceae
2324	1	0	0	0	0	1	2	3	4	1.40996e-05	2	k__Bacteria; p__Fusobacteria; c__Fusobacteria; o__Fusobacteriales; f__Fusobacteriaceae; g__Psychrilyobacter; s__
2353	1	0	0	0	0	1	2	3	4	1.40996e-05	2	k__Bacteria; p__Fusobacteria; c__Fusobacteria; o__Fusobacteriales; f__Fusobacteriaceae; g__Psychrilyobacter; s__
2382	0	2	0	0	0	0	2	2	4	1.40996e-05	2	k__Bacteria; p__Proteobacteria; c__Gammaproteobacteria; o__Vibrionales; f__Vibrionaceae; g__Vibrio; s__rumoiensis
2384	1	0	0	1	0	1	1	4	4	1.40996e-05	1	k__Bacteria; p__Proteobacteria; c__Gammaproteobacteria; o__Vibrionales; f__Vibrionaceae; g__Aliivibrio; s__
2389	0	0	3	0	1	0	0	2	4	1.40996e-05	3	k__Bacteria; p__Proteobacteria; c__Gammaproteobacteria; o__Alteromonadales
2462	0	0	1	0	0	0	3	2	4	1.40996e-05	3	k__Bacteria; p__Bacteroidetes; c__Flavobacteriia
2468	3	0	0	0	0	1	0	2	4	1.40996e-05	3	k__Bacteria; p__Fusobacteria; c__Fusobacteria; o__Fusobacteriales; f__Fusobacteriaceae; g__Psychrilyobacter; s__
2536	2	0	0	2	0	0	0	2	4	1.40996e-05	2	k__Bacteria; p__Cyanobacteria; c__Synechococcophycideae; o__Synechococcales; f__Synechococcaceae; g__Prochlorococcus; s__marinus
2547	0	3	1	0	0	0	0	2	4	1.40996e-05	3	k__Bacteria; p__Proteobacteria; c__Alphaproteobacteria; o__Rhodobacterales; f__Rhodobacteraceae
2597	0	2	2	0	0	0	0	2	4	1.40996e-05	2	k__Bacteria; p__Proteobacteria; c__Gammaproteobacteria
2601	0	0	0	4	0	0	0	1	4	1.40996e-05	4	k__Bacteria; p__Cyanobacteria
2627	1	0	0	3	0	0	0	2	4	1.40996e-05	3	k__Bacteria; p__Cyanobacteria
2639	0	0	0	0	0	4	0	1	4	1.40996e-05	4	k__Bacteria; p__Proteobacteria; c__Gammaproteobacteria; o__Alteromonadales
2650	0	0	0	0	4	0	0	1	4	1.40996e-05	4	k__Bacteria; p__Bacteroidetes; c__Flavobacteriia
2656	0	0	0	4	0	0	0	1	4	1.40996e-05	4	k__Bacteria; p__Bacteroidetes; c__Sphingobacteriia; o__Sphingobacteriales; f__Ekhidnaceae; g__; s__
2752	0	0	0	0	4	0	0	1	4	1.40996e-05	4	k__Bacteria; p__Proteobacteria; c__Gammaproteobacteria; o__Chromatiales; f__Chromatiaceae; g__; s__
2786	0	4	0	0	0	0	0	1	4	1.40996e-05	4	k__Bacteria; p__Verrucomicrobia; c__Verrucomicrobiae; o__Verrucomicrobiales; f__Verrucomicrobiaceae
2808	0	3	0	1	0	0	0	2	4	1.40996e-05	3	k__Bacteria; p__Proteobacteria; c__Gammaproteobacteria; o__Oceanospirillales; f__Halomonadaceae; g__Halomonas
2816	0	0	0	0	0	4	0	1	4	1.40996e-05	4	k__Bacteria; p__Proteobacteria; c__Alphaproteobacteria; o__Rhodobacterales; f__Rhodobacteraceae
2830	0	0	0	0	4	0	0	1	4	1.40996e-05	4	k__Bacteria; p__Cyanobacteria; c__Synechococcophycideae; o__Synechococcales; f__Synechococcaceae; g__Prochlorococcus; s__marinus
2849	0	0	0	0	0	0	4	1	4	1.40996e-05	4	k__Bacteria; p__Proteobacteria; c__Gammaproteobacteria
2862	1	0	1	0	1	0	1	4	4	1.40996e-05	1	k__Bacteria
2928	0	0	3	1	0	0	0	2	4	1.40996e-05	3	k__Bacteria; p__Proteobacteria; c__Alphaproteobacteria; o__Rhodobacterales; f__Rhodobacteraceae; g__Roseivivax; s__
2985	4	0	0	0	0	0	0	1	4	1.40996e-05	4	k__Bacteria; p__Proteobacteria; c__Gammaproteobacteria; o__Alteromonadales
2994	0	0	0	4	0	0	0	1	4	1.40996e-05	4	k__Bacteria; p__Spirochaetes; c__Spirochaetes; o__; f__; g__; s__
3026	0	0	0	0	3	0	1	2	4	1.40996e-05	3	k__Bacteria; p__Proteobacteria; c__Gammaproteobacteria; o__Chromatiales; f__Chromatiaceae; g__; s__
3054	0	0	0	0	0	1	3	2	4	1.40996e-05	3	k__Bacteria; p__Deferribacteres; c__Deferribacteres; o__Deferribacterales; f__Deferribacteraceae; g__Mucispirillum; s__schaedleri
3069	0	4	0	0	0	0	0	1	4	1.40996e-05	4	k__Bacteria; p__Proteobacteria; c__Gammaproteobacteria; o__Thiotrichales; f__Piscirickettsiaceae
3163	2	0	0	2	0	0	0	2	4	1.40996e-05	2	k__Bacteria; p__Proteobacteria; c__Gammaproteobacteria
3202	0	0	0	4	0	0	0	1	4	1.40996e-05	4	k__Bacteria; p__Cyanobacteria; c__Synechococcophycideae; o__Synechococcales; f__Synechococcaceae; g__Prochlorococcus; s__marinus
3216	0	0	2	1	0	1	0	3	4	1.40996e-05	2	k__Bacteria; p__Proteobacteria; c__Gammaproteobacteria
3224	0	1	2	0	0	0	1	3	4	1.40996e-05	2	k__Bacteria; p__Proteobacteria; c__Gammaproteobacteria; o__Oceanospirillales; f__Endozoicimonaceae; g__; s__
3236	2	0	0	2	0	0	0	2	4	1.40996e-05	2	k__Bacteria; p__Proteobacteria; c__Gammaproteobacteria
3261	2	0	0	0	0	1	1	3	4	1.40996e-05	2	k__Bacteria; p__Fusobacteria; c__Fusobacteria; o__Fusobacteriales; f__Fusobacteriaceae; g__Psychrilyobacter; s__
3382	0	4	0	0	0	0	0	1	4	1.40996e-05	4	k__Bacteria; p__Planctomycetes; c__Planctomycetia; o__Pirellulales; f__Pirellulaceae; g__; s__
3387	1	1	0	2	0	0	0	3	4	1.40996e-05	2	k__Bacteria; p__Proteobacteria; c__Gammaproteobacteria; o__Alteromonadales; f__OM60; g__; s__
3442	2	2	0	0	0	0	0	2	4	1.40996e-05	2	k__Bacteria; p__Proteobacteria; c__Deltaproteobacteria; o__Desulfobacterales; f__Desulfobulbaceae; g__Desulfotalea; s__
3512	0	0	0	0	0	3	1	2	4	1.40996e-05	3	k__Bacteria; p__Proteobacteria; c__Gammaproteobacteria; o__Alteromonadales; f__Colwelliaceae
3554	0	4	0	0	0	0	0	1	4	1.40996e-05	4	k__Bacteria; p__Bacteroidetes; c__Sphingobacteriia; o__Sphingobacteriales; f__Saprospiraceae; g__; s__
3569	0	0	0	0	0	0	4	1	4	1.40996e-05	4	k__Bacteria; p__Fusobacteria; c__Fusobacteria; o__Fusobacteriales; f__Fusobacteriaceae; g__Propionigenium; s__
3578	0	2	2	0	0	0	0	2	4	1.40996e-05	2	k__Bacteria; p__Proteobacteria; c__Gammaproteobacteria; o__Oceanospirillales; f__Endozoicimonaceae; g__; s__
3608	1	0	0	0	0	3	0	2	4	1.40996e-05	3	k__Bacteria; p__Fusobacteria; c__Fusobacteria; o__Fusobacteriales; f__Fusobacteriaceae; g__Propionigenium; s__
3640	0	0	3	0	0	0	1	2	4	1.40996e-05	3	k__Bacteria; p__Proteobacteria; c__Gammaproteobacteria; o__Oceanospirillales; f__Endozoicimonaceae; g__; s__
3666	0	0	0	4	0	0	0	1	4	1.40996e-05	4	k__Bacteria; p__Proteobacteria; c__Gammaproteobacteria; o__Alteromonadales; f__Psychromonadaceae; g__Psychromonas; s__
3683	0	0	1	0	0	0	3	2	4	1.40996e-05	3	k__Bacteria; p__Proteobacteria; c__Epsilonproteobacteria; o__Campylobacterales; f__Campylobacteraceae; g__Arcobacter; s__
3736	0	0	2	0	0	0	2	2	4	1.40996e-05	2	k__Bacteria; p__Proteobacteria; c__Gammaproteobacteria
3750	4	0	0	0	0	0	0	1	4	1.40996e-05	4	k__Bacteria; p__Fusobacteria; c__Fusobacteria; o__Fusobacteriales; f__Fusobacteriaceae; g__Psychrilyobacter; s__
3779	0	3	0	1	0	0	0	2	4	1.40996e-05	3	k__Bacteria; p__Proteobacteria; c__Deltaproteobacteria; o__Syntrophobacterales; f__Desulfobacteraceae
3826	0	0	3	1	0	0	0	2	4	1.40996e-05	3	k__Bacteria; p__Verrucomicrobia; c__Verrucomicrobiae; o__Verrucomicrobiales; f__Verrucomicrobiaceae; g__Rubritalea; s__
3852	0	4	0	0	0	0	0	1	4	1.40996e-05	4	k__Bacteria; p__Verrucomicrobia; c__Verrucomicrobiae; o__Verrucomicrobiales; f__Verrucomicrobiaceae; g__; s__
3922	0	0	3	0	1	0	0	2	4	1.40996e-05	3	k__Bacteria; p__Fusobacteria; c__Fusobacteria; o__Fusobacteriales; f__Fusobacteriaceae
3977	0	0	0	4	0	0	0	1	4	1.40996e-05	4	k__Bacteria; p__Cyanobacteria
4024	1	0	3	0	0	0	0	2	4	1.40996e-05	3	k__Bacteria; p__Proteobacteria; c__Gammaproteobacteria
4039	0	0	2	0	2	0	0	2	4	1.40996e-05	2	k__Bacteria; p__Proteobacteria; c__Gammaproteobacteria; o__Alteromonadales
4097	0	0	0	4	0	0	0	1	4	1.40996e-05	4	k__Bacteria; p__Bacteroidetes
4130	1	0	0	2	0	1	0	3	4	1.40996e-05	2	k__Bacteria; p__Proteobacteria; c__Gammaproteobacteria; o__Oceanospirillales; f__Endozoicimonaceae; g__; s__
4195	0	4	0	0	0	0	0	1	4	1.40996e-05	4	k__Bacteria
4212	1	0	0	0	0	1	2	3	4	1.40996e-05	2	k__Bacteria; p__Fusobacteria; c__Fusobacteria; o__Fusobacteriales; f__Fusobacteriaceae; g__Psychrilyobacter; s__
4268	0	4	0	0	0	0	0	1	4	1.40996e-05	4	k__Bacteria; p__Planctomycetes; c__Phycisphaerae; o__Phycisphaerales; f__; g__; s__
4315	0	0	0	1	0	0	3	2	4	1.40996e-05	3	k__Bacteria; p__Proteobacteria; c__Gammaproteobacteria; o__Alteromonadales; f__Alteromonadaceae
4321	0	1	1	0	2	0	0	3	4	1.40996e-05	2	k__Bacteria; p__Proteobacteria; c__Deltaproteobacteria; o__Myxococcales; f__; g__; s__
4348	0	3	0	1	0	0	0	2	4	1.40996e-05	3	k__Bacteria; p__Proteobacteria; c__Alphaproteobacteria; o__Rhizobiales; f__Hyphomicrobiaceae
4384	0	0	0	0	0	0	4	1	4	1.40996e-05	4	k__Bacteria; p__Proteobacteria; c__Epsilonproteobacteria; o__Campylobacterales; f__Campylobacteraceae; g__Arcobacter; s__
4397	0	4	0	0	0	0	0	1	4	1.40996e-05	4	k__Bacteria; p__Proteobacteria; c__Alphaproteobacteria; o__Rhodobacterales; f__Rhodobacteraceae
4458	2	0	0	2	0	0	0	2	4	1.40996e-05	2	k__Bacteria; p__Proteobacteria; c__Gammaproteobacteria; o__Alteromonadales; f__Shewanellaceae; g__Shewanella; s__benthica
4472	4	0	0	0	0	0	0	1	4	1.40996e-05	4	k__Bacteria; p__Proteobacteria; c__Gammaproteobacteria; o__Alteromonadales
4503	0	4	0	0	0	0	0	1	4	1.40996e-05	4	k__Bacteria; p__NKB19; c__; o__; f__; g__; s__
4539	0	4	0	0	0	0	0	1	4	1.40996e-05	4	k__Bacteria; p__Proteobacteria; c__Alphaproteobacteria
4602	0	0	0	0	4	0	0	1	4	1.40996e-05	4	k__Bacteria; p__Bacteroidetes; c__Flavobacteriia; o__Flavobacteriales; f__Flavobacteriaceae
4635	0	0	0	4	0	0	0	1	4	1.40996e-05	4	k__Bacteria; p__Planctomycetes; c__Phycisphaerae; o__; f__; g__; s__
4662	0	0	0	2	2	0	0	2	4	1.40996e-05	2	k__Bacteria; p__Planctomycetes; c__; o__; f__; g__; s__
4672	0	0	0	0	2	0	2	2	4	1.40996e-05	2	k__Bacteria; p__Proteobacteria; c__Gammaproteobacteria
4673	0	4	0	0	0	0	0	1	4	1.40996e-05	4	k__Bacteria; p__Proteobacteria; c__Alphaproteobacteria
4682	0	0	0	4	0	0	0	1	4	1.40996e-05	4	k__Bacteria
4688	0	4	0	0	0	0	0	1	4	1.40996e-05	4	k__Bacteria; p__Proteobacteria; c__Gammaproteobacteria
4691	1	0	0	0	1	0	2	3	4	1.40996e-05	2	k__Bacteria
4709	0	3	0	0	0	0	1	2	4	1.40996e-05	3	k__Bacteria; p__Proteobacteria; c__Gammaproteobacteria; o__Alteromonadales; f__Colwelliaceae
4814	2	0	0	0	0	1	1	3	4	1.40996e-05	2	k__Bacteria; p__Fusobacteria; c__Fusobacteria; o__Fusobacteriales; f__Fusobacteriaceae; g__Psychrilyobacter; s__
4837	3	0	0	1	0	0	0	2	4	1.40996e-05	3	k__Bacteria; p__Proteobacteria; c__Deltaproteobacteria; o__Desulfobacterales; f__Desulfobulbaceae
4867	0	0	0	0	4	0	0	1	4	1.40996e-05	4	k__Bacteria
4913	0	0	3	1	0	0	0	2	4	1.40996e-05	3	k__Bacteria; p__Proteobacteria; c__Gammaproteobacteria; o__Alteromonadales
4915	0	0	4	0	0	0	0	1	4	1.40996e-05	4	k__Bacteria; p__Proteobacteria; c__Gammaproteobacteria
4940	0	3	0	1	0	0	0	2	4	1.40996e-05	3	k__Bacteria; p__Proteobacteria; c__Gammaproteobacteria; o__Thiotrichales; f__Piscirickettsiaceae; g__Methylophaga; s__
4946	4	0	0	0	0	0	0	1	4	1.40996e-05	4	k__Bacteria; p__Proteobacteria; c__Epsilonproteobacteria; o__Campylobacterales; f__Campylobacteraceae
4948	0	0	2	2	0	0	0	2	4	1.40996e-05	2	k__Bacteria; p__Proteobacteria; c__Deltaproteobacteria; o__Syntrophobacterales; f__Desulfobacteraceae; g__Desulfofaba; s__
5024	0	1	3	0	0	0	0	2	4	1.40996e-05	3	k__Bacteria; p__Proteobacteria; c__Gammaproteobacteria; o__Oceanospirillales; f__Endozoicimonaceae; g__; s__
5034	0	0	0	0	0	1	3	2	4	1.40996e-05	3	k__Bacteria; p__Proteobacteria; c__Gammaproteobacteria; o__Alteromonadales
5040	3	0	0	1	0	0	0	2	4	1.40996e-05	3	k__Bacteria; p__Cyanobacteria; c__Synechococcophycideae; o__Synechococcales; f__Synechococcaceae; g__Prochlorococcus; s__marinus
5109	0	4	0	0	0	0	0	1	4	1.40996e-05	4	k__Bacteria; p__Planctomycetes; c__Planctomycetia; o__Planctomycetales; f__Planctomycetaceae; g__Planctomyces; s__
5128	0	0	0	0	0	4	0	1	4	1.40996e-05	4	k__Bacteria; p__Proteobacteria; c__Gammaproteobacteria; o__Alteromonadales; f__Pseudoalteromonadaceae; g__Pseudoalteromonas; s__
5143	0	0	0	4	0	0	0	1	4	1.40996e-05	4	k__Bacteria
5183	0	0	0	0	0	4	0	1	4	1.40996e-05	4	k__Bacteria; p__Proteobacteria; c__Gammaproteobacteria
5205	2	1	0	1	0	0	0	3	4	1.40996e-05	2	k__Bacteria; p__Proteobacteria; c__Gammaproteobacteria; o__Alteromonadales
5222	0	0	0	4	0	0	0	1	4	1.40996e-05	4	k__Bacteria; p__Planctomycetes; c__Planctomycetia; o__Pirellulales; f__Pirellulaceae; g__; s__
5246	0	0	2	2	0	0	0	2	4	1.40996e-05	2	k__Bacteria; p__Planctomycetes; c__Phycisphaerae; o__Phycisphaerales; f__Phycisphaeraceae; g__; s__
5247	0	0	0	0	0	4	0	1	4	1.40996e-05	4	k__Bacteria; p__Proteobacteria; c__Gammaproteobacteria; o__Vibrionales; f__Vibrionaceae; g__Vibrio
5267	0	2	2	0	0	0	0	2	4	1.40996e-05	2	k__Archaea; p__Euryarchaeota; c__Halobacteria; o__Halobacteriales; f__Halobacteriaceae; g__Halococcus; s__
5298	0	4	0	0	0	0	0	1	4	1.40996e-05	4	k__Bacteria; p__Planctomycetes; c__Planctomycetia; o__Planctomycetales; f__Planctomycetaceae; g__Planctomyces; s__
5345	0	0	0	0	0	0	4	1	4	1.40996e-05	4	k__Bacteria; p__Proteobacteria; c__Gammaproteobacteria
5433	0	0	0	3	0	1	0	2	4	1.40996e-05	3	k__Bacteria; p__Proteobacteria; c__Gammaproteobacteria; o__Alteromonadales
5436	0	0	0	0	0	0	4	1	4	1.40996e-05	4	k__Bacteria; p__Proteobacteria; c__Betaproteobacteria; o__Burkholderiales; f__Comamonadaceae; g__Comamonas; s__
5454	0	0	4	0	0	0	0	1	4	1.40996e-05	4	k__Bacteria; p__Proteobacteria; c__Gammaproteobacteria; o__Oceanospirillales; f__Endozoicimonaceae; g__; s__
5523	0	2	0	2	0	0	0	2	4	1.40996e-05	2	k__Bacteria; p__Cyanobacteria; c__Synechococcophycideae; o__Synechococcales; f__Synechococcaceae; g__Prochlorococcus; s__marinus
5590	0	4	0	0	0	0	0	1	4	1.40996e-05	4	k__Bacteria; p__Chloroflexi; c__Anaerolineae; o__Caldilineales; f__Caldilineaceae; g__; s__
5638	0	0	0	4	0	0	0	1	4	1.40996e-05	4	k__Bacteria; p__Proteobacteria; c__Gammaproteobacteria; o__Alteromonadales
5650	0	0	0	4	0	0	0	1	4	1.40996e-05	4	k__Bacteria; p__Verrucomicrobia; c__Verrucomicrobiae; o__Verrucomicrobiales; f__Verrucomicrobiaceae
5654	0	4	0	0	0	0	0	1	4	1.40996e-05	4	k__Bacteria; p__Proteobacteria; c__Alphaproteobacteria
5694	0	3	1	0	0	0	0	2	4	1.40996e-05	3	k__Bacteria; p__Proteobacteria; c__Gammaproteobacteria
5775	0	0	0	1	0	2	1	3	4	1.40996e-05	2	k__Bacteria; p__Proteobacteria; c__Gammaproteobacteria; o__Vibrionales; f__Vibrionaceae; g__Aliivibrio; s__
5785	3	0	0	0	0	0	1	2	4	1.40996e-05	3	k__Bacteria; p__Fusobacteria; c__Fusobacteria; o__Fusobacteriales; f__Fusobacteriaceae; g__Psychrilyobacter; s__
5788	0	0	0	0	0	4	0	1	4	1.40996e-05	4	k__Bacteria; p__Proteobacteria; c__Gammaproteobacteria
5799	0	0	0	0	4	0	0	1	4	1.40996e-05	4	k__Bacteria; p__Proteobacteria; c__Gammaproteobacteria; o__Alteromonadales; f__OM60; g__; s__
5800	3	0	0	1	0	0	0	2	4	1.40996e-05	3	k__Bacteria; p__Proteobacteria; c__Gammaproteobacteria; o__Vibrionales; f__Vibrionaceae
5813	0	1	3	0	0	0	0	2	4	1.40996e-05	3	k__Bacteria; p__Proteobacteria; c__Gammaproteobacteria
5852	0	0	0	0	0	0	4	1	4	1.40996e-05	4	k__Bacteria; p__Proteobacteria; c__Deltaproteobacteria; o__Desulfobacterales; f__Desulfobulbaceae
5942	2	0	0	2	0	0	0	2	4	1.40996e-05	2	k__Bacteria; p__Proteobacteria; c__Gammaproteobacteria
5944	1	1	1	0	0	1	0	4	4	1.40996e-05	1	k__Bacteria; p__Proteobacteria; c__Gammaproteobacteria; o__Alteromonadales; f__Shewanellaceae; g__Shewanella
5947	0	1	0	1	0	2	0	3	4	1.40996e-05	2	k__Bacteria; p__Proteobacteria; c__Gammaproteobacteria; o__Vibrionales; f__Vibrionaceae
5987	0	0	0	0	0	0	4	1	4	1.40996e-05	4	k__Bacteria; p__Proteobacteria; c__Alphaproteobacteria; o__Rhodobacterales; f__Hyphomonadaceae; g__; s__
6058	3	0	0	1	0	0	0	2	4	1.40996e-05	3	k__Bacteria; p__Cyanobacteria; c__Synechococcophycideae; o__Synechococcales; f__Synechococcaceae; g__Prochlorococcus; s__marinus
6117	0	4	0	0	0	0	0	1	4	1.40996e-05	4	k__Bacteria; p__Proteobacteria; c__Gammaproteobacteria
6154	0	3	0	1	0	0	0	2	4	1.40996e-05	3	k__Bacteria; p__Proteobacteria; c__Gammaproteobacteria
6160	0	4	0	0	0	0	0	1	4	1.40996e-05	4	k__Bacteria; p__Nitrospirae; c__Nitrospira; o__Nitrospirales; f__Nitrospiraceae; g__; s__
6205	1	0	0	3	0	0	0	2	4	1.40996e-05	3	k__Bacteria; p__Cyanobacteria; c__Synechococcophycideae; o__Synechococcales; f__Synechococcaceae; g__Prochlorococcus; s__marinus
6214	3	1	0	0	0	0	0	2	4	1.40996e-05	3	k__Bacteria; p__Proteobacteria; c__Deltaproteobacteria; o__Desulfobacterales; f__Desulfobulbaceae; g__Desulfotalea; s__
6217	0	0	2	0	2	0	0	2	4	1.40996e-05	2	k__Bacteria; p__Proteobacteria; c__Gammaproteobacteria; o__Alteromonadales; f__OM60; g__; s__
6339	0	0	0	0	0	0	4	1	4	1.40996e-05	4	k__Bacteria; p__Bacteroidetes; c__Sphingobacteriia; o__Sphingobacteriales; f__Sphingobacteriaceae; g__Sphingobacterium; s__faecium
6360	1	0	0	3	0	0	0	2	4	1.40996e-05	3	k__Bacteria
6381	0	0	0	4	0	0	0	1	4	1.40996e-05	4	k__Bacteria; p__Bacteroidetes
6418	0	0	0	4	0	0	0	1	4	1.40996e-05	4	k__Bacteria; p__Proteobacteria; c__Epsilonproteobacteria; o__Campylobacterales; f__Campylobacteraceae; g__Arcobacter; s__
6437	0	0	0	0	4	0	0	1	4	1.40996e-05	4	k__Bacteria; p__Proteobacteria; c__Gammaproteobacteria; o__Oceanospirillales; f__Oceanospirillaceae
6449	0	0	0	0	0	3	1	2	4	1.40996e-05	3	k__Bacteria; p__Proteobacteria; c__Gammaproteobacteria
6454	0	1	0	1	0	0	2	3	4	1.40996e-05	2	k__Bacteria; p__Proteobacteria; c__Gammaproteobacteria; o__; f__; g__; s__
6461	0	0	0	4	0	0	0	1	4	1.40996e-05	4	k__Bacteria; p__Proteobacteria; c__Gammaproteobacteria; o__Oceanospirillales; f__Oceanospirillaceae
6485	0	0	0	4	0	0	0	1	4	1.40996e-05	4	k__Bacteria; p__Proteobacteria; c__Gammaproteobacteria; o__Oceanospirillales; f__Oceanospirillaceae; g__; s__
6495	0	4	0	0	0	0	0	1	4	1.40996e-05	4	k__Bacteria; p__Planctomycetes; c__Planctomycetia; o__Pirellulales; f__Pirellulaceae; g__; s__
6526	1	0	0	3	0	0	0	2	4	1.40996e-05	3	k__Bacteria; p__Proteobacteria; c__Deltaproteobacteria; o__Desulfobacterales; f__Desulfobulbaceae
6538	0	3	1	0	0	0	0	2	4	1.40996e-05	3	k__Bacteria; p__Bacteroidetes; c__Flavobacteriia; o__Flavobacteriales; f__Flavobacteriaceae
6544	0	0	0	2	0	2	0	2	4	1.40996e-05	2	k__Bacteria
6551	0	0	0	0	0	4	0	1	4	1.40996e-05	4	k__Bacteria; p__Proteobacteria; c__Gammaproteobacteria; o__Oceanospirillales; f__Oceanospirillaceae
6597	0	0	0	0	0	4	0	1	4	1.40996e-05	4	k__Bacteria; p__Proteobacteria; c__Gammaproteobacteria; o__Oceanospirillales; f__Oceanospirillaceae
6601	0	0	0	0	4	0	0	1	4	1.40996e-05	4	k__Bacteria
6633	0	0	0	4	0	0	0	1	4	1.40996e-05	4	k__Bacteria
6665	3	0	0	1	0	0	0	2	4	1.40996e-05	3	k__Bacteria; p__Proteobacteria; c__Gammaproteobacteria; o__Alteromonadales; f__Psychromonadaceae; g__Psychromonas; s__
6696	0	0	0	3	0	0	1	2	4	1.40996e-05	3	k__Bacteria; p__Proteobacteria; c__Gammaproteobacteria; o__Alteromonadales; f__Alteromonadaceae; g__Glaciecola; s__punicea
6760	1	0	1	1	1	0	0	4	4	1.40996e-05	1	k__Bacteria; p__Proteobacteria; c__Gammaproteobacteria; o__Thiotrichales; f__Piscirickettsiaceae; g__; s__
6804	0	0	0	0	4	0	0	1	4	1.40996e-05	4	k__Bacteria; p__Proteobacteria; c__Gammaproteobacteria; o__HTCC2188; f__HTCC2089; g__; s__
6849	1	0	0	3	0	0	0	2	4	1.40996e-05	3	k__Bacteria; p__Cyanobacteria; c__Synechococcophycideae; o__Synechococcales; f__Synechococcaceae; g__Prochlorococcus; s__marinus
6882	2	0	0	2	0	0	0	2	4	1.40996e-05	2	k__Bacteria; p__Bacteroidetes
6897	2	0	0	0	0	2	0	2	4	1.40996e-05	2	k__Bacteria; p__Fusobacteria; c__Fusobacteria; o__Fusobacteriales; f__Fusobacteriaceae; g__Psychrilyobacter; s__
6907	0	0	0	3	1	0	0	2	4	1.40996e-05	3	k__Bacteria; p__Bacteroidetes; c__Flavobacteriia; o__Flavobacteriales; f__; g__; s__
6915	0	3	0	0	0	0	1	2	4	1.40996e-05	3	k__Bacteria; p__Proteobacteria
6927	0	0	0	4	0	0	0	1	4	1.40996e-05	4	k__Bacteria; p__Actinobacteria; c__Acidimicrobiia; o__Acidimicrobiales; f__SC3-41; g__; s__
6932	0	0	0	0	0	4	0	1	4	1.40996e-05	4	k__Bacteria; p__Proteobacteria; c__Gammaproteobacteria
6981	1	0	1	0	1	0	1	4	4	1.40996e-05	1	k__Bacteria; p__Bacteroidetes
7010	0	0	0	1	0	2	1	3	4	1.40996e-05	2	k__Bacteria; p__Proteobacteria; c__Gammaproteobacteria; o__Alteromonadales
7011	0	0	0	4	0	0	0	1	4	1.40996e-05	4	k__Bacteria; p__Proteobacteria; c__Gammaproteobacteria; o__Alteromonadales
7135	1	0	0	3	0	0	0	2	4	1.40996e-05	3	k__Bacteria; p__Cyanobacteria; c__Synechococcophycideae; o__Synechococcales; f__Synechococcaceae; g__Prochlorococcus; s__marinus
7158	0	0	0	0	4	0	0	1	4	1.40996e-05	4	k__Bacteria; p__Lentisphaerae; c__[Lentisphaeria]; o__Victivallales
7269	1	0	0	0	0	3	0	2	4	1.40996e-05	3	k__Bacteria; p__Proteobacteria; c__Gammaproteobacteria; o__Vibrionales; f__Vibrionaceae
7295	0	0	0	4	0	0	0	1	4	1.40996e-05	4	k__Bacteria; p__Proteobacteria; c__Deltaproteobacteria
7359	0	0	0	0	0	4	0	1	4	1.40996e-05	4	k__Bacteria; p__Proteobacteria; c__Gammaproteobacteria; o__Alteromonadales; f__Alteromonadaceae; g__Glaciecola; s__
7422	0	4	0	0	0	0	0	1	4	1.40996e-05	4	k__Bacteria; p__Proteobacteria; c__Alphaproteobacteria; o__Rhodobacterales; f__Rhodobacteraceae
7493	0	0	0	0	0	4	0	1	4	1.40996e-05	4	k__Bacteria
7546	0	0	0	0	0	0	4	1	4	1.40996e-05	4	k__Bacteria; p__Bacteroidetes; c__Flavobacteriia; o__Flavobacteriales; f__; g__; s__
7598	0	0	2	1	0	0	1	3	4	1.40996e-05	2	k__Bacteria; p__Proteobacteria; c__Gammaproteobacteria; o__Oceanospirillales; f__Endozoicimonaceae; g__; s__
7602	0	3	1	0	0	0	0	2	4	1.40996e-05	3	k__Bacteria; p__Proteobacteria; c__Gammaproteobacteria; o__Enterobacteriales; f__Enterobacteriaceae
7620	0	0	0	0	0	2	2	2	4	1.40996e-05	2	k__Bacteria; p__Proteobacteria; c__Gammaproteobacteria; o__Oceanospirillales; f__Saccharospirillaceae; g__Saccharospirillum; s__
7627	0	4	0	0	0	0	0	1	4	1.40996e-05	4	k__Bacteria
7745	0	0	0	0	0	2	2	2	4	1.40996e-05	2	k__Bacteria
7823	4	0	0	0	0	0	0	1	4	1.40996e-05	4	k__Bacteria; p__Fusobacteria; c__Fusobacteria; o__Fusobacteriales; f__Fusobacteriaceae; g__Psychrilyobacter; s__
7897	0	0	0	4	0	0	0	1	4	1.40996e-05	4	k__Bacteria; p__Proteobacteria; c__Gammaproteobacteria; o__Xanthomonadales; f__; g__; s__
7915	0	4	0	0	0	0	0	1	4	1.40996e-05	4	k__Bacteria; p__Verrucomicrobia; c__Verrucomicrobiae; o__Verrucomicrobiales; f__Verrucomicrobiaceae; g__Rubritalea; s__
7987	0	0	0	1	3	0	0	2	4	1.40996e-05	3	k__Bacteria; p__Actinobacteria; c__Acidimicrobiia; o__Acidimicrobiales; f__wb1_P06; g__; s__
8010	0	3	0	1	0	0	0	2	4	1.40996e-05	3	k__Bacteria; p__Proteobacteria; c__Epsilonproteobacteria; o__Campylobacterales; f__Campylobacteraceae; g__Arcobacter; s__
8028	0	1	3	0	0	0	0	2	4	1.40996e-05	3	k__Bacteria; p__Bacteroidetes; c__Flavobacteriia; o__Flavobacteriales; f__Flavobacteriaceae; g__; s__
8137	3	0	0	0	0	0	1	2	4	1.40996e-05	3	k__Bacteria; p__Proteobacteria; c__Gammaproteobacteria
8152	0	0	0	0	0	0	4	1	4	1.40996e-05	4	k__Bacteria; p__Bacteroidetes; c__Bacteroidia; o__Bacteroidales; f__[Paraprevotellaceae]; g__CF231; s__
8222	1	0	0	3	0	0	0	2	4	1.40996e-05	3	k__Bacteria; p__Proteobacteria; c__Gammaproteobacteria; o__Alteromonadales
8248	0	4	0	0	0	0	0	1	4	1.40996e-05	4	k__Bacteria; p__Planctomycetes; c__Planctomycetia; o__Pirellulales; f__Pirellulaceae; g__; s__
8295	0	0	0	0	0	4	0	1	4	1.40996e-05	4	k__Bacteria; p__Proteobacteria; c__Gammaproteobacteria; o__Vibrionales; f__Vibrionaceae; g__Vibrio
8372	1	0	0	1	0	0	2	3	4	1.40996e-05	2	k__Bacteria; p__Proteobacteria; c__Gammaproteobacteria; o__Alteromonadales; f__; g__; s__
8419	2	0	0	0	0	1	1	3	4	1.40996e-05	2	k__Bacteria; p__Proteobacteria
8430	0	1	0	0	0	1	2	3	4	1.40996e-05	2	k__Bacteria; p__Fusobacteria; c__Fusobacteria; o__Fusobacteriales; f__Fusobacteriaceae; g__Propionigenium; s__
8444	0	0	0	0	4	0	0	1	4	1.40996e-05	4	k__Bacteria; p__Actinobacteria; c__Acidimicrobiia; o__Acidimicrobiales; f__koll13; g__; s__
8466	1	0	0	3	0	0	0	2	4	1.40996e-05	3	k__Bacteria; p__Proteobacteria; c__Gammaproteobacteria
8538	0	0	1	1	0	1	1	4	4	1.40996e-05	1	k__Bacteria; p__Proteobacteria; c__Gammaproteobacteria; o__Oceanospirillales; f__Endozoicimonaceae; g__; s__
8557	0	2	1	0	0	0	1	3	4	1.40996e-05	2	k__Bacteria; p__Proteobacteria
8588	3	0	0	1	0	0	0	2	4	1.40996e-05	3	k__Bacteria; p__Proteobacteria; c__Gammaproteobacteria
8595	2	0	0	0	0	1	1	3	4	1.40996e-05	2	k__Bacteria; p__Fusobacteria; c__Fusobacteria; o__Fusobacteriales; f__Fusobacteriaceae; g__Psychrilyobacter; s__
8679	0	0	0	3	0	0	1	2	4	1.40996e-05	3	k__Bacteria; p__Proteobacteria; c__Alphaproteobacteria; o__Rhodobacterales; f__Rhodobacteraceae
8682	0	1	2	0	0	0	1	3	4	1.40996e-05	2	k__Bacteria; p__Proteobacteria; c__Gammaproteobacteria; o__Oceanospirillales; f__Endozoicimonaceae; g__; s__
8729	0	2	1	0	1	0	0	3	4	1.40996e-05	2	k__Bacteria; p__Proteobacteria; c__Gammaproteobacteria
8744	1	1	0	2	0	0	0	3	4	1.40996e-05	2	k__Bacteria; p__Cyanobacteria; c__Synechococcophycideae; o__Synechococcales; f__Synechococcaceae; g__Prochlorococcus; s__marinus
8801	1	0	2	0	0	0	1	3	4	1.40996e-05	2	k__Bacteria; p__Fusobacteria; c__Fusobacteria; o__Fusobacteriales; f__Fusobacteriaceae; g__Propionigenium; s__
8860	3	0	0	0	0	0	1	2	4	1.40996e-05	3	k__Bacteria; p__Proteobacteria; c__Gammaproteobacteria; o__Vibrionales; f__Vibrionaceae; g__Photobacterium
8888	0	0	1	0	0	0	3	2	4	1.40996e-05	3	k__Bacteria; p__Proteobacteria; c__Gammaproteobacteria; o__Oceanospirillales; f__Endozoicimonaceae; g__; s__
8920	1	0	0	1	0	1	1	4	4	1.40996e-05	1	k__Bacteria; p__Proteobacteria; c__Gammaproteobacteria; o__Alteromonadales; f__Shewanellaceae; g__Shewanella
8961	0	0	1	3	0	0	0	2	4	1.40996e-05	3	k__Bacteria; p__Proteobacteria; c__Alphaproteobacteria; o__Rhodobacterales; f__Rhodobacteraceae
8982	0	0	0	0	0	2	2	2	4	1.40996e-05	2	k__Bacteria; p__Proteobacteria; c__Alphaproteobacteria; o__Rhodobacterales; f__Rhodobacteraceae
9010	1	0	0	0	3	0	0	2	4	1.40996e-05	3	k__Bacteria; p__Proteobacteria; c__Gammaproteobacteria; o__Vibrionales; f__Vibrionaceae
9020	0	0	0	1	0	0	3	2	4	1.40996e-05	3	k__Bacteria; p__Proteobacteria; c__Alphaproteobacteria; o__Rhodobacterales; f__Rhodobacteraceae
9075	0	1	0	0	0	0	3	2	4	1.40996e-05	3	k__Bacteria; p__Proteobacteria
9109	0	0	0	0	0	3	1	2	4	1.40996e-05	3	k__Bacteria; p__Bacteroidetes; c__Flavobacteriia; o__Flavobacteriales; f__Flavobacteriaceae
9139	3	0	0	1	0	0	0	2	4	1.40996e-05	3	k__Bacteria; p__Proteobacteria; c__Gammaproteobacteria
9150	0	0	0	0	4	0	0	1	4	1.40996e-05	4	k__Bacteria; p__Proteobacteria; c__Gammaproteobacteria; o__Alteromonadales
9155	1	0	0	3	0	0	0	2	4	1.40996e-05	3	k__Bacteria; p__Proteobacteria; c__Gammaproteobacteria; o__Alteromonadales; f__Pseudoalteromonadaceae
9223	0	0	0	0	0	0	4	1	4	1.40996e-05	4	k__Bacteria; p__Proteobacteria; c__Epsilonproteobacteria; o__Campylobacterales; f__Campylobacteraceae; g__Arcobacter; s__
9224	0	2	1	0	1	0	0	3	4	1.40996e-05	2	k__Bacteria; p__Proteobacteria; c__Gammaproteobacteria; o__Alteromonadales
9240	1	0	0	0	3	0	0	2	4	1.40996e-05	3	k__Bacteria; p__Proteobacteria; c__Gammaproteobacteria
9249	1	0	0	3	0	0	0	2	4	1.40996e-05	3	k__Bacteria; p__Cyanobacteria
9333	0	0	0	4	0	0	0	1	4	1.40996e-05	4	k__Bacteria; p__Proteobacteria; c__Gammaproteobacteria; o__Alteromonadales
9343	0	4	0	0	0	0	0	1	4	1.40996e-05	4	k__Bacteria; p__Verrucomicrobia; c__Verrucomicrobiae; o__Verrucomicrobiales; f__Verrucomicrobiaceae
9354	0	0	2	1	0	1	0	3	4	1.40996e-05	2	k__Bacteria; p__Proteobacteria
9358	0	0	0	4	0	0	0	1	4	1.40996e-05	4	k__Bacteria; p__Bacteroidetes; c__Bacteroidia; o__Bacteroidales; f__Marinilabiaceae; g__; s__
9361	0	0	0	0	4	0	0	1	4	1.40996e-05	4	k__Bacteria; p__Proteobacteria; c__Gammaproteobacteria
9474	3	0	0	0	0	0	1	2	4	1.40996e-05	3	k__Bacteria; p__Proteobacteria; c__Gammaproteobacteria; o__Vibrionales; f__Vibrionaceae; g__Aliivibrio
9512	0	3	0	0	0	0	1	2	4	1.40996e-05	3	k__Bacteria; p__Firmicutes; c__Bacilli; o__Lactobacillales; f__Leuconostocaceae; g__Leuconostoc
9556	0	4	0	0	0	0	0	1	4	1.40996e-05	4	k__Bacteria; p__Proteobacteria; c__Gammaproteobacteria; o__Alteromonadales; f__OM60; g__; s__
9581	0	1	0	1	0	2	0	3	4	1.40996e-05	2	k__Bacteria; p__Proteobacteria; c__Gammaproteobacteria; o__Oceanospirillales; f__Oceanospirillaceae
9662	0	0	0	4	0	0	0	1	4	1.40996e-05	4	k__Bacteria; p__Proteobacteria; c__Deltaproteobacteria; o__Syntrophobacterales; f__Desulfobacteraceae; g__; s__
9701	0	3	1	0	0	0	0	2	4	1.40996e-05	3	k__Bacteria; p__Firmicutes; c__Bacilli; o__Lactobacillales; f__Leuconostocaceae; g__Leuconostoc; s__
9735	1	0	0	3	0	0	0	2	4	1.40996e-05	3	k__Bacteria; p__Proteobacteria; c__Gammaproteobacteria
9740	2	1	0	1	0	0	0	3	4	1.40996e-05	2	k__Bacteria; p__Cyanobacteria; c__Synechococcophycideae; o__Synechococcales; f__Synechococcaceae; g__Prochlorococcus; s__marinus
9751	0	0	0	4	0	0	0	1	4	1.40996e-05	4	k__Bacteria; p__Proteobacteria; c__Gammaproteobacteria
9781	0	0	0	0	0	4	0	1	4	1.40996e-05	4	k__Bacteria; p__Proteobacteria; c__Gammaproteobacteria
9848	0	0	0	4	0	0	0	1	4	1.40996e-05	4	k__Bacteria; p__Proteobacteria; c__Deltaproteobacteria
9861	0	3	0	0	0	0	1	2	4	1.40996e-05	3	k__Bacteria; p__Bacteroidetes; c__Flavobacteriia; o__Flavobacteriales; f__Flavobacteriaceae
9892	1	0	2	0	0	1	0	3	4	1.40996e-05	2	k__Bacteria; p__Proteobacteria; c__Gammaproteobacteria
9929	0	0	0	1	0	0	3	2	4	1.40996e-05	3	k__Bacteria; p__Bacteroidetes; c__Flavobacteriia; o__Flavobacteriales; f__Flavobacteriaceae; g__; s__
9956	0	1	0	3	0	0	0	2	4	1.40996e-05	3	k__Bacteria; p__Acidobacteria
10039	3	0	0	0	0	1	0	2	4	1.40996e-05	3	k__Bacteria; p__Proteobacteria; c__Gammaproteobacteria
10134	0	1	0	1	0	0	2	3	4	1.40996e-05	2	k__Bacteria; p__Bacteroidetes; c__Bacteroidia; o__Bacteroidales; f__Porphyromonadaceae; g__Parabacteroides; s__
10142	0	0	0	4	0	0	0	1	4	1.40996e-05	4	k__Bacteria; p__Verrucomicrobia; c__Verruco-5; o__R76-B128; f__; g__; s__
10149	0	0	0	0	0	0	4	1	4	1.40996e-05	4	k__Bacteria; p__Proteobacteria; c__Gammaproteobacteria
10165	0	0	0	0	0	1	3	2	4	1.40996e-05	3	k__Bacteria; p__Proteobacteria; c__Gammaproteobacteria; o__Alteromonadales
10180	0	1	0	0	0	0	3	2	4	1.40996e-05	3	k__Bacteria; p__Proteobacteria; c__Alphaproteobacteria; o__Kiloniellales; f__; g__; s__
10181	0	0	0	4	0	0	0	1	4	1.40996e-05	4	k__Bacteria; p__Proteobacteria; c__Deltaproteobacteria; o__Bdellovibrionales; f__Bacteriovoracaceae; g__Bacteriovorax; s__
10191	0	4	0	0	0	0	0	1	4	1.40996e-05	4	k__Bacteria; p__Proteobacteria; c__Alphaproteobacteria
10238	0	0	0	4	0	0	0	1	4	1.40996e-05	4	k__Bacteria; p__Cyanobacteria; c__Synechococcophycideae; o__Synechococcales; f__Synechococcaceae; g__Prochlorococcus; s__marinus
10248	0	0	0	1	3	0	0	2	4	1.40996e-05	3	k__Bacteria; p__Proteobacteria; c__Deltaproteobacteria; o__; f__; g__; s__
10279	0	0	0	3	0	0	1	2	4	1.40996e-05	3	k__Bacteria; p__Proteobacteria; c__Gammaproteobacteria
10288	0	0	0	0	4	0	0	1	4	1.40996e-05	4	k__Bacteria
10341	0	0	3	1	0	0	0	2	4	1.40996e-05	3	k__Bacteria; p__Proteobacteria; c__Gammaproteobacteria
10368	0	0	0	0	0	4	0	1	4	1.40996e-05	4	k__Bacteria; p__Proteobacteria; c__Gammaproteobacteria; o__Alteromonadales
10427	0	0	0	0	0	0	4	1	4	1.40996e-05	4	k__Bacteria; p__Proteobacteria; c__Gammaproteobacteria
10466	0	0	0	4	0	0	0	1	4	1.40996e-05	4	k__Bacteria; p__Proteobacteria; c__Deltaproteobacteria; o__GMD14H09; f__; g__; s__
10500	0	0	0	0	0	3	1	2	4	1.40996e-05	3	k__Bacteria; p__Fusobacteria; c__Fusobacteria; o__Fusobacteriales; f__Fusobacteriaceae; g__Psychrilyobacter; s__
10505	0	0	0	0	0	0	4	1	4	1.40996e-05	4	k__Bacteria
10509	0	1	0	0	0	0	3	2	4	1.40996e-05	3	k__Bacteria; p__Bacteroidetes; c__Sphingobacteriia; o__Sphingobacteriales; f__; g__; s__
10524	0	0	3	0	0	0	1	2	4	1.40996e-05	3	k__Bacteria; p__Proteobacteria; c__Gammaproteobacteria; o__Oceanospirillales; f__Endozoicimonaceae; g__; s__
10588	0	4	0	0	0	0	0	1	4	1.40996e-05	4	k__Bacteria; p__Proteobacteria; c__Gammaproteobacteria; o__Legionellales; f__Legionellaceae
10610	0	0	0	0	4	0	0	1	4	1.40996e-05	4	k__Bacteria
10638	0	1	0	3	0	0	0	2	4	1.40996e-05	3	k__Bacteria; p__Proteobacteria; c__Alphaproteobacteria; o__Rhodobacterales; f__Rhodobacteraceae
1	0	3	0	0	0	0	0	1	3	1.05747e-05	3	k__Bacteria; p__Planctomycetes; c__Planctomycetia; o__Pirellulales; f__Pirellulaceae; g__; s__
8	3	0	0	0	0	0	0	1	3	1.05747e-05	3	k__Bacteria; p__Acidobacteria; c__Acidobacteria-6; o__BPC015; f__; g__; s__
23	0	0	0	0	0	0	3	1	3	1.05747e-05	3	k__Bacteria; p__Proteobacteria; c__Gammaproteobacteria; o__Vibrionales; f__Vibrionaceae; g__Aliivibrio
33	0	0	0	0	0	1	2	2	3	1.05747e-05	2	k__Bacteria; p__Proteobacteria; c__Gammaproteobacteria; o__Alteromonadales
39	0	2	0	0	1	0	0	2	3	1.05747e-05	2	k__Bacteria; p__Bacteroidetes; c__Flavobacteriia; o__Flavobacteriales; f__Flavobacteriaceae; g__; s__
41	3	0	0	0	0	0	0	1	3	1.05747e-05	3	k__Bacteria; p__Cyanobacteria; c__Synechococcophycideae; o__Synechococcales; f__Synechococcaceae; g__Prochlorococcus; s__marinus
50	3	0	0	0	0	0	0	1	3	1.05747e-05	3	k__Bacteria; p__Proteobacteria; c__Epsilonproteobacteria; o__Campylobacterales; f__Campylobacteraceae; g__Arcobacter; s__
66	0	3	0	0	0	0	0	1	3	1.05747e-05	3	k__Bacteria; p__Proteobacteria; c__Alphaproteobacteria; o__Rhodobacterales; f__Rhodobacteraceae
77	1	1	0	0	0	0	1	3	3	1.05747e-05	1	k__Bacteria; p__Fusobacteria; c__Fusobacteria; o__Fusobacteriales; f__Fusobacteriaceae; g__Propionigenium; s__
86	0	0	0	3	0	0	0	1	3	1.05747e-05	3	k__Bacteria; p__Proteobacteria; c__Gammaproteobacteria; o__Alteromonadales; f__Alteromonadaceae; g__BD2-13; s__
98	0	0	1	0	2	0	0	2	3	1.05747e-05	2	k__Bacteria; p__Chloroflexi; c__Anaerolineae; o__GCA004; f__; g__; s__
125	0	2	1	0	0	0	0	2	3	1.05747e-05	2	k__Bacteria; p__Proteobacteria; c__Gammaproteobacteria; o__Alteromonadales; f__OM60; g__; s__
141	1	0	0	2	0	0	0	2	3	1.05747e-05	2	k__Bacteria; p__Proteobacteria; c__Gammaproteobacteria; o__Alteromonadales
142	0	0	1	2	0	0	0	2	3	1.05747e-05	2	k__Bacteria; p__Acidobacteria; c__Sva0725; o__Sva0725; f__; g__; s__
154	0	1	2	0	0	0	0	2	3	1.05747e-05	2	k__Bacteria; p__Proteobacteria; c__Gammaproteobacteria; o__Alteromonadales; f__OM60; g__; s__
183	0	3	0	0	0	0	0	1	3	1.05747e-05	3	k__Bacteria; p__Planctomycetes; c__Phycisphaerae; o__; f__; g__; s__
203	1	0	0	1	0	0	1	3	3	1.05747e-05	1	k__Bacteria; p__Proteobacteria; c__Gammaproteobacteria; o__Vibrionales; f__Vibrionaceae; g__Aliivibrio; s__
208	0	0	3	0	0	0	0	1	3	1.05747e-05	3	k__Bacteria; p__Proteobacteria; c__Gammaproteobacteria
212	0	0	1	2	0	0	0	2	3	1.05747e-05	2	k__Bacteria; p__Proteobacteria; c__Gammaproteobacteria; o__Vibrionales; f__Vibrionaceae; g__Vibrio; s__
249	0	0	0	3	0	0	0	1	3	1.05747e-05	3	k__Bacteria; p__Proteobacteria; c__Deltaproteobacteria
254	2	0	0	1	0	0	0	2	3	1.05747e-05	2	k__Bacteria; p__Fusobacteria; c__Fusobacteria; o__Fusobacteriales; f__Fusobacteriaceae; g__Cetobacterium; s__
270	0	0	0	0	3	0	0	1	3	1.05747e-05	3	k__Bacteria; p__Proteobacteria; c__Deltaproteobacteria; o__Syntrophobacterales; f__Desulfobacteraceae
274	0	3	0	0	0	0	0	1	3	1.05747e-05	3	k__Bacteria; p__Planctomycetes; c__Planctomycetia; o__Pirellulales; f__Pirellulaceae; g__; s__
308	0	0	1	2	0	0	0	2	3	1.05747e-05	2	k__Bacteria; p__Proteobacteria; c__Gammaproteobacteria; o__Oceanospirillales
335	0	0	0	0	3	0	0	1	3	1.05747e-05	3	k__Bacteria
338	0	0	2	0	0	0	1	2	3	1.05747e-05	2	k__Bacteria; p__Proteobacteria; c__Gammaproteobacteria; o__Oceanospirillales; f__Endozoicimonaceae; g__; s__
375	0	0	0	3	0	0	0	1	3	1.05747e-05	3	k__Bacteria; p__Proteobacteria; c__Alphaproteobacteria
387	3	0	0	0	0	0	0	1	3	1.05747e-05	3	k__Bacteria; p__Proteobacteria; c__Gammaproteobacteria
431	1	0	0	2	0	0	0	2	3	1.05747e-05	2	k__Bacteria; p__Proteobacteria; c__Gammaproteobacteria; o__Alteromonadales; f__Psychromonadaceae; g__Psychromonas; s__
433	0	1	0	0	0	0	2	2	3	1.05747e-05	2	k__Bacteria; p__Proteobacteria; c__Betaproteobacteria; o__Burkholderiales; f__Comamonadaceae
452	1	0	0	0	2	0	0	2	3	1.05747e-05	2	k__Bacteria; p__Proteobacteria; c__Gammaproteobacteria
472	1	0	0	0	0	1	1	3	3	1.05747e-05	1	k__Bacteria; p__Fusobacteria; c__Fusobacteria; o__Fusobacteriales; f__Fusobacteriaceae; g__Psychrilyobacter; s__
503	0	3	0	0	0	0	0	1	3	1.05747e-05	3	k__Bacteria; p__Proteobacteria; c__Alphaproteobacteria; o__Sphingomonadales; f__Sphingomonadaceae; g__; s__
511	1	0	0	0	0	2	0	2	3	1.05747e-05	2	k__Bacteria; p__Bacteroidetes
527	0	0	0	3	0	0	0	1	3	1.05747e-05	3	k__Bacteria; p__Proteobacteria; c__Betaproteobacteria; o__Burkholderiales; f__Alcaligenaceae; g__Achromobacter; s__
543	0	0	0	1	0	2	0	2	3	1.05747e-05	2	k__Bacteria; p__Bacteroidetes; c__Sphingobacteriia; o__Sphingobacteriales; f__Saprospiraceae; g__; s__
552	0	0	0	0	3	0	0	1	3	1.05747e-05	3	k__Bacteria; p__Planctomycetes; c__Planctomycetia; o__Pirellulales; f__Pirellulaceae; g__; s__
562	1	0	0	2	0	0	0	2	3	1.05747e-05	2	k__Bacteria; p__Proteobacteria; c__Gammaproteobacteria; o__Xanthomonadales; f__; g__; s__
572	0	0	0	0	0	2	1	2	3	1.05747e-05	2	k__Bacteria; p__Proteobacteria; c__Gammaproteobacteria; o__Oceanospirillales; f__Oceanospirillaceae
578	0	0	0	0	3	0	0	1	3	1.05747e-05	3	k__Bacteria; p__Proteobacteria; c__Deltaproteobacteria; o__Desulfobacterales; f__Desulfobulbaceae
586	2	0	0	1	0	0	0	2	3	1.05747e-05	2	k__Bacteria; p__Cyanobacteria; c__Synechococcophycideae; o__Synechococcales; f__Synechococcaceae; g__Prochlorococcus; s__marinus
590	0	2	1	0	0	0	0	2	3	1.05747e-05	2	k__Bacteria; p__Proteobacteria; c__Epsilonproteobacteria; o__Campylobacterales; f__Helicobacteraceae; g__Sulfurimonas; s__
618	0	0	3	0	0	0	0	1	3	1.05747e-05	3	k__Bacteria; p__Proteobacteria; c__Gammaproteobacteria; o__Oceanospirillales; f__Endozoicimonaceae; g__; s__
639	0	0	0	0	0	0	3	1	3	1.05747e-05	3	k__Bacteria; p__Firmicutes; c__Bacilli
642	3	0	0	0	0	0	0	1	3	1.05747e-05	3	k__Bacteria; p__Proteobacteria; c__Gammaproteobacteria; o__Vibrionales; f__Vibrionaceae; g__Aliivibrio; s__
672	0	0	0	2	0	0	1	2	3	1.05747e-05	2	k__Bacteria; p__Proteobacteria; c__Gammaproteobacteria; o__Enterobacteriales; f__Enterobacteriaceae; g__Escherichia; s__
691	1	0	0	2	0	0	0	2	3	1.05747e-05	2	k__Bacteria; p__Proteobacteria; c__Deltaproteobacteria; o__Myxococcales; f__; g__; s__
732	0	0	0	0	2	0	1	2	3	1.05747e-05	2	k__Bacteria; p__Fusobacteria; c__Fusobacteria; o__Fusobacteriales; f__Fusobacteriaceae; g__Propionigenium; s__
789	0	2	1	0	0	0	0	2	3	1.05747e-05	2	k__Bacteria; p__Proteobacteria; c__Gammaproteobacteria
809	0	0	1	0	0	0	2	2	3	1.05747e-05	2	k__Bacteria; p__Fusobacteria; c__Fusobacteria; o__Fusobacteriales; f__Fusobacteriaceae
819	0	0	3	0	0	0	0	1	3	1.05747e-05	3	k__Bacteria; p__Proteobacteria; c__Gammaproteobacteria
824	0	0	3	0	0	0	0	1	3	1.05747e-05	3	k__Bacteria
845	1	0	1	0	0	0	1	3	3	1.05747e-05	1	k__Bacteria; p__Bacteroidetes
856	2	0	0	1	0	0	0	2	3	1.05747e-05	2	k__Bacteria; p__Cyanobacteria; c__Synechococcophycideae; o__Synechococcales; f__Synechococcaceae; g__Prochlorococcus; s__marinus
881	0	0	2	1	0	0	0	2	3	1.05747e-05	2	k__Bacteria; p__Acidobacteria; c__RB25; o__; f__; g__; s__
907	0	3	0	0	0	0	0	1	3	1.05747e-05	3	k__Bacteria; p__Proteobacteria; c__Deltaproteobacteria; o__Syntrophobacterales; f__Syntrophaceae; g__Desulfobacca; s__
921	0	0	2	0	1	0	0	2	3	1.05747e-05	2	k__Bacteria; p__Proteobacteria; c__Gammaproteobacteria
940	1	0	0	2	0	0	0	2	3	1.05747e-05	2	k__Bacteria; p__Proteobacteria; c__Gammaproteobacteria; o__Alteromonadales; f__Psychromonadaceae; g__Psychromonas; s__
964	2	0	0	1	0	0	0	2	3	1.05747e-05	2	k__Bacteria; p__Proteobacteria; c__Gammaproteobacteria
972	0	0	0	0	0	3	0	1	3	1.05747e-05	3	k__Bacteria; p__Proteobacteria; c__Gammaproteobacteria
980	0	0	3	0	0	0	0	1	3	1.05747e-05	3	k__Bacteria; p__Proteobacteria
999	0	0	0	3	0	0	0	1	3	1.05747e-05	3	k__Bacteria; p__Proteobacteria; c__Gammaproteobacteria; o__Vibrionales; f__Vibrionaceae; g__Aliivibrio
1018	0	0	0	0	3	0	0	1	3	1.05747e-05	3	k__Bacteria; p__Proteobacteria; c__Gammaproteobacteria
1035	0	0	0	3	0	0	0	1	3	1.05747e-05	3	k__Bacteria; p__Proteobacteria; c__Gammaproteobacteria; o__Alteromonadales; f__OM60; g__; s__
1087	1	0	1	1	0	0	0	3	3	1.05747e-05	1	k__Bacteria; p__Proteobacteria; c__Deltaproteobacteria
1112	0	0	0	3	0	0	0	1	3	1.05747e-05	3	k__Bacteria; p__Proteobacteria; c__Gammaproteobacteria; o__Vibrionales; f__Vibrionaceae; g__Aliivibrio; s__
1127	0	0	0	1	0	1	1	3	3	1.05747e-05	1	k__Bacteria; p__Bacteroidetes; c__Flavobacteriia; o__Flavobacteriales; f__Flavobacteriaceae; g__Tenacibaculum; s__
1128	0	0	3	0	0	0	0	1	3	1.05747e-05	3	k__Bacteria; p__Proteobacteria; c__Gammaproteobacteria
1135	0	3	0	0	0	0	0	1	3	1.05747e-05	3	k__Bacteria; p__Proteobacteria; c__Gammaproteobacteria; o__Legionellales; f__Coxiellaceae; g__; s__
1212	2	1	0	0	0	0	0	2	3	1.05747e-05	2	k__Bacteria; p__Proteobacteria; c__Gammaproteobacteria; o__Vibrionales; f__Vibrionaceae; g__Vibrio
1235	0	0	0	3	0	0	0	1	3	1.05747e-05	3	k__Bacteria; p__Proteobacteria; c__Gammaproteobacteria
1269	1	0	0	0	2	0	0	2	3	1.05747e-05	2	k__Bacteria; p__Proteobacteria; c__Deltaproteobacteria; o__Syntrophobacterales; f__Desulfobacteraceae; g__Desulfobacterium; s__
1283	0	0	0	0	0	1	2	2	3	1.05747e-05	2	k__Bacteria; p__Proteobacteria; c__Gammaproteobacteria; o__Vibrionales; f__Vibrionaceae
1287	0	0	0	3	0	0	0	1	3	1.05747e-05	3	k__Bacteria; p__Planctomycetes; c__Phycisphaerae; o__Phycisphaerales
1292	0	0	0	3	0	0	0	1	3	1.05747e-05	3	k__Bacteria; p__Proteobacteria; c__Alphaproteobacteria
1318	0	1	1	0	0	0	1	3	3	1.05747e-05	1	k__Bacteria; p__Proteobacteria; c__Gammaproteobacteria
1337	0	0	0	0	0	2	1	2	3	1.05747e-05	2	k__Bacteria; p__Proteobacteria; c__Gammaproteobacteria; o__Vibrionales; f__Vibrionaceae
1380	0	0	2	0	0	0	1	2	3	1.05747e-05	2	k__Bacteria; p__Proteobacteria; c__Gammaproteobacteria
1442	0	0	2	0	0	0	1	2	3	1.05747e-05	2	k__Bacteria; p__Proteobacteria; c__Alphaproteobacteria; o__Rhodobacterales; f__Rhodobacteraceae
1449	1	0	0	1	0	0	1	3	3	1.05747e-05	1	k__Bacteria; p__Proteobacteria; c__Epsilonproteobacteria; o__Campylobacterales; f__Campylobacteraceae; g__Arcobacter
1452	0	0	0	0	0	0	3	1	3	1.05747e-05	3	k__Bacteria; p__Proteobacteria; c__Gammaproteobacteria; o__Alteromonadales; f__Alteromonadaceae
1484	0	3	0	0	0	0	0	1	3	1.05747e-05	3	k__Bacteria; p__Proteobacteria; c__Gammaproteobacteria
1542	2	0	0	1	0	0	0	2	3	1.05747e-05	2	k__Bacteria; p__Proteobacteria; c__Gammaproteobacteria; o__Alteromonadales; f__OM60; g__; s__
1563	0	0	0	0	0	0	3	1	3	1.05747e-05	3	k__Bacteria; p__Bacteroidetes; c__Flavobacteriia; o__Flavobacteriales; f__Flavobacteriaceae
1592	0	0	0	0	0	2	1	2	3	1.05747e-05	2	k__Bacteria; p__Fusobacteria; c__Fusobacteria; o__Fusobacteriales; f__Fusobacteriaceae
1636	1	0	0	0	1	0	1	3	3	1.05747e-05	1	k__Bacteria; p__Proteobacteria; c__Gammaproteobacteria
1666	1	0	0	0	0	2	0	2	3	1.05747e-05	2	k__Bacteria; p__Fusobacteria; c__Fusobacteria; o__Fusobacteriales; f__Fusobacteriaceae; g__Psychrilyobacter; s__
1715	0	0	0	3	0	0	0	1	3	1.05747e-05	3	k__Bacteria; p__Proteobacteria; c__Gammaproteobacteria; o__Oceanospirillales; f__OM182; g__; s__
1755	0	0	0	3	0	0	0	1	3	1.05747e-05	3	k__Bacteria; p__Proteobacteria; c__Gammaproteobacteria; o__Alteromonadales; f__Pseudoalteromonadaceae; g__Pseudoalteromonas
1774	0	1	2	0	0	0	0	2	3	1.05747e-05	2	k__Bacteria; p__Proteobacteria; c__Alphaproteobacteria; o__Rhodobacterales; f__Rhodobacteraceae
1784	0	1	1	1	0	0	0	3	3	1.05747e-05	1	k__Bacteria; p__Proteobacteria; c__Alphaproteobacteria; o__Rhodobacterales; f__Rhodobacteraceae
1797	0	0	0	3	0	0	0	1	3	1.05747e-05	3	k__Bacteria; p__Proteobacteria; c__Gammaproteobacteria; o__Alteromonadales; f__Pseudoalteromonadaceae
1801	1	0	0	1	1	0	0	3	3	1.05747e-05	1	k__Bacteria; p__Proteobacteria; c__Deltaproteobacteria; o__Syntrophobacterales; f__Desulfobacteraceae; g__Desulfosarcina; s__
1810	0	3	0	0	0	0	0	1	3	1.05747e-05	3	k__Bacteria; p__Proteobacteria; c__Gammaproteobacteria; o__HTCC2188; f__HTCC2089; g__; s__
1849	0	0	0	2	1	0	0	2	3	1.05747e-05	2	k__Bacteria; p__Proteobacteria; c__Gammaproteobacteria; o__Vibrionales; f__Vibrionaceae
1856	0	0	0	0	0	2	1	2	3	1.05747e-05	2	k__Bacteria; p__Proteobacteria; c__Gammaproteobacteria; o__Alteromonadales
1868	0	0	0	1	0	2	0	2	3	1.05747e-05	2	k__Bacteria; p__Proteobacteria; c__Gammaproteobacteria; o__Alteromonadales
1872	0	0	0	0	3	0	0	1	3	1.05747e-05	3	k__Bacteria; p__Proteobacteria; c__Gammaproteobacteria
1904	0	0	0	0	0	0	3	1	3	1.05747e-05	3	k__Bacteria; p__Proteobacteria; c__Gammaproteobacteria; o__Alteromonadales
1924	2	0	0	1	0	0	0	2	3	1.05747e-05	2	k__Bacteria; p__Actinobacteria; c__Thermoleophilia; o__Solirubrobacterales; f__; g__; s__
1931	0	0	0	0	0	3	0	1	3	1.05747e-05	3	k__Bacteria; p__Proteobacteria
1952	0	0	0	3	0	0	0	1	3	1.05747e-05	3	k__Bacteria; p__Proteobacteria; c__Gammaproteobacteria; o__Alteromonadales; f__Psychromonadaceae; g__Psychromonas; s__
1974	0	0	0	3	0	0	0	1	3	1.05747e-05	3	k__Bacteria; p__Proteobacteria; c__Gammaproteobacteria; o__Alteromonadales; f__Psychromonadaceae; g__Psychromonas; s__
1989	0	0	0	1	2	0	0	2	3	1.05747e-05	2	k__Bacteria; p__Proteobacteria; c__Gammaproteobacteria; o__Oceanospirillales; f__Endozoicimonaceae; g__; s__
1995	0	3	0	0	0	0	0	1	3	1.05747e-05	3	k__Bacteria; p__Proteobacteria; c__Alphaproteobacteria; o__Rhodobacterales; f__Rhodobacteraceae
2000	0	0	1	0	0	2	0	2	3	1.05747e-05	2	k__Bacteria; p__Proteobacteria; c__Gammaproteobacteria; o__Oceanospirillales
2020	0	1	0	0	2	0	0	2	3	1.05747e-05	2	k__Bacteria; p__Actinobacteria; c__Actinobacteria; o__Actinomycetales
2056	0	0	0	0	0	3	0	1	3	1.05747e-05	3	k__Bacteria; p__Fusobacteria; c__Fusobacteria; o__Fusobacteriales; f__Fusobacteriaceae; g__Psychrilyobacter; s__
2066	0	3	0	0	0	0	0	1	3	1.05747e-05	3	k__Bacteria; p__Planctomycetes; c__Planctomycetia; o__Pirellulales; f__Pirellulaceae; g__; s__
2084	0	0	0	0	3	0	0	1	3	1.05747e-05	3	k__Bacteria; p__Proteobacteria; c__Gammaproteobacteria; o__Alteromonadales; f__OM60
2114	0	0	0	0	0	3	0	1	3	1.05747e-05	3	k__Bacteria; p__Bacteroidetes
2151	0	0	0	2	0	1	0	2	3	1.05747e-05	2	k__Bacteria; p__Proteobacteria; c__Gammaproteobacteria; o__Alteromonadales; f__Shewanellaceae; g__Shewanella; s__benthica
2167	0	0	0	3	0	0	0	1	3	1.05747e-05	3	k__Bacteria; p__Proteobacteria; c__Gammaproteobacteria; o__Alteromonadales
2179	0	1	0	0	0	2	0	2	3	1.05747e-05	2	k__Bacteria; p__Bacteroidetes
2184	0	0	0	0	0	0	3	1	3	1.05747e-05	3	k__Bacteria; p__Firmicutes; c__Clostridia; o__Clostridiales; f__Ruminococcaceae; g__Ruminococcus; s__
2190	0	3	0	0	0	0	0	1	3	1.05747e-05	3	k__Bacteria; p__Proteobacteria; c__Alphaproteobacteria; o__Kordiimonadales; f__Kordiimonadaceae; g__; s__
2201	0	0	1	0	0	0	2	2	3	1.05747e-05	2	k__Bacteria; p__Fusobacteria; c__Fusobacteria; o__Fusobacteriales; f__Fusobacteriaceae; g__Propionigenium; s__
2227	0	0	0	0	3	0	0	1	3	1.05747e-05	3	k__Bacteria; p__Bacteroidetes; c__Flavobacteriia; o__Flavobacteriales; f__Flavobacteriaceae; g__; s__
2241	0	0	0	0	0	1	2	2	3	1.05747e-05	2	k__Bacteria; p__Fusobacteria; c__Fusobacteria; o__Fusobacteriales; f__Fusobacteriaceae; g__Psychrilyobacter; s__
2246	3	0	0	0	0	0	0	1	3	1.05747e-05	3	k__Bacteria; p__Fusobacteria; c__Fusobacteria; o__Fusobacteriales; f__Fusobacteriaceae; g__Propionigenium; s__
2262	0	1	0	0	0	2	0	2	3	1.05747e-05	2	k__Bacteria; p__Proteobacteria; c__Alphaproteobacteria; o__Rhizobiales; f__Methylocystaceae; g__; s__
2287	0	0	0	3	0	0	0	1	3	1.05747e-05	3	k__Bacteria; p__Planctomycetes; c__OM190; o__agg27; f__; g__; s__
2292	0	0	2	1	0	0	0	2	3	1.05747e-05	2	k__Bacteria; p__Proteobacteria; c__Gammaproteobacteria; o__Chromatiales; f__; g__; s__
2326	1	0	0	2	0	0	0	2	3	1.05747e-05	2	k__Bacteria; p__Cyanobacteria; c__Synechococcophycideae; o__Synechococcales; f__Synechococcaceae; g__Prochlorococcus; s__marinus
2358	0	3	0	0	0	0	0	1	3	1.05747e-05	3	k__Bacteria; p__Bacteroidetes; c__Flavobacteriia; o__Flavobacteriales; f__Flavobacteriaceae
2396	0	0	0	3	0	0	0	1	3	1.05747e-05	3	k__Bacteria; p__Proteobacteria; c__Gammaproteobacteria
2413	0	0	0	0	3	0	0	1	3	1.05747e-05	3	k__Bacteria; p__Proteobacteria; c__Alphaproteobacteria; o__Rhodobacterales; f__Rhodobacteraceae
2421	2	0	0	0	0	1	0	2	3	1.05747e-05	2	k__Bacteria; p__Fusobacteria; c__Fusobacteria; o__Fusobacteriales; f__Fusobacteriaceae; g__Psychrilyobacter; s__
2444	0	0	0	0	0	0	3	1	3	1.05747e-05	3	k__Bacteria
2446	0	0	3	0	0	0	0	1	3	1.05747e-05	3	k__Bacteria; p__Planctomycetes
2450	0	0	3	0	0	0	0	1	3	1.05747e-05	3	k__Bacteria; p__Verrucomicrobia; c__Verrucomicrobiae; o__Verrucomicrobiales; f__Verrucomicrobiaceae; g__; s__
2465	0	3	0	0	0	0	0	1	3	1.05747e-05	3	k__Bacteria; p__Proteobacteria; c__Gammaproteobacteria; o__HOC36; f__; g__; s__
2480	0	3	0	0	0	0	0	1	3	1.05747e-05	3	k__Bacteria; p__Verrucomicrobia; c__Opitutae
2499	0	0	0	3	0	0	0	1	3	1.05747e-05	3	k__Bacteria; p__Proteobacteria; c__Alphaproteobacteria; o__Rhodobacterales; f__Rhodobacteraceae
2512	0	0	0	2	0	0	1	2	3	1.05747e-05	2	k__Bacteria; p__Proteobacteria; c__Gammaproteobacteria; o__Alteromonadales
2525	0	0	0	0	0	3	0	1	3	1.05747e-05	3	k__Bacteria; p__Fusobacteria; c__Fusobacteria; o__Fusobacteriales; f__Fusobacteriaceae; g__Psychrilyobacter; s__
2527	2	0	0	0	0	0	1	2	3	1.05747e-05	2	k__Bacteria; p__Fusobacteria; c__Fusobacteria; o__Fusobacteriales; f__Fusobacteriaceae; g__Psychrilyobacter; s__
2530	3	0	0	0	0	0	0	1	3	1.05747e-05	3	k__Bacteria; p__Proteobacteria; c__Gammaproteobacteria; o__Alteromonadales; f__Shewanellaceae; g__Shewanella
2532	0	0	0	0	0	0	3	1	3	1.05747e-05	3	k__Bacteria; p__Proteobacteria; c__Gammaproteobacteria; o__Alteromonadales; f__Shewanellaceae; g__Shewanella; s__benthica
2541	0	0	0	3	0	0	0	1	3	1.05747e-05	3	k__Bacteria; p__Verrucomicrobia; c__Opitutae; o__Puniceicoccales; f__Puniceicoccaceae; g__Coraliomargarita; s__
2546	0	1	0	0	0	0	2	2	3	1.05747e-05	2	k__Bacteria; p__Bacteroidetes; c__Flavobacteriia; o__Flavobacteriales; f__Flavobacteriaceae; g__Tenacibaculum
2549	0	0	0	3	0	0	0	1	3	1.05747e-05	3	k__Bacteria; p__Proteobacteria; c__Gammaproteobacteria; o__Alteromonadales
2553	0	0	0	2	0	1	0	2	3	1.05747e-05	2	k__Bacteria; p__Proteobacteria; c__Gammaproteobacteria
2558	0	0	0	3	0	0	0	1	3	1.05747e-05	3	k__Bacteria; p__Lentisphaerae; c__[Lentisphaeria]; o__Lentisphaerales; f__Arctic95B-10; g__; s__
2587	0	0	3	0	0	0	0	1	3	1.05747e-05	3	k__Bacteria; p__Proteobacteria; c__Deltaproteobacteria; o__Bdellovibrionales; f__Bacteriovoracaceae
2655	0	0	0	1	0	2	0	2	3	1.05747e-05	2	k__Bacteria; p__Proteobacteria; c__Alphaproteobacteria; o__Kiloniellales; f__; g__; s__
2679	0	3	0	0	0	0	0	1	3	1.05747e-05	3	k__Bacteria; p__Bacteroidetes
2707	0	0	0	0	0	3	0	1	3	1.05747e-05	3	k__Bacteria; p__Proteobacteria; c__Gammaproteobacteria; o__Vibrionales; f__Vibrionaceae; g__Aliivibrio; s__
2717	0	0	0	2	0	1	0	2	3	1.05747e-05	2	k__Bacteria; p__Bacteroidetes; c__Flavobacteriia; o__Flavobacteriales; f__Flavobacteriaceae
2734	3	0	0	0	0	0	0	1	3	1.05747e-05	3	k__Bacteria; p__Proteobacteria; c__Gammaproteobacteria; o__Alteromonadales
2780	0	0	0	0	0	1	2	2	3	1.05747e-05	2	k__Bacteria; p__Proteobacteria; c__Gammaproteobacteria; o__Vibrionales; f__Vibrionaceae
2782	1	0	0	0	0	2	0	2	3	1.05747e-05	2	k__Bacteria; p__Proteobacteria; c__Gammaproteobacteria; o__Alteromonadales
2796	1	0	1	0	0	0	1	3	3	1.05747e-05	1	k__Bacteria; p__Proteobacteria; c__Gammaproteobacteria; o__Oceanospirillales; f__Endozoicimonaceae; g__; s__
2798	2	1	0	0	0	0	0	2	3	1.05747e-05	2	k__Bacteria; p__Fusobacteria; c__Fusobacteria; o__Fusobacteriales; f__Fusobacteriaceae; g__Psychrilyobacter; s__
2813	0	0	0	3	0	0	0	1	3	1.05747e-05	3	k__Bacteria; p__Bacteroidetes; c__Flavobacteriia; o__Flavobacteriales; f__Flavobacteriaceae
2817	0	0	3	0	0	0	0	1	3	1.05747e-05	3	k__Bacteria; p__Proteobacteria; c__Gammaproteobacteria; o__Oceanospirillales; f__Endozoicimonaceae; g__; s__
2843	2	0	0	0	0	1	0	2	3	1.05747e-05	2	k__Bacteria
2845	0	3	0	0	0	0	0	1	3	1.05747e-05	3	k__Bacteria; p__Proteobacteria; c__Alphaproteobacteria; o__Rhodobacterales; f__Rhodobacteraceae; g__Phaeobacter; s__
2880	0	0	0	0	0	0	3	1	3	1.05747e-05	3	k__Bacteria; p__Bacteroidetes; c__Sphingobacteriia; o__Sphingobacteriales; f__Sphingobacteriaceae; g__Sphingobacterium; s__
2887	0	0	0	3	0	0	0	1	3	1.05747e-05	3	k__Bacteria; p__Proteobacteria; c__Gammaproteobacteria; o__Oceanospirillales; f__Oceanospirillaceae; g__Neptunomonas; s__
2891	0	0	0	0	0	0	3	1	3	1.05747e-05	3	k__Bacteria; p__Bacteroidetes; c__Bacteroidia; o__Bacteroidales; f__Rikenellaceae; g__; s__
2903	0	0	2	0	0	0	1	2	3	1.05747e-05	2	k__Bacteria
2911	1	2	0	0	0	0	0	2	3	1.05747e-05	2	k__Bacteria; p__Proteobacteria; c__Alphaproteobacteria
2922	0	0	0	3	0	0	0	1	3	1.05747e-05	3	k__Bacteria; p__Proteobacteria; c__Gammaproteobacteria; o__Alteromonadales; f__Psychromonadaceae; g__Psychromonas; s__
2954	0	0	0	3	0	0	0	1	3	1.05747e-05	3	k__Bacteria; p__Proteobacteria; c__Gammaproteobacteria
3014	0	0	3	0	0	0	0	1	3	1.05747e-05	3	k__Bacteria; p__Proteobacteria; c__Gammaproteobacteria
3017	0	0	0	0	0	0	3	1	3	1.05747e-05	3	k__Bacteria
3021	2	0	0	1	0	0	0	2	3	1.05747e-05	2	k__Bacteria; p__Cyanobacteria; c__Synechococcophycideae; o__Synechococcales; f__Synechococcaceae; g__Prochlorococcus; s__marinus
3035	0	1	1	0	0	0	1	3	3	1.05747e-05	1	k__Bacteria; p__Fusobacteria; c__Fusobacteria; o__Fusobacteriales; f__Fusobacteriaceae; g__Propionigenium; s__
3040	0	0	0	3	0	0	0	1	3	1.05747e-05	3	k__Bacteria; p__Proteobacteria; c__Gammaproteobacteria
3051	1	0	2	0	0	0	0	2	3	1.05747e-05	2	k__Bacteria; p__Proteobacteria; c__Gammaproteobacteria
3061	0	1	2	0	0	0	0	2	3	1.05747e-05	2	k__Bacteria; p__Firmicutes; c__Bacilli; o__Lactobacillales; f__Leuconostocaceae; g__Leuconostoc
3068	0	0	0	3	0	0	0	1	3	1.05747e-05	3	k__Bacteria; p__Proteobacteria; c__Gammaproteobacteria; o__Vibrionales; f__Vibrionaceae; g__Vibrio
3083	0	0	0	1	0	2	0	2	3	1.05747e-05	2	k__Bacteria; p__Bacteroidetes; c__Flavobacteriia; o__Flavobacteriales; f__Flavobacteriaceae
3185	3	0	0	0	0	0	0	1	3	1.05747e-05	3	k__Bacteria; p__Proteobacteria; c__Gammaproteobacteria; o__Alteromonadales
3190	1	0	0	1	0	1	0	3	3	1.05747e-05	1	k__Bacteria; p__Proteobacteria; c__Gammaproteobacteria; o__Vibrionales; f__Vibrionaceae
3192	0	0	0	3	0	0	0	1	3	1.05747e-05	3	k__Bacteria; p__Proteobacteria; c__Gammaproteobacteria; o__Oceanospirillales; f__Oceanospirillaceae; g__Amphritea; s__
3214	1	0	0	0	0	1	1	3	3	1.05747e-05	1	k__Bacteria
3218	0	0	0	0	2	0	1	2	3	1.05747e-05	2	k__Bacteria
3227	2	1	0	0	0	0	0	2	3	1.05747e-05	2	k__Bacteria; p__Proteobacteria; c__Gammaproteobacteria; o__Alteromonadales; f__Alteromonadaceae; g__Umboniibacter; s__
3239	0	2	1	0	0	0	0	2	3	1.05747e-05	2	k__Bacteria
3243	0	0	1	2	0	0	0	2	3	1.05747e-05	2	k__Bacteria; p__Proteobacteria; c__Gammaproteobacteria
3247	0	0	0	3	0	0	0	1	3	1.05747e-05	3	k__Bacteria
3256	2	0	0	0	0	1	0	2	3	1.05747e-05	2	k__Bacteria; p__Fusobacteria; c__Fusobacteria; o__Fusobacteriales; f__Fusobacteriaceae; g__Psychrilyobacter; s__
3303	0	3	0	0	0	0	0	1	3	1.05747e-05	3	k__Bacteria; p__Proteobacteria; c__Alphaproteobacteria; o__Rhizobiales
3309	0	3	0	0	0	0	0	1	3	1.05747e-05	3	k__Bacteria; p__Proteobacteria; c__Alphaproteobacteria; o__Rhodobacterales; f__Rhodobacteraceae; g__Phaeobacter; s__
3315	0	3	0	0	0	0	0	1	3	1.05747e-05	3	k__Bacteria; p__Proteobacteria; c__Alphaproteobacteria; o__Rhodobacterales; f__Rhodobacteraceae
3338	0	1	0	0	0	1	1	3	3	1.05747e-05	1	k__Bacteria
3349	1	1	0	1	0	0	0	3	3	1.05747e-05	1	k__Bacteria
3366	0	3	0	0	0	0	0	1	3	1.05747e-05	3	k__Bacteria; p__Proteobacteria; c__Alphaproteobacteria; o__Kordiimonadales; f__Kordiimonadaceae; g__; s__
3368	0	0	0	3	0	0	0	1	3	1.05747e-05	3	k__Bacteria; p__Synergistetes; c__Synergistia; o__Synergistales; f__Dethiosulfovibrionaceae; g__; s__
3383	0	1	0	2	0	0	0	2	3	1.05747e-05	2	k__Bacteria; p__Proteobacteria; c__Deltaproteobacteria; o__Desulfobacterales; f__Desulfobulbaceae; g__; s__
3402	0	0	0	0	0	2	1	2	3	1.05747e-05	2	k__Bacteria; p__Fusobacteria; c__Fusobacteria; o__Fusobacteriales; f__Fusobacteriaceae; g__Psychrilyobacter; s__
3432	1	0	1	1	0	0	0	3	3	1.05747e-05	1	k__Bacteria; p__Bacteroidetes; c__Bacteroidia; o__Bacteroidales; f__Rikenellaceae; g__; s__
3465	0	2	0	1	0	0	0	2	3	1.05747e-05	2	k__Bacteria; p__Proteobacteria; c__Gammaproteobacteria; o__; f__; g__; s__
3492	0	0	0	3	0	0	0	1	3	1.05747e-05	3	k__Bacteria; p__OP3; c__PBS-25; o__; f__; g__; s__
3520	0	2	0	0	0	0	1	2	3	1.05747e-05	2	k__Bacteria; p__Proteobacteria; c__Alphaproteobacteria; o__Kiloniellales; f__; g__; s__
3529	0	3	0	0	0	0	0	1	3	1.05747e-05	3	k__Bacteria; p__Proteobacteria; c__Alphaproteobacteria; o__Rhodobacterales; f__Rhodobacteraceae
3543	0	0	0	0	0	0	3	1	3	1.05747e-05	3	k__Bacteria; p__Bacteroidetes; c__Flavobacteriia; o__Flavobacteriales; f__Flavobacteriaceae
3552	0	3	0	0	0	0	0	1	3	1.05747e-05	3	k__Bacteria; p__Planctomycetes; c__Planctomycetia; o__Pirellulales; f__Pirellulaceae; g__; s__
3576	0	0	0	0	0	1	2	2	3	1.05747e-05	2	k__Bacteria; p__Proteobacteria; c__Gammaproteobacteria; o__Oceanospirillales; f__Endozoicimonaceae; g__; s__
3588	0	0	0	2	0	1	0	2	3	1.05747e-05	2	k__Bacteria; p__Proteobacteria; c__Gammaproteobacteria; o__Oceanospirillales; f__Oceanospirillaceae
3639	3	0	0	0	0	0	0	1	3	1.05747e-05	3	k__Bacteria
3644	0	0	0	3	0	0	0	1	3	1.05747e-05	3	k__Bacteria; p__Bacteroidetes; c__Sphingobacteriia; o__Sphingobacteriales
3670	0	0	0	1	0	2	0	2	3	1.05747e-05	2	k__Bacteria; p__Proteobacteria; c__Gammaproteobacteria; o__Alteromonadales; f__Colwelliaceae
3720	0	0	0	1	0	2	0	2	3	1.05747e-05	2	k__Bacteria; p__Proteobacteria; c__Gammaproteobacteria; o__Vibrionales; f__Vibrionaceae
3725	0	0	0	0	0	1	2	2	3	1.05747e-05	2	k__Bacteria; p__Proteobacteria; c__Gammaproteobacteria; o__Oceanospirillales; f__Oceanospirillaceae
3730	0	1	0	1	0	0	1	3	3	1.05747e-05	1	k__Bacteria; p__Proteobacteria; c__Gammaproteobacteria
3742	2	0	0	0	0	1	0	2	3	1.05747e-05	2	k__Bacteria; p__Proteobacteria; c__Gammaproteobacteria; o__Vibrionales; f__Vibrionaceae; g__Photobacterium; s__
3789	0	1	0	1	0	0	1	3	3	1.05747e-05	1	k__Bacteria; p__Proteobacteria; c__Gammaproteobacteria
3829	0	0	0	0	3	0	0	1	3	1.05747e-05	3	k__Bacteria; p__Proteobacteria; c__Deltaproteobacteria; o__Bdellovibrionales; f__Bdellovibrionaceae; g__Bdellovibrio; s__
3854	0	0	0	0	0	0	3	1	3	1.05747e-05	3	k__Bacteria; p__Proteobacteria; c__Gammaproteobacteria; o__Alteromonadales
3862	0	3	0	0	0	0	0	1	3	1.05747e-05	3	k__Bacteria; p__Actinobacteria; c__Thermoleophilia; o__Gaiellales; f__; g__; s__
3893	0	0	0	0	3	0	0	1	3	1.05747e-05	3	k__Bacteria; p__Proteobacteria; c__Gammaproteobacteria
3900	0	0	0	0	0	0	3	1	3	1.05747e-05	3	k__Bacteria; p__Actinobacteria; c__Actinobacteria; o__Actinomycetales
3919	0	0	0	0	0	3	0	1	3	1.05747e-05	3	k__Bacteria; p__Proteobacteria; c__Gammaproteobacteria
3941	0	0	3	0	0	0	0	1	3	1.05747e-05	3	k__Bacteria; p__Proteobacteria; c__Gammaproteobacteria; o__Oceanospirillales; f__Endozoicimonaceae; g__; s__
3968	0	0	0	3	0	0	0	1	3	1.05747e-05	3	k__Bacteria; p__Cyanobacteria
3972	2	0	0	0	0	1	0	2	3	1.05747e-05	2	k__Bacteria; p__Proteobacteria; c__Gammaproteobacteria
3981	0	0	0	1	0	2	0	2	3	1.05747e-05	2	k__Bacteria; p__Proteobacteria; c__Gammaproteobacteria
3990	0	0	0	1	0	0	2	2	3	1.05747e-05	2	k__Bacteria
3996	0	3	0	0	0	0	0	1	3	1.05747e-05	3	k__Bacteria; p__Proteobacteria; c__Gammaproteobacteria
4006	0	3	0	0	0	0	0	1	3	1.05747e-05	3	k__Bacteria; p__Planctomycetes; c__Planctomycetia
4045	0	0	0	3	0	0	0	1	3	1.05747e-05	3	k__Bacteria; p__Bacteroidetes
4083	1	0	0	2	0	0	0	2	3	1.05747e-05	2	k__Bacteria; p__Proteobacteria; c__Epsilonproteobacteria; o__Campylobacterales; f__Helicobacteraceae; g__Sulfurimonas; s__
4122	2	0	0	1	0	0	0	2	3	1.05747e-05	2	k__Bacteria
4160	0	0	2	0	0	0	1	2	3	1.05747e-05	2	Unclassified
4172	0	0	0	0	3	0	0	1	3	1.05747e-05	3	k__Bacteria; p__Proteobacteria; c__Deltaproteobacteria; o__Desulfobacterales; f__Desulfobulbaceae
4209	0	0	2	1	0	0	0	2	3	1.05747e-05	2	k__Bacteria; p__Planctomycetes; c__OM190; o__CL500-15; f__; g__; s__
4221	0	0	0	3	0	0	0	1	3	1.05747e-05	3	k__Bacteria; p__Proteobacteria; c__Gammaproteobacteria; o__Vibrionales; f__Vibrionaceae
4233	1	0	1	0	0	0	1	3	3	1.05747e-05	1	k__Bacteria
4240	0	0	0	1	0	0	2	2	3	1.05747e-05	2	k__Bacteria; p__Proteobacteria; c__Epsilonproteobacteria; o__Campylobacterales; f__Campylobacteraceae; g__Arcobacter; s__
4258	0	1	2	0	0	0	0	2	3	1.05747e-05	2	k__Bacteria
4262	2	0	0	0	1	0	0	2	3	1.05747e-05	2	k__Bacteria; p__Proteobacteria; c__Gammaproteobacteria; o__Vibrionales; f__Vibrionaceae
4304	3	0	0	0	0	0	0	1	3	1.05747e-05	3	k__Bacteria; p__Fusobacteria; c__Fusobacteria; o__Fusobacteriales; f__Fusobacteriaceae; g__Psychrilyobacter; s__
4346	2	0	0	1	0	0	0	2	3	1.05747e-05	2	k__Bacteria; p__Proteobacteria; c__Gammaproteobacteria; o__Alteromonadales; f__Psychromonadaceae; g__Psychromonas; s__
4426	0	1	2	0	0	0	0	2	3	1.05747e-05	2	k__Bacteria; p__Proteobacteria; c__Epsilonproteobacteria; o__Campylobacterales; f__Campylobacteraceae; g__Arcobacter
4447	0	3	0	0	0	0	0	1	3	1.05747e-05	3	k__Bacteria
4452	0	0	0	0	3	0	0	1	3	1.05747e-05	3	k__Bacteria; p__Proteobacteria; c__Alphaproteobacteria
4455	0	0	0	0	3	0	0	1	3	1.05747e-05	3	k__Bacteria; p__Lentisphaerae; c__[Lentisphaeria]; o__Victivallales; f__; g__; s__
4460	0	2	1	0	0	0	0	2	3	1.05747e-05	2	k__Bacteria; p__Proteobacteria; c__Gammaproteobacteria
4475	1	0	1	1	0	0	0	3	3	1.05747e-05	1	k__Bacteria; p__Proteobacteria
4481	1	0	0	2	0	0	0	2	3	1.05747e-05	2	k__Bacteria; p__Proteobacteria; c__Gammaproteobacteria; o__Vibrionales; f__Vibrionaceae; g__Aliivibrio; s__
4496	0	0	0	0	0	2	1	2	3	1.05747e-05	2	k__Bacteria; p__Proteobacteria; c__Gammaproteobacteria; o__Alteromonadales; f__Colwelliaceae; g__; s__
4497	1	0	0	0	0	2	0	2	3	1.05747e-05	2	k__Bacteria; p__Fusobacteria; c__Fusobacteria; o__Fusobacteriales; f__Fusobacteriaceae; g__Propionigenium; s__
4505	0	0	1	1	0	0	1	3	3	1.05747e-05	1	k__Bacteria; p__Bacteroidetes; c__Sphingobacteriia; o__Sphingobacteriales; f__Saprospiraceae; g__Aureispira; s__
4519	0	0	0	0	0	1	2	2	3	1.05747e-05	2	k__Bacteria; p__Proteobacteria; c__Gammaproteobacteria; o__Alteromonadales
4540	0	0	2	1	0	0	0	2	3	1.05747e-05	2	k__Bacteria; p__Proteobacteria; c__Alphaproteobacteria
4549	0	0	0	0	3	0	0	1	3	1.05747e-05	3	k__Bacteria; p__Proteobacteria; c__Gammaproteobacteria; o__Vibrionales; f__Vibrionaceae
4581	0	1	0	0	0	2	0	2	3	1.05747e-05	2	k__Bacteria; p__Bacteroidetes; c__Flavobacteriia; o__Flavobacteriales; f__Flavobacteriaceae; g__Tenacibaculum
4614	0	2	0	1	0	0	0	2	3	1.05747e-05	2	k__Bacteria; p__Cyanobacteria
4633	0	0	3	0	0	0	0	1	3	1.05747e-05	3	k__Bacteria; p__Proteobacteria; c__Gammaproteobacteria; o__Alteromonadales
4638	0	0	0	3	0	0	0	1	3	1.05747e-05	3	k__Bacteria; p__Proteobacteria; c__Gammaproteobacteria
4641	0	0	0	0	3	0	0	1	3	1.05747e-05	3	k__Bacteria; p__Proteobacteria; c__Alphaproteobacteria; o__Rhodospirillales; f__; g__; s__
4679	0	1	0	0	2	0	0	2	3	1.05747e-05	2	k__Bacteria
4716	0	0	0	3	0	0	0	1	3	1.05747e-05	3	k__Bacteria; p__Bacteroidetes; c__Flavobacteriia; o__Flavobacteriales; f__Cryomorphaceae; g__; s__
4722	0	3	0	0	0	0	0	1	3	1.05747e-05	3	k__Bacteria; p__Planctomycetes; c__vadinHA49; o__PeHg47; f__; g__; s__
4725	0	0	0	3	0	0	0	1	3	1.05747e-05	3	k__Bacteria; p__Proteobacteria; c__Deltaproteobacteria; o__Myxococcales; f__Nannocystaceae; g__Plesiocystis; s__
4739	0	3	0	0	0	0	0	1	3	1.05747e-05	3	k__Bacteria
4750	0	0	0	0	0	2	1	2	3	1.05747e-05	2	k__Bacteria; p__Proteobacteria; c__Gammaproteobacteria; o__Vibrionales; f__Vibrionaceae; g__Aliivibrio; s__
4808	0	0	0	3	0	0	0	1	3	1.05747e-05	3	k__Bacteria; p__Bacteroidetes; c__Flavobacteriia; o__Flavobacteriales; f__Flavobacteriaceae
4835	0	0	3	0	0	0	0	1	3	1.05747e-05	3	k__Bacteria; p__Fusobacteria; c__Fusobacteria; o__Fusobacteriales; f__Fusobacteriaceae; g__Propionigenium; s__
4880	0	0	0	0	0	2	1	2	3	1.05747e-05	2	k__Bacteria; p__Proteobacteria; c__Gammaproteobacteria; o__Oceanospirillales; f__Endozoicimonaceae; g__; s__
4888	0	0	0	0	0	1	2	2	3	1.05747e-05	2	k__Bacteria; p__Proteobacteria; c__Gammaproteobacteria; o__Alteromonadales; f__Colwelliaceae
4908	0	0	0	0	0	0	3	1	3	1.05747e-05	3	k__Bacteria; p__Proteobacteria; c__Epsilonproteobacteria; o__Campylobacterales; f__Campylobacteraceae; g__Arcobacter; s__
4947	2	0	0	1	0	0	0	2	3	1.05747e-05	2	k__Bacteria; p__Cyanobacteria; c__Synechococcophycideae
4975	0	3	0	0	0	0	0	1	3	1.05747e-05	3	k__Bacteria; p__Proteobacteria; c__Alphaproteobacteria; o__Rhodobacterales; f__Rhodobacteraceae
5004	0	0	2	0	0	0	1	2	3	1.05747e-05	2	k__Bacteria; p__Proteobacteria; c__Gammaproteobacteria
5006	0	0	0	0	0	0	3	1	3	1.05747e-05	3	k__Bacteria; p__Proteobacteria; c__Alphaproteobacteria; o__Rhodobacterales; f__Rhodobacteraceae
5017	1	0	0	2	0	0	0	2	3	1.05747e-05	2	k__Bacteria; p__Proteobacteria; c__Gammaproteobacteria; o__Alteromonadales; f__Psychromonadaceae; g__Psychromonas; s__
5019	0	0	1	0	0	0	2	2	3	1.05747e-05	2	k__Bacteria; p__Bacteroidetes; c__Bacteroidia; o__Bacteroidales; f__S24-7; g__; s__
5048	0	0	0	3	0	0	0	1	3	1.05747e-05	3	k__Bacteria; p__Proteobacteria; c__Gammaproteobacteria
5073	0	0	2	1	0	0	0	2	3	1.05747e-05	2	k__Bacteria; p__Proteobacteria; c__Deltaproteobacteria; o__NB1-j; f__JTB38; g__; s__
5086	0	0	2	0	1	0	0	2	3	1.05747e-05	2	k__Bacteria; p__Proteobacteria; c__Gammaproteobacteria; o__Oceanospirillales; f__Endozoicimonaceae; g__; s__
5088	0	1	2	0	0	0	0	2	3	1.05747e-05	2	k__Bacteria; p__Chloroflexi; c__Anaerolineae; o__GCA004; f__; g__; s__
5091	0	0	0	0	0	1	2	2	3	1.05747e-05	2	k__Bacteria; p__Firmicutes; c__Clostridia; o__Clostridiales; f__Lachnospiraceae; g__; s__
5096	0	0	1	0	0	0	2	2	3	1.05747e-05	2	k__Bacteria; p__Proteobacteria; c__Gammaproteobacteria; o__Alteromonadales
5116	0	2	1	0	0	0	0	2	3	1.05747e-05	2	k__Bacteria; p__Proteobacteria; c__Alphaproteobacteria
5198	0	0	3	0	0	0	0	1	3	1.05747e-05	3	k__Bacteria; p__Lentisphaerae; c__[Lentisphaeria]; o__Victivallales
5233	0	0	0	0	3	0	0	1	3	1.05747e-05	3	k__Bacteria; p__Proteobacteria; c__Epsilonproteobacteria; o__Campylobacterales; f__Helicobacteraceae; g__; s__
5240	0	0	0	3	0	0	0	1	3	1.05747e-05	3	k__Bacteria; p__Proteobacteria; c__Gammaproteobacteria
5315	0	0	0	0	0	0	3	1	3	1.05747e-05	3	k__Bacteria; p__Bacteroidetes; c__Bacteroidia; o__Bacteroidales; f__Rikenellaceae; g__; s__
5341	2	0	0	0	0	0	1	2	3	1.05747e-05	2	k__Bacteria; p__Fusobacteria; c__Fusobacteria; o__Fusobacteriales; f__Fusobacteriaceae; g__Psychrilyobacter; s__
5400	0	0	0	1	0	2	0	2	3	1.05747e-05	2	k__Bacteria; p__Proteobacteria; c__Gammaproteobacteria; o__Vibrionales; f__Vibrionaceae
5444	0	0	0	0	3	0	0	1	3	1.05747e-05	3	k__Bacteria; p__Proteobacteria; c__Gammaproteobacteria; o__Chromatiales; f__; g__; s__
5471	1	2	0	0	0	0	0	2	3	1.05747e-05	2	k__Bacteria; p__Proteobacteria; c__Deltaproteobacteria; o__Desulfuromonadales; f__Desulfuromonadaceae; g__; s__
5477	1	0	0	2	0	0	0	2	3	1.05747e-05	2	k__Bacteria
5481	0	3	0	0	0	0	0	1	3	1.05747e-05	3	k__Bacteria; p__Chlamydiae; c__Chlamydiia; o__Chlamydiales
5528	0	0	1	0	0	0	2	2	3	1.05747e-05	2	k__Bacteria
5563	0	0	2	0	1	0	0	2	3	1.05747e-05	2	k__Bacteria; p__Bacteroidetes
5661	0	0	0	3	0	0	0	1	3	1.05747e-05	3	k__Bacteria; p__Proteobacteria; c__Gammaproteobacteria
5681	3	0	0	0	0	0	0	1	3	1.05747e-05	3	k__Bacteria; p__Fusobacteria; c__Fusobacteria; o__Fusobacteriales; f__Fusobacteriaceae; g__Psychrilyobacter; s__
5687	0	0	0	3	0	0	0	1	3	1.05747e-05	3	k__Bacteria; p__Cyanobacteria; c__Synechococcophycideae; o__Synechococcales; f__Synechococcaceae; g__Prochlorococcus; s__marinus
5711	1	0	0	0	0	1	1	3	3	1.05747e-05	1	k__Bacteria; p__Fusobacteria; c__Fusobacteria; o__Fusobacteriales; f__Fusobacteriaceae; g__Psychrilyobacter; s__
5737	0	3	0	0	0	0	0	1	3	1.05747e-05	3	k__Bacteria; p__Proteobacteria; c__Gammaproteobacteria
5758	0	0	0	0	0	1	2	2	3	1.05747e-05	2	k__Bacteria; p__Fusobacteria; c__Fusobacteria; o__Fusobacteriales; f__Fusobacteriaceae; g__Psychrilyobacter; s__
5763	1	0	0	1	1	0	0	3	3	1.05747e-05	1	k__Bacteria; p__Proteobacteria; c__Alphaproteobacteria; o__Rhizobiales; f__Methylocystaceae; g__; s__
5794	0	2	1	0	0	0	0	2	3	1.05747e-05	2	k__Bacteria; p__Proteobacteria; c__Gammaproteobacteria; o__Oceanospirillales; f__Endozoicimonaceae; g__; s__
5831	0	0	1	2	0	0	0	2	3	1.05747e-05	2	k__Bacteria; p__Proteobacteria; c__Gammaproteobacteria; o__Oceanospirillales; f__Halomonadaceae; g__Cobetia; s__
5842	0	0	0	0	3	0	0	1	3	1.05747e-05	3	k__Bacteria
5865	0	0	0	1	2	0	0	2	3	1.05747e-05	2	k__Bacteria; p__Proteobacteria; c__Alphaproteobacteria; o__Rhodobacterales; f__Rhodobacteraceae
5912	0	3	0	0	0	0	0	1	3	1.05747e-05	3	k__Bacteria; p__Bacteroidetes; c__Sphingobacteriia; o__Sphingobacteriales; f__Amoebophilaceae; g__; s__
5975	0	3	0	0	0	0	0	1	3	1.05747e-05	3	k__Bacteria; p__Planctomycetes; c__Planctomycetia; o__Pirellulales; f__Pirellulaceae; g__; s__
6000	3	0	0	0	0	0	0	1	3	1.05747e-05	3	k__Bacteria; p__Proteobacteria; c__Gammaproteobacteria; o__Vibrionales; f__Vibrionaceae; g__Aliivibrio; s__
6027	0	3	0	0	0	0	0	1	3	1.05747e-05	3	k__Bacteria; p__Actinobacteria; c__Actinobacteria; o__Bifidobacteriales; f__Bifidobacteriaceae; g__; s__
6028	0	0	1	0	2	0	0	2	3	1.05747e-05	2	k__Bacteria; p__Proteobacteria; c__Gammaproteobacteria
6062	0	1	2	0	0	0	0	2	3	1.05747e-05	2	k__Bacteria; p__Proteobacteria; c__Gammaproteobacteria
6064	0	0	3	0	0	0	0	1	3	1.05747e-05	3	k__Bacteria; p__Proteobacteria; c__Gammaproteobacteria; o__Oceanospirillales; f__Oceanospirillaceae
6074	0	0	0	0	0	0	3	1	3	1.05747e-05	3	k__Bacteria; p__Proteobacteria; c__Gammaproteobacteria; o__Vibrionales; f__Vibrionaceae; g__Aliivibrio; s__
6078	3	0	0	0	0	0	0	1	3	1.05747e-05	3	k__Bacteria; p__Cyanobacteria; c__Synechococcophycideae; o__Synechococcales; f__Synechococcaceae; g__Prochlorococcus; s__marinus
6084	3	0	0	0	0	0	0	1	3	1.05747e-05	3	k__Bacteria; p__Proteobacteria; c__Gammaproteobacteria; o__Vibrionales; f__Vibrionaceae
6100	0	0	0	0	0	0	3	1	3	1.05747e-05	3	k__Bacteria; p__Proteobacteria; c__Deltaproteobacteria; o__Desulfobacterales; f__Desulfobulbaceae
6108	0	2	1	0	0	0	0	2	3	1.05747e-05	2	k__Bacteria; p__Proteobacteria; c__Alphaproteobacteria; o__Rhodobacterales; f__Rhodobacteraceae; g__Pseudoruegeria; s__
6121	0	2	0	1	0	0	0	2	3	1.05747e-05	2	k__Bacteria; p__Proteobacteria; c__Alphaproteobacteria; o__Rhodobacterales; f__Rhodobacteraceae
6134	0	0	0	1	1	0	1	3	3	1.05747e-05	1	k__Bacteria; p__Proteobacteria; c__Gammaproteobacteria; o__Alteromonadales; f__Shewanellaceae; g__Shewanella
6139	0	0	0	2	0	0	1	2	3	1.05747e-05	2	k__Bacteria
6174	2	0	0	1	0	0	0	2	3	1.05747e-05	2	k__Bacteria; p__Planctomycetes; c__Planctomycetia; o__Pirellulales; f__Pirellulaceae; g__; s__
6184	3	0	0	0	0	0	0	1	3	1.05747e-05	3	k__Bacteria; p__Fusobacteria; c__Fusobacteria; o__Fusobacteriales; f__Fusobacteriaceae; g__Psychrilyobacter; s__
6196	2	1	0	0	0	0	0	2	3	1.05747e-05	2	k__Bacteria; p__Verrucomicrobia; c__Verrucomicrobiae; o__Verrucomicrobiales; f__Verrucomicrobiaceae; g__; s__
6219	0	0	0	3	0	0	0	1	3	1.05747e-05	3	k__Bacteria; p__Proteobacteria; c__Gammaproteobacteria; o__Vibrionales; f__Vibrionaceae; g__Vibrio; s__rumoiensis
6247	1	0	0	2	0	0	0	2	3	1.05747e-05	2	k__Bacteria; p__Proteobacteria; c__Gammaproteobacteria
6285	1	0	2	0	0	0	0	2	3	1.05747e-05	2	k__Bacteria; p__Proteobacteria; c__Epsilonproteobacteria; o__Campylobacterales; f__Campylobacteraceae; g__Arcobacter
6358	0	0	0	3	0	0	0	1	3	1.05747e-05	3	k__Bacteria; p__Proteobacteria; c__Epsilonproteobacteria; o__Campylobacterales; f__Campylobacteraceae; g__Arcobacter; s__
6372	0	3	0	0	0	0	0	1	3	1.05747e-05	3	k__Bacteria; p__Actinobacteria; c__Actinobacteria; o__Actinomycetales
6419	0	0	1	0	0	0	2	2	3	1.05747e-05	2	k__Bacteria; p__Firmicutes; c__Clostridia; o__Clostridiales; f__Lachnospiraceae; g__; s__
6426	0	0	0	0	0	3	0	1	3	1.05747e-05	3	k__Bacteria; p__Proteobacteria; c__Alphaproteobacteria; o__Rhodobacterales; f__Rhodobacteraceae
6429	3	0	0	0	0	0	0	1	3	1.05747e-05	3	k__Bacteria; p__Proteobacteria; c__Gammaproteobacteria; o__Thiohalorhabdales; f__Thiohalorhabdaceae; g__; s__
6436	0	2	0	0	0	0	1	2	3	1.05747e-05	2	k__Bacteria; p__Bacteroidetes; c__Flavobacteriia; o__Flavobacteriales; f__Flavobacteriaceae; g__Ulvibacter; s__
6439	0	0	0	3	0	0	0	1	3	1.05747e-05	3	k__Bacteria; p__Proteobacteria; c__Gammaproteobacteria
6441	0	0	0	3	0	0	0	1	3	1.05747e-05	3	k__Bacteria; p__Cyanobacteria
6474	0	0	0	1	0	1	1	3	3	1.05747e-05	1	k__Bacteria; p__Proteobacteria; c__Gammaproteobacteria; o__Alteromonadales
6480	0	0	0	0	0	0	3	1	3	1.05747e-05	3	k__Bacteria; p__Proteobacteria; c__Gammaproteobacteria
6491	0	0	0	0	0	3	0	1	3	1.05747e-05	3	k__Bacteria; p__Proteobacteria; c__Gammaproteobacteria; o__Oceanospirillales; f__Oceanospirillaceae
6497	1	0	0	0	0	2	0	2	3	1.05747e-05	2	k__Bacteria; p__Fusobacteria; c__Fusobacteria; o__Fusobacteriales; f__Fusobacteriaceae; g__Psychrilyobacter; s__
6512	2	0	0	1	0	0	0	2	3	1.05747e-05	2	k__Bacteria; p__Cyanobacteria; c__Synechococcophycideae; o__Synechococcales; f__Synechococcaceae; g__Prochlorococcus; s__marinus
6513	0	1	2	0	0	0	0	2	3	1.05747e-05	2	k__Bacteria; p__Bacteroidetes
6535	0	3	0	0	0	0	0	1	3	1.05747e-05	3	k__Bacteria
6561	0	0	0	3	0	0	0	1	3	1.05747e-05	3	k__Bacteria; p__Proteobacteria; c__Epsilonproteobacteria; o__Campylobacterales; f__Campylobacteraceae; g__Arcobacter; s__
6565	3	0	0	0	0	0	0	1	3	1.05747e-05	3	k__Bacteria; p__Fusobacteria; c__Fusobacteria; o__Fusobacteriales; f__Fusobacteriaceae; g__Psychrilyobacter; s__
6566	0	3	0	0	0	0	0	1	3	1.05747e-05	3	k__Bacteria; p__Planctomycetes; c__Planctomycetia; o__Planctomycetales; f__Planctomycetaceae; g__Planctomyces; s__
6567	0	1	0	1	0	0	1	3	3	1.05747e-05	1	k__Bacteria; p__Proteobacteria; c__Alphaproteobacteria; o__Rhodobacterales; f__Rhodobacteraceae
6615	1	0	1	1	0	0	0	3	3	1.05747e-05	1	k__Bacteria; p__Proteobacteria; c__Deltaproteobacteria; o__Desulfovibrionales; f__Desulfovibrionaceae; g__Desulfovibrio
6629	0	0	0	0	3	0	0	1	3	1.05747e-05	3	k__Bacteria; p__Proteobacteria; c__Gammaproteobacteria
6661	0	0	0	3	0	0	0	1	3	1.05747e-05	3	k__Bacteria; p__Proteobacteria; c__Gammaproteobacteria; o__Alteromonadales
6730	0	0	0	0	3	0	0	1	3	1.05747e-05	3	k__Bacteria; p__Proteobacteria; c__Gammaproteobacteria; o__Alteromonadales
6766	0	0	0	0	0	1	2	2	3	1.05747e-05	2	k__Bacteria; p__Proteobacteria; c__Gammaproteobacteria; o__Vibrionales; f__Vibrionaceae
6780	0	0	2	0	0	0	1	2	3	1.05747e-05	2	k__Bacteria; p__Proteobacteria; c__Gammaproteobacteria
6796	0	0	0	0	0	1	2	2	3	1.05747e-05	2	k__Bacteria; p__Fusobacteria; c__Fusobacteria; o__Fusobacteriales; f__Fusobacteriaceae; g__Psychrilyobacter; s__
6806	0	0	0	3	0	0	0	1	3	1.05747e-05	3	k__Bacteria; p__Actinobacteria; c__Actinobacteria; o__Actinomycetales; f__Actinomycetaceae; g__Mobiluncus; s__
[truncated: 7,752 more rows]

## Sheet: SORTED OTU_Table_All
#OTU ID	WH ( b )	SD ( b )	SD ( c )	WH ( c )	N ( a )	WH ( a )	SD ( a )	#_Samples	Total	Percent_Total	Max	ConsensusLineage
8443	1467	5028	21687	3545	5219	965	9503	7	47414	0.16713	21687	k__Bacteria; p__Proteobacteria; c__Gammaproteobacteria; o__Oceanospirillales; f__Endozoicimonaceae; g__; s__
8554	12420	81	38	124	2	13633	4939	7	31237	0.110107	13633	k__Bacteria; p__Fusobacteria; c__Fusobacteria; o__Fusobacteriales; f__Fusobacteriaceae; g__Psychrilyobacter; s__
8942	1685	38	23	1388	14	9300	1417	7	13865	0.0488727	9300	k__Bacteria; p__Proteobacteria; c__Gammaproteobacteria; o__Vibrionales; f__Vibrionaceae; g__Aliivibrio; s__
6994	451	872	2402	199	8147	7	404	7	12482	0.0439978	8147	k__Bacteria; p__Proteobacteria; c__Gammaproteobacteria; o__Alteromonadales
10014	5974	3	1	5630	2	28	196	7	11834	0.0417137	5974	k__Bacteria; p__Proteobacteria; c__Gammaproteobacteria; o__Alteromonadales; f__Psychromonadaceae; g__Psychromonas; s__
1955	906	680	1840	38	3043	1022	2161	7	9690	0.0341563	3043	k__Bacteria; p__Fusobacteria; c__Fusobacteria; o__Fusobacteriales; f__Fusobacteriaceae; g__Propionigenium; s__
717	64	23	133	59	8324	2	27	7	8632	0.0304269	8324	k__Bacteria; p__Proteobacteria; c__Gammaproteobacteria
2967	1219	324	1271	735	1396	468	1496	7	6909	0.0243535	1496	k__Bacteria; p__Proteobacteria; c__Gammaproteobacteria; o__Vibrionales; f__Vibrionaceae
4938	1684	352	874	156	34	174	1450	7	4724	0.0166516	1684	k__Bacteria; p__Proteobacteria; c__Deltaproteobacteria; o__Desulfobacterales; f__Desulfobulbaceae; g__Desulfotalea; s__
3583	1	3180	50	12	5	3	40	7	3291	0.0116004	3180	k__Bacteria; p__Proteobacteria; c__Alphaproteobacteria
6378	172	250	84	1413	1	26	1286	7	3232	0.0113925	1413	k__Bacteria; p__Proteobacteria; c__Epsilonproteobacteria; o__Campylobacterales; f__Campylobacteraceae; g__Arcobacter; s__
9665	596	16	20	269	2	1864	276	7	3043	0.0107263	1864	k__Bacteria; p__Proteobacteria; c__Gammaproteobacteria; o__Alteromonadales; f__Shewanellaceae; g__Shewanella; s__benthica
9259	245	665	92	172	5	898	81	7	2158	0.00760673	898	k__Bacteria; p__Bacteroidetes
234	2	873	81	115	1	572	290	7	1934	0.00681716	873	k__Bacteria; p__Bacteroidetes; c__Flavobacteriia; o__Flavobacteriales; f__Flavobacteriaceae; g__Tenacibaculum; s__
5491	2	53	37	141	1	257	1242	7	1733	0.00610865	1242	k__Bacteria; p__Proteobacteria; c__Gammaproteobacteria; o__Oceanospirillales; f__Oceanospirillaceae
1617	239	114	49	257	293	327	79	7	1358	0.00478681	327	k__Bacteria; p__Proteobacteria; c__Gammaproteobacteria; o__Vibrionales; f__Vibrionaceae; g__Vibrio; s__
838	74	96	30	277	253	17	86	7	833	0.00293624	277	k__Bacteria; p__Bacteroidetes; c__Flavobacteriia; o__Flavobacteriales; f__Flavobacteriaceae
1263	2	592	40	16	20	27	8	7	705	0.00248505	592	k__Bacteria; p__Proteobacteria; c__Alphaproteobacteria; o__Rhodobacterales; f__Rhodobacteraceae
2485	6	467	68	58	12	14	67	7	692	0.00243923	467	k__Bacteria; p__Proteobacteria; c__Alphaproteobacteria; o__Rhodobacterales; f__Rhodobacteraceae; g__Phaeobacter; s__
4282	4	59	63	230	17	265	34	7	672	0.00236873	265	k__Bacteria; p__Proteobacteria; c__Gammaproteobacteria; o__Alteromonadales; f__Pseudoalteromonadaceae; g__Pseudoalteromonas; s__
1329	2	241	95	1	1	5	83	7	428	0.00150866	241	k__Bacteria; p__Bacteroidetes
8677	12	295	33	57	3	2	3	7	405	0.00142758	295	k__Bacteria; p__Proteobacteria; c__Alphaproteobacteria; o__Rhodobacterales; f__Rhodobacteraceae
6190	83	46	9	163	2	6	95	7	404	0.00142406	163	k__Bacteria; p__Proteobacteria; c__Epsilonproteobacteria; o__Campylobacterales; f__Campylobacteraceae; g__Arcobacter; s__
1489	15	34	39	32	5	12	98	7	235	0.000828351	98	k__Bacteria; p__Proteobacteria; c__Gammaproteobacteria; o__Alteromonadales; f__Alteromonadaceae; g__BD2-13; s__
6952	4	108	31	20	11	7	38	7	219	0.000771953	108	k__Bacteria; p__Proteobacteria; c__Alphaproteobacteria; o__Rhodobacterales; f__Rhodobacteraceae; g__Thalassobius
3698	25	3	14	33	102	5	8	7	190	0.000669731	102	k__Bacteria; p__Proteobacteria; c__Gammaproteobacteria
10193	26	79	17	38	8	11	1	7	180	0.000634482	79	k__Bacteria; p__Proteobacteria; c__Deltaproteobacteria; o__Desulfovibrionales; f__Desulfovibrionaceae; g__Desulfovibrio; s__
3473	6	2	57	8	36	12	28	7	149	0.00052521	57	k__Bacteria; p__Proteobacteria; c__Gammaproteobacteria; o__Oceanospirillales; f__Endozoicimonaceae; g__; s__
6801	1	101	17	5	2	7	7	7	140	0.000493486	101	k__Bacteria; p__Proteobacteria; c__Alphaproteobacteria; o__Rhodobacterales; f__Rhodobacteraceae; g__Anaerospora; s__
2007	9	2	40	13	42	6	24	7	136	0.000479386	42	k__Bacteria; p__Proteobacteria; c__Gammaproteobacteria; o__Oceanospirillales; f__Endozoicimonaceae; g__; s__
5020	6	33	1	49	3	1	32	7	125	0.000440612	49	k__Bacteria; p__Verrucomicrobia; c__Verrucomicrobiae; o__Verrucomicrobiales; f__Verrucomicrobiaceae; g__Rubritalea; s__
1910	6	59	11	20	3	3	8	7	110	0.000387739	59	k__Bacteria; p__Proteobacteria; c__Alphaproteobacteria; o__Rhodobacterales; f__Rhodobacteraceae
6387	14	5	15	20	12	8	32	7	106	0.000373639	32	k__Bacteria; p__Proteobacteria; c__Gammaproteobacteria; o__Oceanospirillales; f__Endozoicimonaceae; g__; s__
6815	30	8	3	43	2	1	1	7	88	0.000310191	43	k__Bacteria; p__Proteobacteria; c__Gammaproteobacteria; o__; f__; g__; s__
8480	2	5	9	3	4	3	4	7	30	0.000105747	9	k__Bacteria; p__Proteobacteria; c__Gammaproteobacteria; o__Alteromonadales; f__; g__; s__
1473	124	2013	3530	10	5434	0	450	6	11561	0.0407514	5434	k__Bacteria; p__Bacteroidetes
8101	153	30	19	1084	1137	0	394	6	2817	0.00992964	1137	k__Bacteria
2700	6	225	28	12	2235	0	1	6	2507	0.00883692	2235	k__Bacteria; p__Actinobacteria; c__Actinobacteria; o__Actinomycetales; f__; g__; s__
9321	1	133	133	71	0	1297	429	6	2064	0.00727539	1297	k__Bacteria; p__Proteobacteria; c__Gammaproteobacteria; o__Alteromonadales; f__Colwelliaceae; g__; s__
3493	607	12	14	16	0	1111	56	6	1816	0.00640122	1111	k__Bacteria; p__Proteobacteria; c__Gammaproteobacteria; o__Alteromonadales; f__Moritellaceae; g__Moritella; s__
3857	33	640	653	32	55	0	232	6	1645	0.00579846	653	k__Bacteria
1668	0	1498	7	23	3	20	32	6	1583	0.00557992	1498	k__Bacteria; p__Proteobacteria; c__Alphaproteobacteria; o__Kordiimonadales; f__Kordiimonadaceae; g__; s__
6019	688	16	0	182	3	618	62	6	1569	0.00553057	688	k__Bacteria; p__Proteobacteria; c__Gammaproteobacteria; o__Vibrionales; f__Vibrionaceae; g__Photobacterium; s__
6071	14	1255	133	20	0	3	59	6	1484	0.00523095	1255	k__Bacteria; p__Firmicutes; c__Bacilli; o__Lactobacillales; f__Leuconostocaceae; g__Leuconostoc; s__
8158	17	11	4	882	0	275	88	6	1277	0.0045013	882	k__Bacteria; p__Proteobacteria; c__Gammaproteobacteria; o__Alteromonadales; f__Colwelliaceae; g__; s__
6386	0	22	4	18	3	207	1000	6	1254	0.00442022	1000	k__Bacteria; p__Proteobacteria; c__Gammaproteobacteria; o__Alteromonadales; f__Alteromonadaceae; g__Alteromonas; s__
5582	13	8	11	681	0	6	206	6	925	0.00326053	681	k__Bacteria; p__Proteobacteria; c__Gammaproteobacteria; o__Alteromonadales; f__; g__; s__
9159	449	7	7	128	0	23	263	6	877	0.00309134	449	k__Bacteria; p__Bacteroidetes
7439	1	189	169	408	0	78	26	6	871	0.00307019	408	k__Bacteria; p__Proteobacteria; c__Gammaproteobacteria; o__Oceanospirillales; f__Oceanospirillaceae
263	25	197	234	65	99	0	160	6	780	0.00274942	234	k__Bacteria; p__Proteobacteria; c__Gammaproteobacteria; o__Alteromonadales; f__Alteromonadaceae; g__Umboniibacter; s__
7103	31	76	63	396	0	1	203	6	770	0.00271417	396	k__Bacteria; p__Proteobacteria; c__Epsilonproteobacteria; o__Campylobacterales; f__Campylobacteraceae; g__Arcobacter; s__
870	3	102	54	315	0	64	29	6	567	0.00199862	315	k__Bacteria; p__Proteobacteria; c__Gammaproteobacteria; o__Oceanospirillales; f__Oceanospirillaceae; g__Amphritea; s__
5648	1	410	18	19	0	44	69	6	561	0.00197747	410	k__Bacteria; p__Proteobacteria; c__Alphaproteobacteria; o__Kiloniellales; f__; g__; s__
5793	0	168	115	16	3	100	39	6	441	0.00155448	168	k__Bacteria; p__Proteobacteria; c__Gammaproteobacteria; o__Alteromonadales; f__Colwelliaceae; g__; s__
5052	148	1	1	0	1	187	91	6	429	0.00151218	187	k__Bacteria; p__Fusobacteria; c__Fusobacteria; o__Fusobacteriales; f__Fusobacteriaceae; g__Psychrilyobacter; s__
10734	4	271	31	4	0	2	12	6	324	0.00114207	271	k__Bacteria; p__Firmicutes; c__Bacilli; o__Lactobacillales; f__Streptococcaceae; g__Lactococcus; s__
6811	6	13	10	32	0	8	219	6	288	0.00101517	219	k__Bacteria; p__Proteobacteria; c__Gammaproteobacteria; o__Alteromonadales; f__; g__; s__
5623	20	17	12	88	0	53	63	6	253	0.0008918	88	k__Bacteria; p__Proteobacteria; c__Gammaproteobacteria; o__Vibrionales; f__Vibrionaceae; g__Vibrio
4840	50	91	9	81	10	0	2	6	243	0.000856551	91	k__Bacteria; p__Proteobacteria; c__Gammaproteobacteria; o__Alteromonadales; f__OM60; g__; s__
8969	30	92	18	50	15	0	1	6	206	0.000726129	92	k__Bacteria; p__Proteobacteria; c__Gammaproteobacteria; o__Alteromonadales; f__OM60; g__; s__
8138	52	106	3	4	11	8	0	6	184	0.000648582	106	k__Bacteria; p__Proteobacteria; c__Gammaproteobacteria; o__Vibrionales; f__Vibrionaceae
353	19	106	18	20	3	1	0	6	167	0.000588658	106	k__Bacteria; p__Planctomycetes; c__Planctomycetia; o__Pirellulales; f__Pirellulaceae; g__; s__
9570	13	1	62	0	47	11	30	6	164	0.000578084	62	k__Bacteria; p__Fusobacteria; c__Fusobacteria; o__Fusobacteriales; f__Fusobacteriaceae; g__Propionigenium; s__
8451	26	46	2	54	8	2	0	6	138	0.000486436	54	k__Bacteria; p__Proteobacteria; c__Gammaproteobacteria; o__Alteromonadales; f__OM60
4998	7	42	12	13	0	1	59	6	134	0.000472337	59	k__Bacteria; p__Proteobacteria; c__Epsilonproteobacteria; o__Campylobacterales; f__Campylobacteraceae; g__Arcobacter; s__
2747	0	38	67	7	3	4	8	6	127	0.000447662	67	k__Bacteria; p__Proteobacteria; c__Gammaproteobacteria; o__Alteromonadales; f__Colwelliaceae
5806	38	30	7	28	4	0	12	6	119	0.000419463	38	k__Bacteria; p__Bacteroidetes; c__Flavobacteriia; o__Flavobacteriales
3879	0	87	11	1	8	1	2	6	110	0.000387739	87	k__Bacteria; p__Proteobacteria; c__Gammaproteobacteria; o__Pseudomonadales; f__Moraxellaceae; g__Acinetobacter
4249	0	42	8	26	1	4	26	6	107	0.000377164	42	k__Bacteria; p__Bacteroidetes; c__Flavobacteriia; o__Flavobacteriales; f__Flavobacteriaceae
3086	9	1	3	12	0	58	21	6	104	0.00036659	58	k__Bacteria; p__Proteobacteria; c__Gammaproteobacteria; o__Vibrionales; f__Vibrionaceae
4197	2	7	27	22	0	3	42	6	103	0.000363065	42	k__Bacteria; p__Proteobacteria; c__Gammaproteobacteria; o__Oceanospirillales
4810	3	15	10	1	0	65	4	6	98	0.00034544	65	k__Bacteria; p__Proteobacteria; c__Gammaproteobacteria; o__Vibrionales; f__Vibrionaceae
5105	22	22	9	19	24	1	0	6	97	0.000341915	24	k__Bacteria; p__Proteobacteria; c__Deltaproteobacteria; o__Myxococcales; f__; g__; s__
3816	29	9	5	2	0	43	6	6	94	0.000331341	43	k__Bacteria; p__Proteobacteria; c__Gammaproteobacteria; o__Vibrionales; f__Vibrionaceae
2060	3	3	53	0	20	1	3	6	83	0.000292567	53	k__Bacteria; p__Proteobacteria; c__Gammaproteobacteria
2409	1	1	8	7	0	6	56	6	79	0.000278467	56	k__Bacteria; p__Proteobacteria; c__Gammaproteobacteria; o__Oceanospirillales; f__Oceanospirillaceae
3358	0	38	3	15	2	2	18	6	78	0.000274942	38	k__Bacteria; p__Proteobacteria; c__Alphaproteobacteria; o__Rhodobacterales; f__Rhodobacteraceae
1678	3	14	0	6	2	10	25	6	60	0.000211494	25	k__Bacteria; p__Proteobacteria; c__Alphaproteobacteria; o__Rhodobacterales; f__Rhodobacteraceae; g__Thalassobius; s__
7007	2	14	1	31	2	0	1	6	51	0.00017977	31	k__Bacteria; p__Proteobacteria; c__Gammaproteobacteria; o__Xanthomonadales; f__; g__; s__
4274	2	14	9	2	0	13	9	6	49	0.00017272	14	k__Bacteria; p__Proteobacteria; c__Gammaproteobacteria; o__Vibrionales; f__Vibrionaceae; g__Vibrio
5680	6	1	3	3	0	19	14	6	46	0.000162145	19	k__Bacteria; p__Proteobacteria; c__Gammaproteobacteria; o__Vibrionales; f__Vibrionaceae; g__Aliivibrio; s__
7906	11	3	4	0	1	3	20	6	42	0.000148046	20	k__Bacteria; p__Fusobacteria; c__Fusobacteria; o__Fusobacteriales; f__Fusobacteriaceae; g__Propionigenium; s__
8416	3	1	2	3	0	15	10	6	34	0.000119847	15	k__Bacteria; p__Proteobacteria; c__Gammaproteobacteria; o__Vibrionales; f__Vibrionaceae; g__Vibrio
10170	8	0	7	1	11	1	3	6	31	0.000109272	11	k__Bacteria; p__Proteobacteria; c__Gammaproteobacteria
5369	3	1	13	5	1	0	7	6	30	0.000105747	13	k__Bacteria; p__Proteobacteria; c__Gammaproteobacteria; o__Vibrionales; f__Vibrionaceae
5892	1	11	3	11	0	1	1	6	28	9.86972e-05	11	k__Bacteria; p__Proteobacteria; c__Gammaproteobacteria; o__Xanthomonadales; f__; g__; s__
7887	0	15	1	1	1	1	3	6	22	7.75478e-05	15	k__Bacteria; p__Proteobacteria; c__Alphaproteobacteria; o__Rhodobacterales; f__Rhodobacteraceae; g__Phaeobacter; s__
5411	3	0	1	11	2	1	3	6	21	7.40229e-05	11	k__Bacteria; p__Verrucomicrobia; c__Verrucomicrobiae; o__Verrucomicrobiales; f__Verrucomicrobiaceae; g__Persicirhabdus; s__
6420	0	2	2	7	2	1	7	6	21	7.40229e-05	7	k__Bacteria; p__Proteobacteria; c__Gammaproteobacteria; o__Oceanospirillales
4675	1	0	4	4	2	3	4	6	18	6.34482e-05	4	k__Bacteria; p__Proteobacteria; c__Gammaproteobacteria
8912	1	1	10	1	1	0	1	6	15	5.28735e-05	10	k__Bacteria; p__Proteobacteria; c__Gammaproteobacteria; o__Alteromonadales; f__Alteromonadaceae; g__Umboniibacter; s__
4245	3	2	3	3	2	1	0	6	14	4.93486e-05	3	k__Bacteria; p__Proteobacteria; c__Gammaproteobacteria; o__Vibrionales; f__Vibrionaceae; g__Vibrio; s__shilonii
5701	1	1	3	0	1	5	1	6	12	4.22988e-05	5	k__Bacteria; p__Proteobacteria; c__Gammaproteobacteria; o__Vibrionales; f__Vibrionaceae
7816	1	2	1	1	1	1	0	6	7	2.46743e-05	2	k__Bacteria; p__Bacteroidetes; c__Flavobacteriia; o__Flavobacteriales
8100	4253	967	70	11895	14	0	0	5	17199	0.0606248	11895	k__Bacteria; p__Cyanobacteria; c__Synechococcophycideae; o__Synechococcales; f__Synechococcaceae; g__Prochlorococcus; s__marinus
4102	0	3873	1446	2	11	0	3800	5	9132	0.0321894	3873	k__Bacteria; p__Proteobacteria
1480	0	3	23	24	0	53	451	5	554	0.00195279	451	k__Bacteria; p__Proteobacteria; c__Gammaproteobacteria; o__Alteromonadales
2947	0	493	31	5	7	16	0	5	552	0.00194574	493	k__Bacteria; p__Proteobacteria; c__Alphaproteobacteria
3699	27	396	74	18	0	0	7	5	522	0.00184	396	k__Bacteria; p__Firmicutes; c__Clostridia; o__Clostridiales; f__Clostridiaceae; g__Fusibacter; s__
5690	78	316	24	49	5	0	0	5	472	0.00166375	316	k__Bacteria; p__Planctomycetes; c__Planctomycetia; o__Pirellulales; f__Pirellulaceae; g__; s__
10202	0	267	49	9	0	5	33	5	363	0.00127954	267	k__Bacteria; p__Proteobacteria; c__Gammaproteobacteria; o__Oceanospirillales; f__Oceanospirillaceae; g__; s__
1693	86	1	1	0	0	123	132	5	343	0.00120904	132	k__Bacteria; p__Fusobacteria; c__Fusobacteria; o__Fusobacteriales; f__Fusobacteriaceae
6635	0	309	8	2	8	0	5	5	332	0.00117027	309	k__Bacteria; p__Verrucomicrobia; c__Verrucomicrobiae; o__Verrucomicrobiales; f__Verrucomicrobiaceae; g__Rubritalea; s__
8808	0	265	28	37	1	1	0	5	332	0.00117027	265	k__Bacteria; p__Proteobacteria; c__Gammaproteobacteria; o__Oceanospirillales; f__Halomonadaceae
9722	7	5	3	10	0	0	276	5	301	0.00106099	276	k__Bacteria; p__Proteobacteria; c__Epsilonproteobacteria; o__Campylobacterales; f__Campylobacteraceae; g__Arcobacter; s__
5487	105	0	1	21	79	0	77	5	283	0.000997547	105	k__Bacteria; p__Proteobacteria; c__Gammaproteobacteria
9889	0	71	12	78	0	107	15	5	283	0.000997547	107	k__Bacteria; p__Proteobacteria; c__Gammaproteobacteria; o__Oceanospirillales; f__Oceanospirillaceae; g__Neptunomonas; s__
10384	64	3	0	175	0	2	9	5	253	0.0008918	175	k__Bacteria; p__Proteobacteria; c__Epsilonproteobacteria; o__Campylobacterales; f__Campylobacteraceae; g__Arcobacter; s__
5522	3	84	3	3	151	0	0	5	244	0.000860076	151	k__Bacteria; p__Verrucomicrobia; c__Verrucomicrobiae; o__Verrucomicrobiales; f__Verrucomicrobiaceae; g__Rubritalea; s__
8532	1	67	7	160	0	4	0	5	239	0.000842451	160	k__Bacteria; p__Proteobacteria; c__Gammaproteobacteria; o__Oceanospirillales; f__Oceanospirillaceae; g__Neptunomonas; s__
2280	0	27	1	193	0	3	5	5	229	0.000807202	193	k__Bacteria; p__Proteobacteria; c__Betaproteobacteria; o__Burkholderiales; f__Alcaligenaceae; g__Achromobacter; s__
4253	0	6	2	25	0	144	3	5	180	0.000634482	144	k__Bacteria; p__Proteobacteria; c__Gammaproteobacteria; o__Oceanospirillales; f__Oceanospirillaceae; g__Oceanospirillum; s__
2288	3	75	9	8	0	0	83	5	178	0.000627432	83	k__Bacteria; p__Proteobacteria; c__Alphaproteobacteria; o__Rhodobacterales; f__Rhodobacteraceae
9179	0	147	13	2	0	1	11	5	174	0.000613333	147	k__Bacteria; p__Proteobacteria; c__Gammaproteobacteria; o__Enterobacteriales; f__Enterobacteriaceae; g__Citrobacter; s__
655	3	130	15	4	0	0	6	5	158	0.000556934	130	k__Bacteria; p__Firmicutes; c__Bacilli; o__Lactobacillales; f__Leuconostocaceae; g__Weissella; s__
6150	0	54	23	4	0	8	46	5	135	0.000475861	54	k__Bacteria; p__Bacteroidetes; c__Flavobacteriia; o__Flavobacteriales; f__Flavobacteriaceae; g__Tenacibaculum; s__
5606	28	31	3	59	12	0	0	5	133	0.000468812	59	k__Bacteria; p__Proteobacteria; c__Epsilonproteobacteria; o__Campylobacterales; f__Helicobacteraceae; g__; s__
2753	0	6	6	5	0	65	39	5	121	0.000426513	65	k__Bacteria; p__Proteobacteria; c__Gammaproteobacteria; o__Oceanospirillales; f__Oceanospirillaceae
9841	5	71	4	12	28	0	0	5	120	0.000422988	71	k__Bacteria; p__Actinobacteria; c__Actinobacteria; o__Actinomycetales; f__Microbacteriaceae; g__Cryobacterium; s__
2892	37	5	1	55	0	0	16	5	114	0.000401839	55	k__Bacteria; p__Proteobacteria; c__Epsilonproteobacteria; o__Campylobacterales; f__Campylobacteraceae; g__Arcobacter; s__
1372	2	92	3	0	4	0	8	5	109	0.000384214	92	k__Bacteria; p__Proteobacteria; c__Alphaproteobacteria; o__Rhodobacterales; f__Rhodobacteraceae
9338	0	35	10	8	0	3	52	5	108	0.000380689	52	k__Bacteria; p__Bacteroidetes; c__Flavobacteriia; o__Flavobacteriales; f__Flavobacteriaceae; g__Tenacibaculum; s__
6639	16	0	1	4	0	80	1	5	102	0.00035954	80	k__Bacteria; p__Proteobacteria; c__Gammaproteobacteria; o__Alteromonadales
9562	0	13	1	8	0	56	13	5	91	0.000320766	56	k__Bacteria; p__Proteobacteria; c__Gammaproteobacteria; o__Oceanospirillales; f__Oceanospirillaceae
3761	1	64	8	5	9	0	0	5	87	0.000306666	64	k__Bacteria; p__Proteobacteria; c__Alphaproteobacteria; o__Rhodobacterales; f__Rhodobacteraceae
5617	19	21	6	18	21	0	0	5	85	0.000299616	21	k__Bacteria; p__Proteobacteria; c__Deltaproteobacteria; o__Desulfobacterales; f__Desulfobulbaceae; g__; s__
10123	6	16	8	49	0	0	2	5	81	0.000285517	49	k__Bacteria; p__Proteobacteria; c__Gammaproteobacteria; o__Alteromonadales; f__Alteromonadaceae; g__nsmpVI18; s__
6652	0	21	3	29	0	22	5	5	80	0.000281992	29	k__Bacteria; p__Proteobacteria; c__Gammaproteobacteria; o__Alteromonadales; f__Colwelliaceae; g__Thalassomonas; s__
5218	0	34	9	10	0	1	25	5	79	0.000278467	34	k__Bacteria; p__Bacteroidetes; c__Flavobacteriia; o__Flavobacteriales; f__Flavobacteriaceae; g__Kordia; s__
9269	0	1	5	37	0	1	27	5	71	0.000250268	37	k__Bacteria; p__Proteobacteria; c__Gammaproteobacteria; o__Alteromonadales; f__Colwelliaceae; g__Thalassomonas; s__
9881	19	17	2	18	14	0	0	5	70	0.000246743	19	k__Bacteria; p__Proteobacteria; c__Gammaproteobacteria; o__Chromatiales; f__; g__; s__
1781	0	55	2	4	2	0	6	5	69	0.000243218	55	k__Bacteria; p__Proteobacteria; c__Alphaproteobacteria
8497	13	15	1	29	0	0	1	5	59	0.000207969	29	k__Bacteria; p__Cyanobacteria; c__Synechococcophycideae; o__Synechococcales; f__Synechococcaceae; g__Prochlorococcus; s__marinus
2598	0	36	5	5	0	2	9	5	57	0.000200919	36	k__Bacteria; p__Bacteroidetes; c__Flavobacteriia; o__Flavobacteriales; f__Flavobacteriaceae; g__; s__
7881	0	31	9	7	4	0	5	5	56	0.000197394	31	k__Bacteria; p__Proteobacteria; c__Alphaproteobacteria; o__Rhodobacterales; f__Rhodobacteraceae
6356	0	4	3	7	0	2	39	5	55	0.000193869	39	k__Bacteria; p__Proteobacteria; c__Gammaproteobacteria; o__Alteromonadales; f__Alteromonadaceae; g__BD2-13; s__
9411	5	23	2	24	0	0	1	5	55	0.000193869	24	k__Bacteria
7498	4	0	1	21	16	0	12	5	54	0.000190345	21	k__Bacteria; p__Proteobacteria; c__Alphaproteobacteria
1462	0	4	1	20	0	17	11	5	53	0.00018682	20	k__Bacteria; p__Proteobacteria; c__Gammaproteobacteria; o__Alteromonadales; f__Colwelliaceae
10310	0	9	4	26	0	3	10	5	52	0.000183295	26	k__Bacteria; p__Proteobacteria; c__Gammaproteobacteria; o__Alteromonadales; f__Colwelliaceae
933	21	0	0	2	1	15	10	5	49	0.00017272	21	k__Bacteria; p__Proteobacteria; c__Gammaproteobacteria; o__Vibrionales; f__Vibrionaceae
6198	8	23	4	3	11	0	0	5	49	0.00017272	23	k__Bacteria; p__Proteobacteria; c__Gammaproteobacteria; o__Alteromonadales; f__OM60; g__; s__
3267	0	41	2	2	1	2	0	5	48	0.000169195	41	k__Bacteria; p__Proteobacteria; c__Alphaproteobacteria; o__Rhodobacterales; f__Rhodobacteraceae
4139	0	5	3	11	0	19	9	5	47	0.00016567	19	k__Bacteria; p__Bacteroidetes; c__Flavobacteriia; o__Flavobacteriales
8049	14	1	2	0	0	6	24	5	47	0.00016567	24	k__Bacteria; p__Fusobacteria; c__Fusobacteria; o__Fusobacteriales; f__Fusobacteriaceae; g__Propionigenium; s__
3225	28	0	1	1	0	5	10	5	45	0.00015862	28	k__Bacteria; p__Proteobacteria; c__Deltaproteobacteria; o__Desulfobacterales; f__Desulfobulbaceae; g__Desulfotalea; s__
1425	4	2	0	5	0	24	9	5	44	0.000155096	24	k__Bacteria; p__Proteobacteria; c__Gammaproteobacteria; o__Vibrionales; f__Vibrionaceae
9799	0	32	0	1	2	1	8	5	44	0.000155096	32	k__Bacteria; p__Proteobacteria; c__Betaproteobacteria; o__Burkholderiales; f__Comamonadaceae; g__Limnohabitans; s__
2879	0	20	5	2	0	1	15	5	43	0.000151571	20	k__Bacteria; p__Bacteroidetes; c__Flavobacteriia; o__Flavobacteriales; f__Flavobacteriaceae
188	13	0	1	4	0	7	17	5	42	0.000148046	17	k__Bacteria; p__Proteobacteria; c__Gammaproteobacteria; o__Vibrionales; f__Vibrionaceae
10099	0	28	3	1	5	0	4	5	41	0.000144521	28	k__Bacteria; p__Proteobacteria; c__Alphaproteobacteria; o__Rhodobacterales; f__Rhodobacteraceae
3431	8	1	5	0	0	4	21	5	39	0.000137471	21	k__Bacteria; p__Fusobacteria; c__Fusobacteria; o__Fusobacteriales; f__Fusobacteriaceae; g__Propionigenium; s__
2697	7	6	1	13	9	0	0	5	36	0.000126896	13	k__Bacteria; p__Proteobacteria; c__Gammaproteobacteria; o__Chromatiales; f__Chromatiaceae; g__; s__
5448	0	10	4	19	0	2	1	5	36	0.000126896	19	k__Bacteria; p__Proteobacteria; c__Alphaproteobacteria; o__Rhodobacterales; f__Rhodobacteraceae
5983	2	10	3	15	5	0	0	5	35	0.000123371	15	k__Bacteria; p__Cyanobacteria; c__Synechococcophycideae; o__Synechococcales; f__Synechococcaceae; g__Prochlorococcus; s__marinus
9217	1	13	5	10	5	0	0	5	34	0.000119847	13	k__Archaea; p__Crenarchaeota; c__Thaumarchaeota; o__Cenarchaeales; f__Cenarchaeaceae; g__Nitrosopumilus; s__
3731	10	0	1	6	0	4	12	5	33	0.000116322	12	k__Bacteria; p__Proteobacteria; c__Gammaproteobacteria
2529	3	19	3	6	0	0	1	5	32	0.000112797	19	k__Bacteria; p__Proteobacteria; c__Gammaproteobacteria; o__HOC36; f__; g__; s__
3164	2	2	1	26	0	1	0	5	32	0.000112797	26	k__Bacteria; p__Verrucomicrobia; c__Opitutae; o__Puniceicoccales; f__Puniceicoccaceae; g__Coraliomargarita; s__
9537	1	0	5	13	0	6	6	5	31	0.000109272	13	k__Bacteria; p__Proteobacteria; c__Gammaproteobacteria; o__Oceanospirillales; f__Oceanospirillaceae; g__; s__
3784	3	13	12	1	0	0	1	5	30	0.000105747	13	k__Bacteria; p__Proteobacteria; c__Deltaproteobacteria; o__Syntrophobacterales; f__Desulfobacteraceae
4225	0	22	4	1	1	0	2	5	30	0.000105747	22	k__Bacteria; p__Planctomycetes; c__Planctomycetia; o__Planctomycetales; f__Planctomycetaceae; g__Planctomyces; s__
6771	0	2	17	1	2	0	7	5	29	0.000102222	17	k__Bacteria; p__Proteobacteria; c__Gammaproteobacteria
4101	0	14	1	2	0	1	10	5	28	9.86972e-05	14	k__Bacteria; p__Bacteroidetes; c__Flavobacteriia; o__Flavobacteriales; f__Flavobacteriaceae; g__Winogradskyella; s__
6040	1	0	6	3	0	2	14	5	26	9.16474e-05	14	k__Bacteria; p__Proteobacteria; c__Gammaproteobacteria; o__Oceanospirillales; f__Endozoicimonaceae; g__; s__
9507	2	0	3	1	0	14	4	5	24	8.45976e-05	14	k__Bacteria; p__Proteobacteria; c__Gammaproteobacteria
421	5	0	1	13	2	0	2	5	23	8.10727e-05	13	k__Bacteria; p__Bacteroidetes
3895	1	0	3	0	15	1	2	5	22	7.75478e-05	15	k__Bacteria; p__Proteobacteria; c__Gammaproteobacteria
4177	0	2	5	7	0	6	2	5	22	7.75478e-05	7	k__Bacteria; p__Proteobacteria; c__Gammaproteobacteria; o__Alteromonadales
4841	0	9	3	2	0	1	7	5	22	7.75478e-05	9	k__Bacteria; p__Proteobacteria; c__Alphaproteobacteria; o__Rhodobacterales; f__Rhodobacteraceae; g__Pseudoruegeria; s__
7645	6	2	1	0	0	1	12	5	22	7.75478e-05	12	k__Bacteria; p__Fusobacteria; c__Fusobacteria; o__Fusobacteriales; f__Fusobacteriaceae; g__Propionigenium; s__
10432	2	3	1	3	12	0	0	5	21	7.40229e-05	12	k__Bacteria; p__Proteobacteria; c__Gammaproteobacteria; o__Alteromonadales; f__; g__; s__
10656	5	3	1	10	2	0	0	5	21	7.40229e-05	10	k__Bacteria; p__Proteobacteria; c__Gammaproteobacteria; o__Xanthomonadales; f__; g__; s__
2146	1	13	0	4	1	0	1	5	20	7.0498e-05	13	k__Bacteria; p__Verrucomicrobia; c__Verrucomicrobiae; o__Verrucomicrobiales; f__Verrucomicrobiaceae; g__Luteolibacter; s__
10078	8	0	1	1	0	1	9	5	20	7.0498e-05	9	k__Bacteria; p__Proteobacteria; c__Deltaproteobacteria; o__Desulfobacterales; f__Desulfobulbaceae; g__Desulfotalea; s__
10102	2	2	2	0	1	0	13	5	20	7.0498e-05	13	k__Bacteria; p__Fusobacteria; c__Fusobacteria; o__Fusobacteriales; f__Fusobacteriaceae; g__Propionigenium; s__
4711	1	0	2	2	6	0	8	5	19	6.69731e-05	8	k__Bacteria
10204	9	0	1	1	0	4	4	5	19	6.69731e-05	9	k__Bacteria; p__Proteobacteria; c__Gammaproteobacteria
2102	0	4	4	3	0	1	6	5	18	6.34482e-05	6	k__Bacteria; p__Proteobacteria; c__Gammaproteobacteria; o__Alteromonadales; f__Alteromonadaceae
3348	2	1	2	11	2	0	0	5	18	6.34482e-05	11	k__Bacteria; p__Proteobacteria; c__Gammaproteobacteria; o__Alteromonadales; f__; g__; s__
594	0	7	1	3	0	3	3	5	17	5.99233e-05	7	k__Bacteria; p__Bacteroidetes; c__Sphingobacteriia; o__Sphingobacteriales; f__Ekhidnaceae
1629	1	1	3	0	3	0	9	5	17	5.99233e-05	9	k__Bacteria; p__Fusobacteria; c__Fusobacteria; o__Fusobacteriales; f__Fusobacteriaceae; g__Propionigenium; s__
6138	2	11	1	1	2	0	0	5	17	5.99233e-05	11	k__Bacteria; p__Planctomycetes; c__Planctomycetia; o__Pirellulales; f__Pirellulaceae; g__; s__
5751	2	1	0	3	0	5	5	5	16	5.63984e-05	5	k__Bacteria; p__Proteobacteria; c__Gammaproteobacteria; o__Vibrionales; f__Vibrionaceae
6080	0	9	2	1	1	0	3	5	16	5.63984e-05	9	k__Bacteria; p__Proteobacteria; c__Alphaproteobacteria; o__Rhodobacterales; f__Rhodobacteraceae; g__Pseudoruegeria; s__
5322	0	2	1	4	0	7	1	5	15	5.28735e-05	7	k__Bacteria; p__Proteobacteria; c__Gammaproteobacteria
10126	6	2	3	2	2	0	0	5	15	5.28735e-05	6	k__Bacteria; p__Proteobacteria; c__Deltaproteobacteria; o__Syntrophobacterales; f__Desulfobacteraceae; g__Desulfosarcina; s__
5952	2	0	2	4	5	0	1	5	14	4.93486e-05	5	k__Bacteria; p__Proteobacteria; c__Gammaproteobacteria
5533	2	5	1	3	1	0	0	5	12	4.22988e-05	5	k__Bacteria; p__Proteobacteria; c__Alphaproteobacteria; o__Rhizobiales; f__Hyphomicrobiaceae; g__; s__
7162	6	0	1	0	2	1	1	5	11	3.87739e-05	6	k__Bacteria; p__Proteobacteria; c__Gammaproteobacteria; o__Vibrionales; f__Vibrionaceae
8894	1	1	3	5	0	0	1	5	11	3.87739e-05	5	k__Bacteria; p__Proteobacteria; c__Epsilonproteobacteria; o__Campylobacterales; f__Campylobacteraceae; g__Arcobacter; s__
10205	3	5	0	1	1	0	1	5	11	3.87739e-05	5	k__Bacteria; p__Proteobacteria; c__Gammaproteobacteria; o__Xanthomonadales; f__; g__; s__
5458	0	4	1	2	0	2	1	5	10	3.5249e-05	4	k__Bacteria; p__Bacteroidetes; c__Flavobacteriia; o__Flavobacteriales; f__Flavobacteriaceae; g__Winogradskyella; s__
8756	0	2	4	2	1	0	1	5	10	3.5249e-05	4	k__Bacteria; p__Proteobacteria; c__Gammaproteobacteria
4983	2	1	1	0	0	1	4	5	9	3.17241e-05	4	k__Bacteria; p__Fusobacteria; c__Fusobacteria; o__Fusobacteriales; f__Fusobacteriaceae; g__Propionigenium; s__
4360	2	3	1	1	0	0	1	5	8	2.81992e-05	3	k__Bacteria; p__Proteobacteria; c__Alphaproteobacteria
8251	1	1	3	1	2	0	0	5	8	2.81992e-05	3	k__Bacteria; p__Proteobacteria; c__Alphaproteobacteria; o__Rhodobacterales; f__Rhodobacteraceae
9655	0	1	3	0	1	1	2	5	8	2.81992e-05	3	k__Bacteria; p__Proteobacteria; c__Gammaproteobacteria; o__Oceanospirillales; f__Endozoicimonaceae; g__; s__
9687	0	0	1	4	1	1	1	5	8	2.81992e-05	4	k__Bacteria; p__Proteobacteria; c__Gammaproteobacteria; o__Oceanospirillales; f__Endozoicimonaceae; g__; s__
5960	1	1	2	1	0	0	2	5	7	2.46743e-05	2	k__Bacteria; p__Proteobacteria; c__Epsilonproteobacteria; o__Campylobacterales; f__Campylobacteraceae
6619	10	390	0	37	398	0	0	4	835	0.00294329	398	k__Bacteria; p__Tenericutes; c__Mollicutes; o__Anaeroplasmatales; f__Anaeroplasmataceae; g__; s__
5798	0	0	9	11	0	440	86	4	546	0.0019246	440	k__Bacteria; p__Proteobacteria; c__Gammaproteobacteria; o__Oceanospirillales; f__Oceanospirillaceae; g__Oleispira; s__
485	70	173	20	98	0	0	0	4	361	0.00127249	173	k__Bacteria; p__Cyanobacteria; c__; o__; f__; g__; s__
9998	108	87	5	158	0	0	0	4	358	0.00126191	158	k__Bacteria; p__Cyanobacteria; c__Synechococcophycideae; o__Synechococcales; f__Synechococcaceae; g__Prochlorococcus; s__marinus
2337	0	134	139	0	2	0	17	4	292	0.00102927	139	k__Bacteria; p__Bacteroidetes; c__Flavobacteriia; o__Flavobacteriales; f__Flavobacteriaceae; g__; s__
2285	172	0	0	104	0	2	4	4	282	0.000994022	172	k__Bacteria; p__Proteobacteria; c__Gammaproteobacteria
3248	114	0	0	84	0	3	4	4	205	0.000722604	114	k__Bacteria; p__Proteobacteria; c__Gammaproteobacteria; o__Vibrionales; f__Vibrionaceae
6694	63	4	1	135	0	0	0	4	203	0.000715555	135	k__Bacteria; p__Cyanobacteria; c__Synechococcophycideae; o__Synechococcales; f__Synechococcaceae; g__Prochlorococcus; s__marinus
4515	0	177	8	0	6	0	1	4	192	0.000676781	177	k__Bacteria; p__Proteobacteria; c__Alphaproteobacteria; o__Rhodobacterales; f__Rhodobacteraceae
2787	3	170	11	0	0	0	3	4	187	0.000659156	170	k__Bacteria; p__Firmicutes; c__Bacilli; o__Lactobacillales; f__Streptococcaceae
7337	44	39	2	91	0	0	0	4	176	0.000620382	91	k__Bacteria; p__Cyanobacteria; c__Synechococcophycideae; o__Synechococcales; f__Synechococcaceae; g__Prochlorococcus; s__marinus
1796	0	0	8	6	0	144	8	4	166	0.000585133	144	k__Bacteria; p__Proteobacteria; c__Gammaproteobacteria; o__Oceanospirillales; f__Oceanospirillaceae
8579	0	0	6	52	0	92	9	4	159	0.000560459	92	k__Bacteria; p__Proteobacteria; c__Gammaproteobacteria; o__Oceanospirillales; f__Oceanospirillaceae; g__Marinomonas; s__
7437	20	0	0	8	0	99	7	4	134	0.000472337	99	k__Bacteria; p__Proteobacteria; c__Gammaproteobacteria; o__Alteromonadales
3208	0	78	40	1	0	0	1	4	120	0.000422988	78	k__Bacteria; p__Spirochaetes; c__Spirochaetes; o__; f__; g__; s__
3894	0	2	4	0	0	1	99	4	106	0.000373639	99	k__Bacteria; p__Proteobacteria; c__Epsilonproteobacteria; o__Campylobacterales; f__Campylobacteraceae; g__Arcobacter; s__
4993	85	0	5	0	0	1	11	4	102	0.00035954	85	k__Bacteria; p__Proteobacteria; c__Gammaproteobacteria; o__Oceanospirillales; f__Endozoicimonaceae; g__; s__
8290	14	0	0	4	0	75	6	4	99	0.000348965	75	k__Bacteria; p__Proteobacteria; c__Gammaproteobacteria; o__Vibrionales; f__Vibrionaceae; g__Aliivibrio; s__
9515	26	6	0	43	24	0	0	4	99	0.000348965	43	k__Bacteria; p__Proteobacteria; c__Deltaproteobacteria; o__Syntrophobacterales; f__Desulfobacteraceae; g__Desulfococcus; s__
8423	7	0	0	1	0	80	1	4	89	0.000313716	80	k__Bacteria; p__Proteobacteria; c__Gammaproteobacteria; o__Vibrionales; f__Vibrionaceae; g__Aliivibrio; s__
558	56	0	0	28	0	1	3	4	88	0.000310191	56	k__Bacteria; p__Proteobacteria; c__Gammaproteobacteria
3663	2	75	8	0	3	0	0	4	88	0.000310191	75	k__Bacteria; p__Proteobacteria; c__Gammaproteobacteria; o__Alteromonadales; f__; g__; s__
1243	0	60	6	1	0	0	10	4	77	0.000271417	60	k__Bacteria; p__Proteobacteria; c__Gammaproteobacteria; o__Pseudomonadales; f__Moraxellaceae; g__Acinetobacter
5969	28	19	14	14	0	0	0	4	75	0.000264367	28	k__Bacteria; p__Proteobacteria; c__Gammaproteobacteria; o__Chromatiales; f__; g__; s__
5459	37	1	2	33	0	0	0	4	73	0.000257318	37	k__Bacteria; p__Proteobacteria; c__Gammaproteobacteria; o__Chromatiales; f__; g__; s__
7101	2	0	0	67	3	1	0	4	73	0.000257318	67	k__Bacteria; p__Proteobacteria; c__Gammaproteobacteria
7951	0	16	3	0	53	0	1	4	73	0.000257318	53	k__Bacteria
9510	2	0	43	0	24	0	4	4	73	0.000257318	43	k__Bacteria; p__Proteobacteria; c__Gammaproteobacteria; o__Alteromonadales
271	15	3	3	51	0	0	0	4	72	0.000253793	51	k__Bacteria; p__Cyanobacteria; c__Synechococcophycideae; o__Synechococcales; f__Synechococcaceae; g__Prochlorococcus; s__marinus
828	0	6	5	20	0	40	0	4	71	0.000250268	40	k__Bacteria; p__Proteobacteria; c__Gammaproteobacteria; o__Alteromonadales; f__Colwelliaceae; g__Thalassomonas; s__
8257	0	65	4	0	0	1	1	4	71	0.000250268	65	k__Bacteria; p__Firmicutes; c__Bacilli; o__Lactobacillales; f__Streptococcaceae; g__Lactococcus; s__
8949	19	2	0	44	5	0	0	4	70	0.000246743	44	k__Bacteria; p__Proteobacteria; c__Alphaproteobacteria; o__Rhodobacterales; f__Rhodobacteraceae
1702	37	0	0	24	0	5	3	4	69	0.000243218	37	k__Bacteria; p__Proteobacteria; c__Gammaproteobacteria; o__Vibrionales; f__Vibrionaceae; g__Vibrio
6267	7	34	7	19	0	0	0	4	67	0.000236168	34	k__Bacteria; p__Proteobacteria; c__Gammaproteobacteria; o__Alteromonadales; f__OM60; g__; s__
9939	0	52	6	7	0	1	0	4	66	0.000232643	52	k__Bacteria; p__Proteobacteria; c__Gammaproteobacteria; o__Oceanospirillales; f__Alcanivoracaceae; g__Alcanivorax
9063	14	0	0	1	0	42	7	4	64	0.000225594	42	k__Bacteria; p__Fusobacteria; c__Fusobacteria; o__Fusobacteriales; f__Fusobacteriaceae; g__Psychrilyobacter; s__
6142	0	52	4	0	4	0	1	4	61	0.000215019	52	k__Bacteria
8552	6	24	2	27	0	0	0	4	59	0.000207969	27	k__Bacteria; p__Cyanobacteria; c__Synechococcophycideae; o__Synechococcales; f__Synechococcaceae; g__Prochlorococcus; s__marinus
4229	40	0	0	11	0	4	1	4	56	0.000197394	40	k__Bacteria; p__Proteobacteria; c__Gammaproteobacteria; o__Alteromonadales; f__Shewanellaceae; g__Shewanella
7773	0	4	3	13	0	0	33	4	53	0.00018682	33	k__Bacteria; p__Proteobacteria; c__Gammaproteobacteria; o__Alteromonadales; f__Alteromonadaceae; g__BD2-13; s__
9686	2	41	7	0	3	0	0	4	53	0.00018682	41	k__Bacteria; p__Proteobacteria; c__Gammaproteobacteria; o__Alteromonadales; f__OM60; g__; s__
6506	23	6	0	22	1	0	0	4	52	0.000183295	23	k__Bacteria; p__Proteobacteria; c__Deltaproteobacteria; o__Desulfobacterales; f__Desulfobulbaceae
8288	0	0	1	12	1	0	38	4	52	0.000183295	38	k__Bacteria; p__Proteobacteria; c__Gammaproteobacteria; o__Oceanospirillales; f__SUP05; g__; s__
776	2	0	0	1	0	45	2	4	50	0.000176245	45	k__Bacteria; p__Proteobacteria; c__Gammaproteobacteria
1590	19	5	0	24	0	1	0	4	49	0.00017272	24	k__Bacteria; p__Proteobacteria; c__Gammaproteobacteria; o__HOC36; f__; g__; s__
6318	0	11	7	0	0	21	5	4	44	0.000155096	21	k__Bacteria; p__Proteobacteria; c__Gammaproteobacteria; o__Oceanospirillales; f__Oceanospirillaceae; g__Amphritea; s__
8687	0	0	15	13	0	4	11	4	43	0.000151571	15	k__Bacteria; p__Proteobacteria; c__Gammaproteobacteria
2872	6	6	0	28	2	0	0	4	42	0.000148046	28	k__Bacteria; p__Proteobacteria; c__Gammaproteobacteria; o__Chromatiales; f__Chromatiaceae
2876	4	0	1	28	0	0	9	4	42	0.000148046	28	k__Bacteria; p__Bacteroidetes; c__Flavobacteriia; o__Flavobacteriales; f__; g__; s__
4884	0	0	16	3	4	0	18	4	41	0.000144521	18	k__Bacteria; p__Proteobacteria; c__Gammaproteobacteria
5485	1	0	1	25	14	0	0	4	41	0.000144521	25	k__Bacteria; p__Bacteroidetes; c__Flavobacteriia; o__Flavobacteriales; f__Flavobacteriaceae; g__Lutimonas; s__
9932	3	3	2	33	0	0	0	4	41	0.000144521	33	k__Bacteria; p__Proteobacteria; c__Gammaproteobacteria
6290	0	5	5	4	0	0	26	4	40	0.000140996	26	k__Bacteria; p__Proteobacteria; c__Gammaproteobacteria; o__Alteromonadales; f__Alteromonadaceae
3649	9	0	0	1	0	25	2	4	37	0.000130421	25	k__Bacteria; p__Proteobacteria; c__Gammaproteobacteria; o__Alteromonadales; f__Shewanellaceae; g__Shewanella; s__benthica
4591	4	19	1	12	0	0	0	4	36	0.000126896	19	k__Bacteria
5540	0	0	1	1	32	0	2	4	36	0.000126896	32	k__Bacteria; p__Proteobacteria; c__Gammaproteobacteria
6185	1	28	2	5	0	0	0	4	36	0.000126896	28	k__Bacteria; p__Proteobacteria; c__Alphaproteobacteria; o__Rhizobiales; f__Methylocystaceae; g__; s__
1159	1	30	3	1	0	0	0	4	35	0.000123371	30	k__Bacteria; p__Proteobacteria; c__Gammaproteobacteria; o__Alteromonadales
4324	4	20	1	10	0	0	0	4	35	0.000123371	20	k__Bacteria; p__Proteobacteria; c__Gammaproteobacteria; o__Alteromonadales; f__OM60; g__; s__
7110	10	0	0	6	0	16	3	4	35	0.000123371	16	k__Bacteria; p__Proteobacteria; c__Gammaproteobacteria; o__Vibrionales; f__Vibrionaceae
9650	0	0	3	4	0	26	2	4	35	0.000123371	26	k__Bacteria; p__Proteobacteria; c__Gammaproteobacteria
9876	1	22	0	11	0	1	0	4	35	0.000123371	22	k__Bacteria; p__Proteobacteria; c__Deltaproteobacteria; o__NB1-j; f__JTB38; g__; s__
10052	0	23	2	5	0	0	5	4	35	0.000123371	23	k__Bacteria; p__Proteobacteria; c__Alphaproteobacteria; o__Rhodobacterales; f__Rhodobacteraceae
2442	13	2	1	18	0	0	0	4	34	0.000119847	18	k__Bacteria; p__Cyanobacteria; c__Synechococcophycideae; o__Synechococcales; f__Synechococcaceae; g__Prochlorococcus; s__marinus
9498	16	0	0	14	0	2	1	4	33	0.000116322	16	k__Bacteria; p__Proteobacteria; c__Gammaproteobacteria; o__Alteromonadales; f__Psychromonadaceae; g__Psychromonas; s__
10054	9	0	0	1	0	21	2	4	33	0.000116322	21	k__Bacteria
679	0	1	9	14	0	0	8	4	32	0.000112797	14	k__Bacteria; p__Proteobacteria; c__Gammaproteobacteria
4471	1	0	1	19	0	10	0	4	31	0.000109272	19	k__Bacteria; p__Proteobacteria; c__Alphaproteobacteria; o__Kiloniellales; f__; g__; s__
9577	1	0	0	25	3	0	2	4	31	0.000109272	25	k__Bacteria; p__Bacteroidetes; c__Bacteroidia; o__Bacteroidales; f__Marinilabiaceae; g__; s__
1244	0	23	1	5	0	0	1	4	30	0.000105747	23	k__Bacteria; p__Proteobacteria; c__Alphaproteobacteria; o__Rhodobacterales; f__Hyphomonadaceae
1723	0	2	14	0	10	0	3	4	29	0.000102222	14	k__Bacteria
2170	0	0	9	1	0	8	11	4	29	0.000102222	11	k__Bacteria; p__Proteobacteria; c__Gammaproteobacteria; o__Alteromonadales; f__Colwelliaceae
4169	0	9	15	2	0	0	3	4	29	0.000102222	15	k__Bacteria; p__Proteobacteria; c__Gammaproteobacteria; o__Oceanospirillales; f__Oceanospirillaceae; g__Oleibacter; s__
7006	19	0	1	0	0	4	5	4	29	0.000102222	19	k__Bacteria; p__Proteobacteria; c__Gammaproteobacteria
7072	0	5	5	0	0	2	16	4	28	9.86972e-05	16	k__Bacteria; p__Proteobacteria; c__Gammaproteobacteria; o__Alteromonadales; f__Colwelliaceae
7606	4	0	0	21	0	1	2	4	28	9.86972e-05	21	k__Bacteria; p__Proteobacteria; c__Gammaproteobacteria; o__Vibrionales; f__Vibrionaceae; g__Vibrio
7611	0	14	2	1	11	0	0	4	28	9.86972e-05	14	k__Bacteria; p__Proteobacteria; c__Gammaproteobacteria; o__Alteromonadales; f__OM60; g__; s__
167	0	1	1	6	0	0	19	4	27	9.51723e-05	19	k__Bacteria; p__Proteobacteria; c__Gammaproteobacteria
2282	10	6	2	9	0	0	0	4	27	9.51723e-05	10	k__Bacteria; p__Proteobacteria; c__Gammaproteobacteria; o__Chromatiales; f__; g__; s__
7515	0	12	5	6	4	0	0	4	27	9.51723e-05	12	k__Bacteria; p__Proteobacteria; c__Alphaproteobacteria; o__Rhodobacterales; f__Rhodobacteraceae
1140	3	11	0	9	3	0	0	4	26	9.16474e-05	11	k__Bacteria; p__Proteobacteria; c__Deltaproteobacteria; o__Desulfobacterales; f__Desulfobulbaceae; g__; s__
2281	2	15	0	3	6	0	0	4	26	9.16474e-05	15	k__Bacteria; p__Actinobacteria; c__Actinobacteria; o__Actinomycetales; f__; g__; s__
7177	1	0	0	23	1	0	1	4	26	9.16474e-05	23	k__Bacteria; p__Proteobacteria; c__Epsilonproteobacteria; o__Campylobacterales; f__Campylobacteraceae; g__Arcobacter; s__
9471	1	1	0	0	23	0	1	4	26	9.16474e-05	23	k__Bacteria; p__Proteobacteria; c__Gammaproteobacteria; o__Vibrionales; f__Vibrionaceae
9868	5	12	0	5	4	0	0	4	26	9.16474e-05	12	k__Bacteria; p__Proteobacteria; c__Gammaproteobacteria; o__Alteromonadales; f__; g__; s__
1157	0	12	5	7	0	0	1	4	25	8.81225e-05	12	k__Bacteria; p__Bacteroidetes
7638	4	0	0	6	0	1	14	4	25	8.81225e-05	14	k__Bacteria; p__Proteobacteria; c__Gammaproteobacteria; o__Oceanospirillales
536	0	1	17	0	5	0	1	4	24	8.45976e-05	17	k__Bacteria; p__Bacteroidetes
1935	10	5	0	2	7	0	0	4	24	8.45976e-05	10	k__Bacteria; p__Proteobacteria; c__Gammaproteobacteria
8910	0	12	2	7	0	3	0	4	24	8.45976e-05	12	k__Bacteria; p__Proteobacteria; c__Epsilonproteobacteria; o__Campylobacterales; f__Campylobacteraceae; g__Arcobacter; s__
9833	3	0	7	7	0	0	6	4	23	8.10727e-05	7	k__Bacteria; p__Proteobacteria; c__Gammaproteobacteria; o__Oceanospirillales; f__Endozoicimonaceae; g__; s__
1085	0	6	10	2	0	0	4	4	22	7.75478e-05	10	k__Bacteria; p__Proteobacteria; c__Alphaproteobacteria; o__Rickettsiales; f__Rickettsiaceae; g__; s__
2563	0	2	15	0	0	1	4	4	22	7.75478e-05	15	k__Bacteria; p__Proteobacteria; c__Gammaproteobacteria; o__Oceanospirillales; f__Endozoicimonaceae; g__; s__
6275	4	3	1	14	0	0	0	4	22	7.75478e-05	14	k__Bacteria; p__Cyanobacteria; c__Synechococcophycideae; o__Synechococcales; f__Synechococcaceae; g__Prochlorococcus; s__marinus
1137	3	11	1	0	6	0	0	4	21	7.40229e-05	11	k__Bacteria; p__Proteobacteria; c__Gammaproteobacteria; o__Vibrionales; f__Vibrionaceae; g__Vibrio
2742	0	0	5	8	4	0	3	4	20	7.0498e-05	8	k__Bacteria; p__Proteobacteria; c__Gammaproteobacteria
3522	0	1	4	14	0	0	1	4	20	7.0498e-05	14	k__Bacteria; p__Bacteroidetes
6946	0	0	2	5	0	12	1	4	20	7.0498e-05	12	k__Bacteria; p__Bacteroidetes; c__Flavobacteriia; o__Flavobacteriales; f__Flavobacteriaceae
7402	1	0	0	4	0	12	3	4	20	7.0498e-05	12	k__Bacteria; p__Proteobacteria; c__Gammaproteobacteria; o__Vibrionales; f__Vibrionaceae; g__Vibrio
2929	2	8	1	8	0	0	0	4	19	6.69731e-05	8	k__Bacteria; p__Cyanobacteria; c__Synechococcophycideae; o__Synechococcales; f__Synechococcaceae; g__Prochlorococcus; s__marinus
5190	0	4	1	12	0	0	2	4	19	6.69731e-05	12	k__Bacteria; p__Proteobacteria; c__Gammaproteobacteria
5541	0	3	4	0	0	10	2	4	19	6.69731e-05	10	k__Bacteria; p__Proteobacteria; c__Gammaproteobacteria; o__Oceanospirillales; f__Oceanospirillaceae; g__Amphritea; s__
8717	8	0	1	0	0	3	7	4	19	6.69731e-05	8	k__Bacteria; p__Proteobacteria; c__Gammaproteobacteria
1289	1	5	1	11	0	0	0	4	18	6.34482e-05	11	k__Bacteria
3511	0	5	3	8	0	0	2	4	18	6.34482e-05	8	k__Bacteria; p__Proteobacteria; c__Alphaproteobacteria; o__Rhodobacterales; f__Rhodobacteraceae
3845	2	14	1	0	1	0	0	4	18	6.34482e-05	14	k__Bacteria; p__Proteobacteria; c__Alphaproteobacteria; o__Rickettsiales; f__mitochondria; g__; s__
8386	3	0	1	0	0	9	5	4	18	6.34482e-05	9	k__Bacteria; p__Fusobacteria; c__Fusobacteria; o__Fusobacteriales; f__Fusobacteriaceae; g__Psychrilyobacter; s__
4487	9	0	0	4	1	3	0	4	17	5.99233e-05	9	k__Bacteria; p__Proteobacteria; c__Gammaproteobacteria; o__Vibrionales; f__Vibrionaceae; g__Photobacterium
7799	0	6	2	1	0	0	8	4	17	5.99233e-05	8	k__Bacteria; p__Bacteroidetes; c__Flavobacteriia; o__Flavobacteriales; f__Flavobacteriaceae
7849	13	2	0	0	0	1	1	4	17	5.99233e-05	13	k__Bacteria
9375	0	11	3	1	0	2	0	4	17	5.99233e-05	11	k__Bacteria; p__Proteobacteria; c__Alphaproteobacteria; o__Rhizobiales; f__Cohaesibacteraceae; g__Cohaesibacter; s__
10334	5	5	2	5	0	0	0	4	17	5.99233e-05	5	k__Bacteria
8732	5	6	0	3	2	0	0	4	16	5.63984e-05	6	k__Bacteria; p__Proteobacteria; c__Alphaproteobacteria; o__Rickettsiales; f__mitochondria; g__; s__
10292	0	2	8	4	2	0	0	4	16	5.63984e-05	8	k__Bacteria; p__Proteobacteria; c__Gammaproteobacteria
1686	0	2	3	1	0	0	9	4	15	5.28735e-05	9	k__Bacteria; p__GN02; c__IIB17; o__; f__; g__; s__
3541	1	9	2	0	0	0	3	4	15	5.28735e-05	9	k__Bacteria; p__Proteobacteria; c__Alphaproteobacteria
5176	0	0	0	3	1	9	2	4	15	5.28735e-05	9	k__Bacteria; p__Bacteroidetes; c__Flavobacteriia; o__Flavobacteriales; f__Flavobacteriaceae
5416	2	0	0	8	0	1	4	4	15	5.28735e-05	8	k__Bacteria; p__Proteobacteria; c__Gammaproteobacteria; o__Vibrionales; f__Vibrionaceae; g__Aliivibrio; s__
2253	1	0	4	0	8	0	1	4	14	4.93486e-05	8	k__Bacteria; p__Proteobacteria; c__Gammaproteobacteria; o__Oceanospirillales; f__Endozoicimonaceae; g__; s__
5894	0	10	2	1	1	0	0	4	14	4.93486e-05	10	k__Bacteria; p__SBR1093; c__VHS-B5-50; o__; f__; g__; s__
6403	2	8	1	3	0	0	0	4	14	4.93486e-05	8	k__Bacteria; p__Proteobacteria; c__Alphaproteobacteria; o__Rhodobacterales; f__Rhodobacteraceae
1076	1	0	1	0	0	4	7	4	13	4.58237e-05	7	k__Bacteria; p__Fusobacteria; c__Fusobacteria; o__Fusobacteriales; f__Fusobacteriaceae; g__Psychrilyobacter; s__
1662	5	5	1	2	0	0	0	4	13	4.58237e-05	5	k__Bacteria; p__Cyanobacteria; c__Synechococcophycideae; o__Synechococcales; f__Synechococcaceae; g__Prochlorococcus; s__marinus
3889	2	7	2	0	2	0	0	4	13	4.58237e-05	7	k__Bacteria; p__Planctomycetes; c__Planctomycetia; o__Pirellulales; f__Pirellulaceae; g__; s__
4378	0	4	4	2	3	0	0	4	13	4.58237e-05	4	k__Bacteria
5511	0	2	4	0	1	0	6	4	13	4.58237e-05	6	k__Bacteria; p__Proteobacteria; c__Gammaproteobacteria; o__Alteromonadales; f__Colwelliaceae; g__; s__
8362	0	8	3	1	0	1	0	4	13	4.58237e-05	8	k__Bacteria
8883	0	5	2	4	0	0	2	4	13	4.58237e-05	5	k__Bacteria; p__Proteobacteria; c__Gammaproteobacteria; o__Alteromonadales; f__; g__; s__
7022	1	2	6	0	0	0	3	4	12	4.22988e-05	6	k__Bacteria; p__Proteobacteria; c__Gammaproteobacteria
8463	0	3	0	7	0	1	1	4	12	4.22988e-05	7	k__Bacteria; p__Proteobacteria; c__Gammaproteobacteria; o__Alteromonadales; f__Alteromonadaceae
745	0	4	1	2	0	4	0	4	11	3.87739e-05	4	k__Bacteria; p__Proteobacteria; c__Gammaproteobacteria
3803	1	0	5	0	0	1	4	4	11	3.87739e-05	5	k__Bacteria; p__Proteobacteria; c__Gammaproteobacteria
3946	3	0	2	0	0	3	3	4	11	3.87739e-05	3	k__Bacteria; p__Fusobacteria; c__Fusobacteria; o__Fusobacteriales; f__Fusobacteriaceae; g__Propionigenium; s__
3971	3	0	3	4	1	0	0	4	11	3.87739e-05	4	k__Bacteria; p__Proteobacteria; c__Deltaproteobacteria; o__Syntrophobacterales; f__Desulfobacteraceae; g__Desulfococcus; s__
5417	0	0	1	1	0	7	2	4	11	3.87739e-05	7	k__Bacteria; p__Proteobacteria; c__Gammaproteobacteria
7133	0	5	3	1	2	0	0	4	11	3.87739e-05	5	k__Bacteria; p__Bacteroidetes; c__Flavobacteriia; o__Flavobacteriales; f__Flavobacteriaceae; g__Polaribacter; s__
7885	0	1	5	3	2	0	0	4	11	3.87739e-05	5	k__Bacteria; p__Proteobacteria; c__Gammaproteobacteria
8967	0	2	0	4	0	1	4	4	11	3.87739e-05	4	k__Bacteria; p__Proteobacteria; c__Alphaproteobacteria; o__Rhodobacterales; f__Rhodobacteraceae; g__Thalassobius; s__
1415	1	1	2	0	0	0	6	4	10	3.5249e-05	6	k__Bacteria; p__Fusobacteria; c__Fusobacteria; o__Fusobacteriales; f__Fusobacteriaceae; g__Propionigenium; s__
4389	1	1	0	0	0	3	5	4	10	3.5249e-05	5	k__Bacteria; p__Proteobacteria; c__Gammaproteobacteria; o__Vibrionales; f__Vibrionaceae
7161	0	5	2	0	0	1	2	4	10	3.5249e-05	5	k__Bacteria; p__Bacteroidetes; c__Flavobacteriia; o__Flavobacteriales; f__; g__; s__
7851	3	0	0	3	0	2	2	4	10	3.5249e-05	3	k__Bacteria; p__Proteobacteria; c__Gammaproteobacteria; o__Vibrionales; f__Vibrionaceae; g__Aliivibrio; s__
8311	2	0	1	6	1	0	0	4	10	3.5249e-05	6	k__Bacteria; p__Proteobacteria; c__Gammaproteobacteria; o__; f__; g__; s__
8991	0	4	1	4	0	0	1	4	10	3.5249e-05	4	k__Bacteria; p__Proteobacteria; c__Gammaproteobacteria; o__Alteromonadales; f__; g__; s__
9331	1	1	2	6	0	0	0	4	10	3.5249e-05	6	k__Bacteria; p__Proteobacteria; c__Gammaproteobacteria; o__Oceanospirillales; f__Oceanospirillaceae; g__Amphritea; s__
10349	0	1	0	3	0	2	4	4	10	3.5249e-05	4	k__Bacteria; p__Proteobacteria; c__Gammaproteobacteria; o__Alteromonadales; f__Colwelliaceae; g__; s__
7557	1	5	2	1	0	0	0	4	9	3.17241e-05	5	k__Bacteria; p__Proteobacteria; c__Alphaproteobacteria; o__Rhodobacterales; f__Rhodobacteraceae
9174	4	1	0	3	1	0	0	4	9	3.17241e-05	4	k__Bacteria; p__Proteobacteria; c__Deltaproteobacteria; o__Syntrophobacterales; f__Desulfobacteraceae; g__Desulfococcus; s__
10402	3	0	1	0	0	1	4	4	9	3.17241e-05	4	k__Bacteria; p__Fusobacteria; c__Fusobacteria; o__Fusobacteriales; f__Fusobacteriaceae; g__Propionigenium; s__
10646	0	6	1	1	0	1	0	4	9	3.17241e-05	6	k__Bacteria; p__Verrucomicrobia; c__Verrucomicrobiae; o__Verrucomicrobiales; f__Verrucomicrobiaceae; g__; s__
1163	1	1	1	5	0	0	0	4	8	2.81992e-05	5	k__Bacteria; p__Proteobacteria; c__Gammaproteobacteria; o__Oceanospirillales; f__Endozoicimonaceae; g__; s__
2882	1	5	1	1	0	0	0	4	8	2.81992e-05	5	k__Bacteria; p__Planctomycetes; c__Planctomycetia; o__Planctomycetales; f__Planctomycetaceae; g__Planctomyces; s__
3260	0	2	3	2	0	0	1	4	8	2.81992e-05	3	k__Bacteria; p__Proteobacteria; c__Gammaproteobacteria; o__Oceanospirillales; f__Oceanospirillaceae
3949	1	4	0	1	2	0	0	4	8	2.81992e-05	4	k__Bacteria; p__Tenericutes; c__Mollicutes; o__Mycoplasmatales; f__; g__; s__
4885	0	1	3	3	0	0	1	4	8	2.81992e-05	3	k__Bacteria; p__Bacteroidetes; c__Bacteroidia; o__Bacteroidales; f__; g__; s__
5409	0	1	2	2	3	0	0	4	8	2.81992e-05	3	k__Bacteria; p__Proteobacteria; c__Alphaproteobacteria; o__Rhodobacterales; f__Rhodobacteraceae
6716	0	2	4	0	1	0	1	4	8	2.81992e-05	4	k__Bacteria; p__Proteobacteria; c__Gammaproteobacteria; o__Oceanospirillales; f__Endozoicimonaceae; g__; s__
3403	2	0	0	2	0	2	1	4	7	2.46743e-05	2	k__Bacteria; p__Proteobacteria; c__Gammaproteobacteria; o__Alteromonadales
6229	0	0	1	1	1	0	4	4	7	2.46743e-05	4	k__Bacteria; p__Bacteroidetes; c__Flavobacteriia; o__Flavobacteriales; f__Flavobacteriaceae
7438	0	1	2	0	0	2	2	4	7	2.46743e-05	2	k__Bacteria; p__Proteobacteria; c__Gammaproteobacteria; o__Oceanospirillales; f__Oceanospirillaceae
9080	0	3	1	0	0	1	2	4	7	2.46743e-05	3	k__Bacteria; p__Proteobacteria; c__Gammaproteobacteria; o__Vibrionales; f__Vibrionaceae
9710	2	0	0	2	0	1	2	4	7	2.46743e-05	2	k__Bacteria; p__Proteobacteria; c__Gammaproteobacteria; o__Alteromonadales
3938	2	0	2	0	1	0	1	4	6	2.11494e-05	2	k__Bacteria; p__Proteobacteria; c__Gammaproteobacteria; o__Oceanospirillales; f__Endozoicimonaceae; g__; s__
5841	0	1	2	1	2	0	0	4	6	2.11494e-05	2	k__Bacteria; p__Proteobacteria; c__Gammaproteobacteria; o__HTCC2188; f__HTCC2089; g__; s__
6077	1	0	2	1	0	0	2	4	6	2.11494e-05	2	k__Bacteria; p__Proteobacteria; c__Epsilonproteobacteria; o__Campylobacterales; f__Campylobacteraceae; g__Arcobacter; s__
7109	1	0	2	0	2	0	1	4	6	2.11494e-05	2	k__Bacteria; p__Proteobacteria; c__Gammaproteobacteria; o__Oceanospirillales; f__Endozoicimonaceae; g__; s__
292	1	2	1	0	1	0	0	4	5	1.76245e-05	2	k__Bacteria; p__Proteobacteria; c__Deltaproteobacteria; o__Syntrophobacterales; f__Desulfobacteraceae; g__Desulfococcus; s__
523	1	1	0	1	2	0	0	4	5	1.76245e-05	2	k__Bacteria; p__Proteobacteria; c__Gammaproteobacteria; o__Vibrionales; f__Vibrionaceae
898	1	2	1	1	0	0	0	4	5	1.76245e-05	2	k__Bacteria; p__Bacteroidetes
4075	0	1	2	1	0	0	1	4	5	1.76245e-05	2	k__Bacteria; p__Proteobacteria; c__Gammaproteobacteria
6335	0	1	1	1	0	2	0	4	5	1.76245e-05	2	k__Bacteria; p__Proteobacteria; c__Gammaproteobacteria; o__Oceanospirillales; f__Oceanospirillaceae; g__Amphritea; s__
7547	1	0	2	0	1	0	1	4	5	1.76245e-05	2	k__Bacteria; p__Bacteroidetes
10100	1	0	0	1	0	2	1	4	5	1.76245e-05	2	k__Bacteria; p__Proteobacteria; c__Gammaproteobacteria; o__Vibrionales; f__Vibrionaceae
2384	1	0	0	1	0	1	1	4	4	1.40996e-05	1	k__Bacteria; p__Proteobacteria; c__Gammaproteobacteria; o__Vibrionales; f__Vibrionaceae; g__Aliivibrio; s__
2862	1	0	1	0	1	0	1	4	4	1.40996e-05	1	k__Bacteria
5944	1	1	1	0	0	1	0	4	4	1.40996e-05	1	k__Bacteria; p__Proteobacteria; c__Gammaproteobacteria; o__Alteromonadales; f__Shewanellaceae; g__Shewanella
6760	1	0	1	1	1	0	0	4	4	1.40996e-05	1	k__Bacteria; p__Proteobacteria; c__Gammaproteobacteria; o__Thiotrichales; f__Piscirickettsiaceae; g__; s__
6981	1	0	1	0	1	0	1	4	4	1.40996e-05	1	k__Bacteria; p__Bacteroidetes
8538	0	0	1	1	0	1	1	4	4	1.40996e-05	1	k__Bacteria; p__Proteobacteria; c__Gammaproteobacteria; o__Oceanospirillales; f__Endozoicimonaceae; g__; s__
8920	1	0	0	1	0	1	1	4	4	1.40996e-05	1	k__Bacteria; p__Proteobacteria; c__Gammaproteobacteria; o__Alteromonadales; f__Shewanellaceae; g__Shewanella
5982	0	549	270	0	0	0	341	3	1160	0.00408888	549	k__Bacteria; p__Proteobacteria; c__Alphaproteobacteria
9685	570	0	0	57	0	3	0	3	630	0.00222069	570	k__Bacteria; p__Proteobacteria; c__Gammaproteobacteria; o__Alteromonadales; f__Shewanellaceae; g__Shewanella; s__
529	0	79	338	0	0	0	28	3	445	0.00156858	338	k__Bacteria; p__Proteobacteria; c__Gammaproteobacteria; o__Oceanospirillales; f__Endozoicimonaceae; g__; s__
8107	158	87	0	127	0	0	0	3	372	0.00131126	158	k__Bacteria; p__Cyanobacteria; c__Synechococcophycideae; o__Synechococcales; f__Synechococcaceae; g__Prochlorococcus; s__marinus
1047	97	0	0	0	0	117	103	3	317	0.00111739	117	k__Bacteria; p__Fusobacteria; c__Fusobacteria; o__Fusobacteriales; f__Fusobacteriaceae; g__Psychrilyobacter; s__
1509	1	0	0	7	0	234	0	3	242	0.000853026	234	k__Bacteria; p__Proteobacteria; c__Alphaproteobacteria; o__Rickettsiales
9874	1	0	0	218	0	14	0	3	233	0.000821302	218	k__Bacteria; p__Proteobacteria; c__Gammaproteobacteria; o__Oceanospirillales; f__Oceanospirillaceae
417	0	16	83	0	0	0	103	3	202	0.00071203	103	k__Bacteria; p__Proteobacteria; c__Gammaproteobacteria
676	0	16	63	0	0	0	115	3	194	0.000683831	115	k__Bacteria; p__Proteobacteria; c__Gammaproteobacteria; o__Oceanospirillales; f__Endozoicimonaceae; g__; s__
979	0	2	1	0	0	172	0	3	175	0.000616857	172	k__Bacteria; p__Proteobacteria; c__Gammaproteobacteria; o__Alteromonadales; f__Ferrimonadaceae; g__Ferrimonas; s__
415	134	0	0	27	0	3	0	3	164	0.000578084	134	k__Bacteria
9707	0	68	18	0	0	0	40	3	126	0.000444137	68	k__Bacteria; p__Bacteroidetes; c__Flavobacteriia; o__Flavobacteriales; f__Flavobacteriaceae; g__; s__
8524	0	94	10	1	0	0	0	3	105	0.000370114	94	k__Bacteria; p__Verrucomicrobia; c__Verrucomicrobiae; o__Verrucomicrobiales; f__Verrucomicrobiaceae; g__Verrucomicrobium; s__
2523	37	0	0	0	0	60	7	3	104	0.00036659	60	k__Bacteria; p__Fusobacteria; c__Fusobacteria; o__Fusobacteriales; f__Fusobacteriaceae; g__Psychrilyobacter; s__
535	7	0	0	0	0	84	6	3	97	0.000341915	84	k__Bacteria; p__Proteobacteria; c__Gammaproteobacteria; o__Vibrionales; f__Vibrionaceae; g__Aliivibrio; s__
6662	0	0	0	1	0	75	2	3	78	0.000274942	75	k__Bacteria; p__Bacteroidetes; c__Flavobacteriia; o__Flavobacteriales; f__Flavobacteriaceae; g__Tenacibaculum; s__
2805	0	70	2	1	0	0	0	3	73	0.000257318	70	k__Bacteria; p__Proteobacteria; c__Gammaproteobacteria; o__Alteromonadales; f__OM60; g__; s__
5941	0	55	5	2	0	0	0	3	62	0.000218544	55	k__Bacteria; p__Proteobacteria; c__Gammaproteobacteria; o__Alteromonadales; f__Alteromonadaceae; g__Marinobacter; s__
4372	53	0	0	7	0	1	0	3	61	0.000215019	53	k__Bacteria; p__Proteobacteria; c__Gammaproteobacteria; o__Vibrionales; f__Vibrionaceae; g__Photobacterium; s__
6752	0	57	3	0	0	0	1	3	61	0.000215019	57	k__Bacteria; p__Bacteroidetes
4923	0	3	0	0	0	31	25	3	59	0.000207969	31	k__Bacteria; p__Proteobacteria; c__Alphaproteobacteria; o__Rhodobacterales; f__Rhodobacteraceae
5503	5	0	0	4	0	49	0	3	58	0.000204444	49	k__Bacteria; p__Proteobacteria; c__Gammaproteobacteria; o__Vibrionales; f__Vibrionaceae
1045	10	0	0	1	0	39	0	3	50	0.000176245	39	k__Bacteria; p__Proteobacteria; c__Gammaproteobacteria
1588	5	0	0	0	0	40	3	3	48	0.000169195	40	k__Bacteria; p__Proteobacteria; c__Gammaproteobacteria; o__Vibrionales; f__Vibrionaceae; g__Aliivibrio
9857	0	36	5	0	0	0	7	3	48	0.000169195	36	k__Bacteria; p__Proteobacteria; c__Alphaproteobacteria; o__Rhodobacterales; f__Rhodobacteraceae
4701	0	37	8	0	0	0	2	3	47	0.00016567	37	k__Bacteria; p__Firmicutes; c__Bacilli; o__Lactobacillales; f__Streptococcaceae; g__Lactococcus; s__
5836	0	26	9	9	0	0	0	3	44	0.000155096	26	k__Bacteria; p__Proteobacteria; c__Epsilonproteobacteria; o__Campylobacterales; f__Campylobacteraceae; g__Arcobacter; s__
7264	0	0	0	7	0	31	5	3	43	0.000151571	31	k__Bacteria; p__Bacteroidetes; c__Flavobacteriia; o__Flavobacteriales; f__Flavobacteriaceae
2169	13	8	0	21	0	0	0	3	42	0.000148046	21	k__Bacteria; p__Cyanobacteria; c__Synechococcophycideae; o__Synechococcales; f__Synechococcaceae; g__Prochlorococcus; s__marinus
6206	6	0	0	0	0	21	14	3	41	0.000144521	21	k__Bacteria; p__Fusobacteria; c__Fusobacteria; o__Fusobacteriales; f__Fusobacteriaceae; g__Psychrilyobacter; s__
2570	17	0	0	13	9	0	0	3	39	0.000137471	17	k__Bacteria; p__Proteobacteria; c__Gammaproteobacteria; o__Chromatiales; f__; g__; s__
7279	7	0	0	0	0	15	16	3	38	0.000133946	16	k__Bacteria; p__Fusobacteria; c__Fusobacteria; o__Fusobacteriales; f__Fusobacteriaceae
8033	1	35	2	0	0	0	0	3	38	0.000133946	35	k__Bacteria; p__Planctomycetes; c__Planctomycetia; o__Pirellulales; f__Pirellulaceae; g__; s__
7209	0	30	2	0	5	0	0	3	37	0.000130421	30	k__Bacteria
8510	4	0	0	3	30	0	0	3	37	0.000130421	30	k__Bacteria; p__Proteobacteria; c__Deltaproteobacteria; o__Syntrophobacterales; f__Desulfobacteraceae; g__Desulfosarcina; s__
8979	0	17	0	17	0	0	3	3	37	0.000130421	17	k__Bacteria; p__Proteobacteria; c__Alphaproteobacteria; o__Rhizobiales
9748	0	2	0	0	8	0	27	3	37	0.000130421	27	k__Bacteria; p__Proteobacteria; c__Epsilonproteobacteria; o__Campylobacterales; f__Helicobacteraceae
2960	0	30	3	0	0	0	2	3	35	0.000123371	30	k__Bacteria; p__Proteobacteria; c__Alphaproteobacteria; o__Rhodobacterales; f__Rhodobacteraceae
3283	1	26	8	0	0	0	0	3	35	0.000123371	26	k__Bacteria; p__Firmicutes; c__Clostridia; o__Clostridiales; f__Veillonellaceae; g__Veillonella; s__
4374	0	29	5	1	0	0	0	3	35	0.000123371	29	k__Bacteria; p__Proteobacteria; c__Alphaproteobacteria
3449	8	0	0	14	0	12	0	3	34	0.000119847	14	k__Bacteria
7484	0	3	20	11	0	0	0	3	34	0.000119847	20	k__Bacteria; p__Proteobacteria; c__Gammaproteobacteria; o__Oceanospirillales; f__Oceanospirillaceae; g__; s__
3195	26	0	0	2	0	5	0	3	33	0.000116322	26	k__Bacteria; p__Proteobacteria; c__Gammaproteobacteria; o__Vibrionales; f__Vibrionaceae; g__Photobacterium; s__rosenbergii
3510	0	1	1	0	30	0	0	3	32	0.000112797	30	k__Bacteria; p__Proteobacteria; c__Gammaproteobacteria
7525	18	0	0	0	0	3	11	3	32	0.000112797	18	k__Bacteria
7869	0	24	5	0	2	0	0	3	31	0.000109272	24	k__Bacteria; p__Firmicutes; c__Bacilli; o__Lactobacillales; f__Enterococcaceae; g__Enterococcus; s__
553	15	0	0	13	0	2	0	3	30	0.000105747	15	k__Bacteria; p__Proteobacteria; c__Gammaproteobacteria; o__Alteromonadales; f__Psychromonadaceae; g__Psychromonas; s__
3766	27	0	0	2	0	0	1	3	30	0.000105747	27	k__Bacteria; p__Proteobacteria; c__Gammaproteobacteria; o__Alteromonadales; f__Psychromonadaceae; g__Psychromonas; s__
2478	12	1	0	16	0	0	0	3	29	0.000102222	16	k__Bacteria; p__Cyanobacteria; c__Synechococcophycideae; o__Synechococcales; f__Synechococcaceae; g__Prochlorococcus; s__marinus
3038	0	0	0	2	0	24	3	3	29	0.000102222	24	k__Bacteria; p__Proteobacteria; c__Gammaproteobacteria
6692	11	0	0	15	0	0	3	3	29	0.000102222	15	k__Bacteria; p__Proteobacteria; c__Gammaproteobacteria; o__Alteromonadales; f__Psychromonadaceae; g__Psychromonas; s__
10701	10	0	0	0	0	17	2	3	29	0.000102222	17	k__Bacteria; p__Fusobacteria; c__Fusobacteria; o__Fusobacteriales; f__Fusobacteriaceae; g__Psychrilyobacter; s__
7924	0	1	0	0	0	13	14	3	28	9.86972e-05	14	k__Bacteria; p__Proteobacteria; c__Gammaproteobacteria; o__Oceanospirillales; f__Oceanospirillaceae; g__Amphritea; s__
8833	14	0	0	2	0	12	0	3	28	9.86972e-05	14	k__Bacteria; p__Proteobacteria; c__Gammaproteobacteria; o__Vibrionales; f__Vibrionaceae; g__Photobacterium
3306	0	4	0	1	22	0	0	3	27	9.51723e-05	22	k__Bacteria; p__Tenericutes; c__Mollicutes; o__Mycoplasmatales; f__; g__; s__
5000	2	22	3	0	0	0	0	3	27	9.51723e-05	22	k__Bacteria; p__Planctomycetes; c__Planctomycetia; o__Planctomycetales; f__Planctomycetaceae; g__Planctomyces; s__
7853	0	10	16	0	0	0	1	3	27	9.51723e-05	16	k__Bacteria; p__Proteobacteria; c__Gammaproteobacteria; o__Legionellales; f__Francisellaceae; g__; s__
3467	0	22	3	0	0	1	0	3	26	9.16474e-05	22	k__Bacteria; p__Proteobacteria; c__Gammaproteobacteria; o__Chromatiales; f__; g__; s__
4159	0	2	1	23	0	0	0	3	26	9.16474e-05	23	k__Bacteria; p__Bacteroidetes
5875	11	0	0	5	10	0	0	3	26	9.16474e-05	11	k__Bacteria; p__Proteobacteria; c__Gammaproteobacteria; o__; f__; g__; s__
3846	7	0	0	0	0	15	3	3	25	8.81225e-05	15	k__Bacteria; p__Fusobacteria; c__Fusobacteria; o__Fusobacteriales; f__Fusobacteriaceae; g__Psychrilyobacter; s__
5773	0	23	1	1	0	0	0	3	25	8.81225e-05	23	k__Bacteria; p__Bacteroidetes; c__Sphingobacteriia; o__Sphingobacteriales; f__Flexibacteraceae; g__Microscilla; s__
7300	0	5	19	0	0	0	1	3	25	8.81225e-05	19	k__Bacteria; p__Proteobacteria; c__Gammaproteobacteria; o__Oceanospirillales; f__Endozoicimonaceae; g__; s__
9115	5	0	0	1	0	19	0	3	25	8.81225e-05	19	k__Bacteria; p__Proteobacteria; c__Gammaproteobacteria; o__Vibrionales; f__Vibrionaceae; g__Aliivibrio; s__
10395	9	0	0	0	0	13	3	3	25	8.81225e-05	13	k__Bacteria; p__Fusobacteria; c__Fusobacteria; o__Fusobacteriales; f__Fusobacteriaceae; g__Psychrilyobacter; s__
83	8	1	0	15	0	0	0	3	24	8.45976e-05	15	k__Bacteria; p__Cyanobacteria
1457	0	0	0	14	0	7	3	3	24	8.45976e-05	14	k__Bacteria; p__Bacteroidetes; c__Flavobacteriia; o__Flavobacteriales; f__Flavobacteriaceae; g__Polaribacter; s__
1470	0	0	0	1	0	18	5	3	24	8.45976e-05	18	k__Bacteria; p__Proteobacteria; c__Gammaproteobacteria; o__Alteromonadales; f__Colwelliaceae; g__; s__
3305	0	1	16	0	7	0	0	3	24	8.45976e-05	16	k__Bacteria; p__Proteobacteria; c__Gammaproteobacteria
1185	0	17	3	0	3	0	0	3	23	8.10727e-05	17	k__Bacteria; p__Proteobacteria; c__Gammaproteobacteria; o__Alteromonadales; f__OM60; g__; s__
8514	0	0	11	0	1	0	11	3	23	8.10727e-05	11	k__Bacteria; p__Proteobacteria; c__Deltaproteobacteria; o__Desulfobacterales; f__Desulfobulbaceae
8919	6	0	0	16	0	0	1	3	23	8.10727e-05	16	k__Bacteria; p__Proteobacteria; c__Gammaproteobacteria
9443	0	8	0	7	0	0	8	3	23	8.10727e-05	8	k__Bacteria; p__Proteobacteria; c__Gammaproteobacteria; o__Thiotrichales; f__Thiotrichaceae; g__Leucothrix; s__
667	0	16	2	0	0	0	4	3	22	7.75478e-05	16	k__Bacteria; p__Proteobacteria; c__Alphaproteobacteria; o__Rhizobiales; f__Phyllobacteriaceae; g__Mesorhizobium; s__
2208	0	3	2	0	0	0	17	3	22	7.75478e-05	17	k__Bacteria; p__Proteobacteria; c__Alphaproteobacteria; o__Rhizobiales; f__Hyphomicrobiaceae; g__; s__
3246	5	0	0	0	0	14	3	3	22	7.75478e-05	14	k__Bacteria; p__Fusobacteria; c__Fusobacteria; o__Fusobacteriales; f__Fusobacteriaceae; g__Psychrilyobacter; s__
8440	7	0	0	0	0	12	3	3	22	7.75478e-05	12	k__Bacteria; p__Fusobacteria; c__Fusobacteria; o__Fusobacteriales; f__Fusobacteriaceae; g__Psychrilyobacter; s__
8686	0	0	0	3	0	17	2	3	22	7.75478e-05	17	k__Bacteria; p__Proteobacteria; c__Gammaproteobacteria; o__Oceanospirillales; f__Oceanospirillaceae
5353	0	13	6	2	0	0	0	3	21	7.40229e-05	13	k__Bacteria; p__Proteobacteria; c__Gammaproteobacteria; o__Alteromonadales; f__Colwelliaceae; g__Thalassomonas; s__
6611	0	0	0	6	0	14	1	3	21	7.40229e-05	14	k__Bacteria; p__Proteobacteria; c__Gammaproteobacteria; o__Vibrionales; f__Vibrionaceae
8999	8	0	0	0	0	12	1	3	21	7.40229e-05	12	k__Bacteria
1567	18	1	0	1	0	0	0	3	20	7.0498e-05	18	k__Bacteria; p__Proteobacteria; c__Deltaproteobacteria; o__Desulfobacterales; f__Desulfobulbaceae
2693	0	1	18	0	0	0	1	3	20	7.0498e-05	18	k__Bacteria; p__Proteobacteria; c__Gammaproteobacteria; o__Oceanospirillales; f__Endozoicimonaceae; g__; s__
4920	0	6	0	1	13	0	0	3	20	7.0498e-05	13	k__Bacteria; p__Actinobacteria; c__Actinobacteria; o__Actinomycetales; f__Microbacteriaceae
5364	7	6	0	7	0	0	0	3	20	7.0498e-05	7	k__Bacteria; p__Cyanobacteria; c__Synechococcophycideae; o__Synechococcales; f__Synechococcaceae; g__Prochlorococcus; s__marinus
6066	7	0	0	12	0	0	1	3	20	7.0498e-05	12	k__Bacteria; p__Proteobacteria; c__Gammaproteobacteria; o__Alteromonadales; f__Psychromonadaceae; g__Psychromonas; s__
8981	2	14	0	4	0	0	0	3	20	7.0498e-05	14	k__Bacteria; p__Verrucomicrobia; c__Verrucomicrobiae; o__Verrucomicrobiales; f__Verrucomicrobiaceae; g__; s__
9854	11	0	0	1	0	8	0	3	20	7.0498e-05	11	k__Bacteria; p__Proteobacteria; c__Gammaproteobacteria; o__Vibrionales; f__Vibrionaceae; g__Photobacterium; s__
184	4	0	0	0	0	14	1	3	19	6.69731e-05	14	k__Bacteria; p__Proteobacteria; c__Gammaproteobacteria
5422	7	0	0	0	0	5	7	3	19	6.69731e-05	7	k__Bacteria; p__Fusobacteria; c__Fusobacteria; o__Fusobacteriales; f__Fusobacteriaceae; g__Psychrilyobacter; s__
7204	0	0	0	6	0	7	6	3	19	6.69731e-05	7	k__Bacteria; p__Proteobacteria; c__Gammaproteobacteria; o__Vibrionales; f__Vibrionaceae; g__Aliivibrio; s__
8163	0	0	1	1	0	0	17	3	19	6.69731e-05	17	k__Bacteria; p__Proteobacteria; c__Gammaproteobacteria; o__Oceanospirillales; f__Oceanospirillaceae
821	3	0	0	1	0	14	0	3	18	6.34482e-05	14	k__Bacteria; p__Fusobacteria; c__Fusobacteria; o__Fusobacteriales; f__Fusobacteriaceae; g__Propionigenium; s__
2498	0	0	0	1	15	0	2	3	18	6.34482e-05	15	k__Bacteria
2815	2	1	0	15	0	0	0	3	18	6.34482e-05	15	k__Bacteria; p__Proteobacteria; c__Epsilonproteobacteria; o__Campylobacterales; f__Campylobacteraceae; g__Arcobacter; s__
3325	0	0	0	1	0	13	4	3	18	6.34482e-05	13	k__Bacteria; p__Proteobacteria; c__Gammaproteobacteria; o__Vibrionales; f__Vibrionaceae; g__Aliivibrio; s__
3850	0	0	9	0	3	0	6	3	18	6.34482e-05	9	k__Bacteria; p__Fusobacteria; c__Fusobacteria; o__Fusobacteriales; f__Fusobacteriaceae; g__Propionigenium; s__
6715	3	8	0	7	0	0	0	3	18	6.34482e-05	8	k__Bacteria; p__Proteobacteria; c__Alphaproteobacteria; o__Rhodobacterales; f__Rhodobacteraceae
6794	7	0	0	0	0	4	7	3	18	6.34482e-05	7	k__Bacteria; p__Fusobacteria; c__Fusobacteria; o__Fusobacteriales; f__Fusobacteriaceae
9030	0	14	3	0	0	1	0	3	18	6.34482e-05	14	k__Bacteria; p__Proteobacteria; c__Alphaproteobacteria; o__Rhodobacterales; f__Rhodobacteraceae
10493	6	0	0	11	1	0	0	3	18	6.34482e-05	11	k__Bacteria; p__Proteobacteria; c__Epsilonproteobacteria; o__Campylobacterales; f__Helicobacteraceae; g__; s__
10699	9	0	0	0	0	5	4	3	18	6.34482e-05	9	k__Bacteria; p__Fusobacteria; c__Fusobacteria; o__Fusobacteriales; f__Fusobacteriaceae; g__Psychrilyobacter; s__
784	0	0	1	3	0	0	13	3	17	5.99233e-05	13	k__Bacteria; p__Proteobacteria; c__Gammaproteobacteria; o__Alteromonadales; f__; g__; s__
2164	0	0	8	0	0	6	3	3	17	5.99233e-05	8	k__Bacteria; p__Proteobacteria; c__Gammaproteobacteria; o__Alteromonadales
2971	1	14	0	0	2	0	0	3	17	5.99233e-05	14	k__Bacteria; p__Actinobacteria; c__Acidimicrobiia; o__Acidimicrobiales; f__C111; g__; s__
7420	9	0	0	0	0	1	7	3	17	5.99233e-05	9	k__Bacteria
406	2	0	0	0	0	4	10	3	16	5.63984e-05	10	k__Bacteria; p__Fusobacteria; c__Fusobacteria; o__Fusobacteriales; f__Fusobacteriaceae
1761	5	0	4	0	0	0	7	3	16	5.63984e-05	7	k__Bacteria; p__Fusobacteria; c__Fusobacteria; o__Fusobacteriales; f__Fusobacteriaceae; g__Propionigenium; s__
3673	6	0	0	0	0	9	1	3	16	5.63984e-05	9	k__Bacteria; p__Fusobacteria; c__Fusobacteria; o__Fusobacteriales; f__Fusobacteriaceae; g__Psychrilyobacter; s__
4491	0	0	0	2	0	9	5	3	16	5.63984e-05	9	k__Bacteria; p__Proteobacteria; c__Gammaproteobacteria; o__Vibrionales; f__Vibrionaceae
7091	0	7	2	7	0	0	0	3	16	5.63984e-05	7	k__Bacteria; p__Bacteroidetes; c__Flavobacteriia; o__Flavobacteriales; f__Cryomorphaceae; g__; s__
7343	3	3	0	10	0	0	0	3	16	5.63984e-05	10	k__Bacteria; p__Cyanobacteria; c__Synechococcophycideae; o__Synechococcales; f__Synechococcaceae; g__Prochlorococcus; s__marinus
7808	11	0	0	0	0	4	1	3	16	5.63984e-05	11	k__Bacteria; p__Fusobacteria; c__Fusobacteria; o__Fusobacteriales; f__Fusobacteriaceae; g__Psychrilyobacter; s__
8901	0	14	1	1	0	0	0	3	16	5.63984e-05	14	k__Bacteria; p__Proteobacteria; c__Alphaproteobacteria; o__Rhodobacterales; f__Rhodobacteraceae
9589	0	0	0	1	0	14	1	3	16	5.63984e-05	14	k__Bacteria; p__Proteobacteria; c__Gammaproteobacteria
18	0	10	1	4	0	0	0	3	15	5.28735e-05	10	k__Bacteria; p__Proteobacteria; c__Gammaproteobacteria
299	13	0	0	1	0	0	1	3	15	5.28735e-05	13	k__Bacteria; p__Proteobacteria; c__Gammaproteobacteria; o__Alteromonadales
393	2	4	0	9	0	0	0	3	15	5.28735e-05	9	k__Bacteria; p__Proteobacteria; c__Gammaproteobacteria; o__Xanthomonadales; f__; g__; s__
638	8	0	0	0	0	3	4	3	15	5.28735e-05	8	k__Bacteria; p__Fusobacteria; c__Fusobacteria; o__Fusobacteriales; f__Fusobacteriaceae; g__Psychrilyobacter; s__
1479	7	0	3	0	0	0	5	3	15	5.28735e-05	7	k__Bacteria; p__Proteobacteria; c__Deltaproteobacteria; o__Desulfobacterales; f__Desulfobulbaceae; g__Desulfotalea; s__
4352	0	12	2	0	0	1	0	3	15	5.28735e-05	12	k__Bacteria; p__Proteobacteria; c__Alphaproteobacteria; o__Rhodobacterales; f__Rhodobacteraceae
5289	0	13	1	1	0	0	0	3	15	5.28735e-05	13	k__Bacteria; p__Verrucomicrobia; c__Verrucomicrobiae; o__Verrucomicrobiales; f__Verrucomicrobiaceae; g__; s__
7452	0	0	0	1	2	12	0	3	15	5.28735e-05	12	k__Bacteria; p__Fusobacteria; c__Fusobacteria; o__Fusobacteriales; f__Fusobacteriaceae; g__Propionigenium; s__
8563	0	0	8	0	2	0	5	3	15	5.28735e-05	8	k__Bacteria; p__Proteobacteria; c__Gammaproteobacteria
210	0	0	3	0	9	0	2	3	14	4.93486e-05	9	k__Bacteria; p__Proteobacteria; c__Gammaproteobacteria
656	4	0	0	9	0	0	1	3	14	4.93486e-05	9	k__Bacteria; p__Proteobacteria; c__Gammaproteobacteria
3229	7	0	0	0	0	4	3	3	14	4.93486e-05	7	k__Bacteria; p__Fusobacteria; c__Fusobacteria; o__Fusobacteriales; f__Fusobacteriaceae; g__Psychrilyobacter; s__
4791	11	0	0	0	0	1	2	3	14	4.93486e-05	11	k__Bacteria; p__Fusobacteria; c__Fusobacteria; o__Fusobacteriales; f__Fusobacteriaceae; g__Psychrilyobacter; s__
6797	0	0	1	0	0	8	5	3	14	4.93486e-05	8	k__Bacteria; p__Proteobacteria; c__Gammaproteobacteria; o__Oceanospirillales; f__Oceanospirillaceae; g__Amphritea; s__
7976	0	8	4	0	0	0	2	3	14	4.93486e-05	8	k__Bacteria; p__Proteobacteria; c__Gammaproteobacteria
8080	8	0	0	0	0	3	3	3	14	4.93486e-05	8	k__Bacteria; p__Fusobacteria; c__Fusobacteria; o__Fusobacteriales; f__Fusobacteriaceae; g__Psychrilyobacter; s__
9856	1	2	0	0	0	11	0	3	14	4.93486e-05	11	k__Bacteria; p__Fusobacteria; c__Fusobacteria; o__Fusobacteriales; f__Fusobacteriaceae; g__Propionigenium; s__
10382	0	7	1	0	0	0	6	3	14	4.93486e-05	7	k__Bacteria; p__Proteobacteria; c__Gammaproteobacteria; o__Oceanospirillales; f__Endozoicimonaceae; g__; s__
1670	1	3	0	9	0	0	0	3	13	4.58237e-05	9	k__Bacteria; p__Verrucomicrobia; c__Verrucomicrobiae; o__Verrucomicrobiales; f__Verrucomicrobiaceae
2174	2	0	1	10	0	0	0	3	13	4.58237e-05	10	k__Bacteria; p__Proteobacteria; c__Gammaproteobacteria; o__Vibrionales; f__Vibrionaceae
2429	4	0	0	0	0	4	5	3	13	4.58237e-05	5	k__Bacteria; p__Fusobacteria; c__Fusobacteria; o__Fusobacteriales; f__Fusobacteriaceae
2455	0	7	3	0	0	3	0	3	13	4.58237e-05	7	k__Bacteria; p__Proteobacteria; c__Gammaproteobacteria; o__Alteromonadales; f__Pseudoalteromonadaceae
4141	0	0	0	1	0	6	6	3	13	4.58237e-05	6	k__Bacteria; p__Proteobacteria; c__Gammaproteobacteria; o__Oceanospirillales; f__Oceanospirillaceae
6030	5	7	0	1	0	0	0	3	13	4.58237e-05	7	k__Bacteria; p__Proteobacteria; c__Gammaproteobacteria; o__; f__; g__; s__
8849	0	10	1	0	2	0	0	3	13	4.58237e-05	10	k__Bacteria; p__Planctomycetes; c__Planctomycetia; o__Pirellulales; f__Pirellulaceae; g__; s__
9001	3	0	1	9	0	0	0	3	13	4.58237e-05	9	k__Bacteria
9959	0	11	1	1	0	0	0	3	13	4.58237e-05	11	k__Bacteria; p__Proteobacteria; c__Epsilonproteobacteria; o__Campylobacterales; f__Campylobacteraceae; g__Arcobacter
10640	0	4	7	0	0	0	2	3	13	4.58237e-05	7	k__Bacteria
616	3	0	1	0	0	0	8	3	12	4.22988e-05	8	k__Bacteria; p__Proteobacteria; c__Deltaproteobacteria; o__Desulfobacterales; f__Desulfobulbaceae; g__Desulfotalea; s__
889	1	0	1	10	0	0	0	3	12	4.22988e-05	10	k__Bacteria; p__Proteobacteria; c__Deltaproteobacteria; o__Desulfuromonadales; f__Desulfuromonadaceae; g__; s__
1081	10	0	0	0	0	1	1	3	12	4.22988e-05	10	k__Bacteria; p__Fusobacteria; c__Fusobacteria; o__Fusobacteriales; f__Fusobacteriaceae; g__Psychrilyobacter; s__
2738	0	8	0	2	0	0	2	3	12	4.22988e-05	8	k__Bacteria; p__Proteobacteria; c__Alphaproteobacteria; o__Rhodobacterales; f__Rhodobacteraceae; g__Ruegeria; s__
3098	4	0	0	7	0	1	0	3	12	4.22988e-05	7	k__Bacteria; p__Proteobacteria; c__Deltaproteobacteria; o__Syntrophobacterales; f__Desulfobacteraceae; g__Desulfofrigus; s__
3763	3	8	0	0	1	0	0	3	12	4.22988e-05	8	k__Bacteria; p__Verrucomicrobia; c__Verrucomicrobiae; o__Verrucomicrobiales; f__Verrucomicrobiaceae; g__MSBL3; s__
4653	0	3	0	3	0	0	6	3	12	4.22988e-05	6	k__Bacteria; p__Bacteroidetes; c__Flavobacteriia; o__Flavobacteriales; f__Flavobacteriaceae
4896	0	5	1	6	0	0	0	3	12	4.22988e-05	6	k__Bacteria; p__Proteobacteria; c__Gammaproteobacteria; o__HTCC2188; f__HTCC2188; g__HTCC; s__
6476	0	8	0	0	0	1	3	3	12	4.22988e-05	8	k__Bacteria; p__Proteobacteria; c__Alphaproteobacteria; o__Rhodobacterales; f__Rhodobacteraceae; g__Ruegeria
6550	4	3	0	5	0	0	0	3	12	4.22988e-05	5	k__Bacteria; p__Cyanobacteria; c__Synechococcophycideae; o__Synechococcales; f__Synechococcaceae; g__Prochlorococcus; s__marinus
7312	0	4	7	0	1	0	0	3	12	4.22988e-05	7	k__Bacteria; p__Proteobacteria; c__Gammaproteobacteria; o__Alteromonadales; f__Idiomarinaceae; g__Idiomarina; s__
7865	0	0	0	1	0	7	4	3	12	4.22988e-05	7	k__Bacteria; p__Proteobacteria; c__Gammaproteobacteria; o__Vibrionales; f__Vibrionaceae; g__Vibrio; s__
8834	0	9	1	0	0	0	2	3	12	4.22988e-05	9	k__Bacteria; p__Proteobacteria
8934	4	0	0	0	0	7	1	3	12	4.22988e-05	7	k__Bacteria; p__Fusobacteria; c__Fusobacteria; o__Fusobacteriales; f__Fusobacteriaceae; g__Psychrilyobacter; s__
9140	0	2	8	0	0	0	2	3	12	4.22988e-05	8	k__Bacteria; p__Proteobacteria; c__Gammaproteobacteria; o__Oceanospirillales; f__Endozoicimonaceae; g__; s__
9286	3	0	0	0	0	3	6	3	12	4.22988e-05	6	k__Bacteria; p__Fusobacteria; c__Fusobacteria; o__Fusobacteriales; f__Fusobacteriaceae; g__Psychrilyobacter; s__
82	6	0	0	0	0	4	1	3	11	3.87739e-05	6	k__Bacteria
265	6	0	0	0	0	2	3	3	11	3.87739e-05	6	k__Bacteria; p__Fusobacteria; c__Fusobacteria; o__Fusobacteriales; f__Fusobacteriaceae; g__Psychrilyobacter; s__
564	4	0	3	0	0	0	4	3	11	3.87739e-05	4	k__Bacteria; p__Proteobacteria; c__Gammaproteobacteria
2370	0	2	0	2	0	0	7	3	11	3.87739e-05	7	k__Bacteria; p__Proteobacteria; c__Alphaproteobacteria; o__Sphingomonadales; f__Erythrobacteraceae; g__; s__
4383	0	3	5	0	0	0	3	3	11	3.87739e-05	5	k__Bacteria; p__Proteobacteria; c__Alphaproteobacteria; o__Rhodobacterales; f__Rhodobacteraceae
5486	4	1	0	6	0	0	0	3	11	3.87739e-05	6	k__Bacteria; p__Cyanobacteria; c__Synechococcophycideae; o__Synechococcales; f__Synechococcaceae; g__Prochlorococcus; s__marinus
6713	0	9	1	0	0	0	1	3	11	3.87739e-05	9	k__Bacteria; p__Bacteroidetes; c__Flavobacteriia; o__Flavobacteriales; f__Flavobacteriaceae
9278	7	2	0	2	0	0	0	3	11	3.87739e-05	7	k__Bacteria; p__Cyanobacteria; c__Synechococcophycideae; o__Synechococcales; f__Synechococcaceae; g__Prochlorococcus; s__marinus
9783	3	5	0	3	0	0	0	3	11	3.87739e-05	5	k__Bacteria; p__Bacteroidetes; c__Bacteroidia; o__Bacteroidales
9944	0	9	0	1	1	0	0	3	11	3.87739e-05	9	k__Bacteria; p__Bacteroidetes; c__Flavobacteriia
318	0	5	0	1	0	0	4	3	10	3.5249e-05	5	k__Bacteria; p__Proteobacteria; c__Alphaproteobacteria; o__Rhodobacterales; f__Rhodobacteraceae
1116	0	1	5	0	0	0	4	3	10	3.5249e-05	5	k__Bacteria; p__Proteobacteria; c__Gammaproteobacteria; o__Oceanospirillales; f__Endozoicimonaceae; g__; s__
2838	0	6	3	1	0	0	0	3	10	3.5249e-05	6	k__Bacteria; p__Proteobacteria; c__Gammaproteobacteria; o__Alteromonadales; f__Idiomarinaceae; g__Pseudidiomarina; s__
3036	0	5	3	0	0	2	0	3	10	3.5249e-05	5	k__Bacteria; p__Proteobacteria; c__Gammaproteobacteria; o__Alteromonadales; f__Colwelliaceae; g__Thalassomonas; s__
3337	4	0	0	0	0	4	2	3	10	3.5249e-05	4	k__Bacteria; p__Fusobacteria; c__Fusobacteria; o__Fusobacteriales; f__Fusobacteriaceae; g__Psychrilyobacter; s__
3385	8	0	0	0	0	1	1	3	10	3.5249e-05	8	k__Bacteria
3624	0	1	2	7	0	0	0	3	10	3.5249e-05	7	k__Bacteria; p__Proteobacteria; c__Gammaproteobacteria; o__Oceanospirillales; f__Oceanospirillaceae; g__Amphritea; s__
4657	2	0	3	0	0	0	5	3	10	3.5249e-05	5	k__Bacteria; p__Fusobacteria; c__Fusobacteria; o__Fusobacteriales; f__Fusobacteriaceae; g__Propionigenium; s__
4728	0	3	0	0	1	0	6	3	10	3.5249e-05	6	k__Bacteria; p__Bacteroidetes; c__Flavobacteriia; o__Flavobacteriales; f__Flavobacteriaceae
5162	0	1	5	0	4	0	0	3	10	3.5249e-05	5	k__Bacteria; p__Fusobacteria; c__Fusobacteria; o__Fusobacteriales; f__Fusobacteriaceae; g__Propionigenium; s__
5854	0	2	6	0	0	0	2	3	10	3.5249e-05	6	k__Bacteria; p__Proteobacteria; c__Gammaproteobacteria; o__Oceanospirillales; f__Endozoicimonaceae; g__; s__
7905	1	8	0	1	0	0	0	3	10	3.5249e-05	8	k__Bacteria; p__Bacteroidetes
8047	1	4	0	5	0	0	0	3	10	3.5249e-05	5	k__Bacteria; p__Bacteroidetes; c__Flavobacteriia; o__Flavobacteriales; f__Flavobacteriaceae
8330	1	0	0	0	5	0	4	3	10	3.5249e-05	5	k__Bacteria; p__Proteobacteria; c__Deltaproteobacteria; o__Bdellovibrionales; f__Bacteriovoracaceae; g__Bacteriovorax; s__
9068	0	6	0	1	3	0	0	3	10	3.5249e-05	6	k__Bacteria; p__Proteobacteria; c__Gammaproteobacteria; o__Xanthomonadales; f__; g__; s__
10135	1	0	0	0	0	7	2	3	10	3.5249e-05	7	k__Bacteria; p__Proteobacteria; c__Gammaproteobacteria
10263	0	0	0	5	4	0	1	3	10	3.5249e-05	5	k__Bacteria; p__Proteobacteria; c__Gammaproteobacteria; o__Alteromonadales; f__OM60; g__; s__
765	0	0	5	1	0	0	3	3	9	3.17241e-05	5	k__Bacteria
1698	1	6	2	0	0	0	0	3	9	3.17241e-05	6	k__Bacteria; p__Proteobacteria; c__Gammaproteobacteria; o__HTCC2188; f__HTCC2089; g__; s__
2075	5	0	1	0	0	0	3	3	9	3.17241e-05	5	k__Bacteria; p__Proteobacteria; c__Deltaproteobacteria; o__Desulfobacterales; f__Desulfobulbaceae
3193	5	0	0	0	0	3	1	3	9	3.17241e-05	5	k__Bacteria; p__Fusobacteria; c__Fusobacteria; o__Fusobacteriales; f__Fusobacteriaceae; g__Psychrilyobacter; s__
4816	0	6	0	1	0	0	2	3	9	3.17241e-05	6	k__Bacteria; p__Proteobacteria; c__Epsilonproteobacteria; o__Campylobacterales; f__Campylobacteraceae; g__Arcobacter; s__
5860	1	0	0	1	7	0	0	3	9	3.17241e-05	7	k__Bacteria; p__Proteobacteria; c__Deltaproteobacteria; o__Desulfobacterales; f__Desulfobulbaceae
6678	0	0	0	1	0	7	1	3	9	3.17241e-05	7	k__Bacteria; p__Proteobacteria; c__Gammaproteobacteria; o__Vibrionales; f__Vibrionaceae; g__Aliivibrio; s__
7055	2	0	0	0	0	3	4	3	9	3.17241e-05	4	k__Bacteria; p__Fusobacteria; c__Fusobacteria; o__Fusobacteriales; f__Fusobacteriaceae; g__Psychrilyobacter; s__
8382	4	3	0	2	0	0	0	3	9	3.17241e-05	4	k__Bacteria; p__Cyanobacteria; c__Synechococcophycideae; o__Synechococcales; f__Synechococcaceae; g__Prochlorococcus; s__marinus
8876	3	0	0	0	0	2	4	3	9	3.17241e-05	4	k__Bacteria; p__Fusobacteria; c__Fusobacteria; o__Fusobacteriales; f__Fusobacteriaceae; g__Psychrilyobacter; s__
8917	0	5	0	3	1	0	0	3	9	3.17241e-05	5	k__Bacteria; p__Bacteroidetes; c__Sphingobacteriia; o__Sphingobacteriales; f__Saprospiraceae; g__; s__
9290	0	5	0	2	0	0	2	3	9	3.17241e-05	5	k__Bacteria; p__Bacteroidetes; c__Flavobacteriia; o__Flavobacteriales; f__Cryomorphaceae; g__; s__
9318	0	5	0	1	0	0	3	3	9	3.17241e-05	5	k__Bacteria; p__Proteobacteria; c__Epsilonproteobacteria; o__Campylobacterales; f__Campylobacteraceae; g__Arcobacter; s__
9950	2	1	0	0	0	0	6	3	9	3.17241e-05	6	k__Bacteria; p__Fusobacteria; c__Fusobacteria; o__Fusobacteriales; f__Fusobacteriaceae; g__Propionigenium; s__
156	0	0	1	0	1	0	6	3	8	2.81992e-05	6	k__Bacteria; p__Proteobacteria; c__Epsilonproteobacteria; o__Campylobacterales; f__Helicobacteraceae
447	0	0	1	6	0	0	1	3	8	2.81992e-05	6	k__Bacteria; p__Bacteroidetes; c__Sphingobacteriia; o__Sphingobacteriales; f__Saprospiraceae; g__Aureispira; s__
453	0	4	1	3	0	0	0	3	8	2.81992e-05	4	k__Bacteria; p__Proteobacteria; c__Alphaproteobacteria; o__Rhodobacterales; f__Rhodobacteraceae; g__Dinoroseobacter; s__
739	0	0	0	2	4	0	2	3	8	2.81992e-05	4	k__Bacteria
1881	0	5	2	0	0	1	0	3	8	2.81992e-05	5	k__Bacteria; p__Proteobacteria; c__Gammaproteobacteria
2481	3	0	0	0	0	2	3	3	8	2.81992e-05	3	k__Bacteria; p__Fusobacteria; c__Fusobacteria; o__Fusobacteriales; f__Fusobacteriaceae; g__Propionigenium; s__
2575	1	2	0	5	0	0	0	3	8	2.81992e-05	5	k__Bacteria; p__Cyanobacteria
2649	0	2	5	0	1	0	0	3	8	2.81992e-05	5	k__Bacteria; p__Proteobacteria; c__Gammaproteobacteria
3084	0	0	0	3	0	1	4	3	8	2.81992e-05	4	k__Bacteria; p__Proteobacteria; c__Gammaproteobacteria; o__Alteromonadales; f__Colwelliaceae; g__Thalassomonas
3251	1	0	0	0	0	6	1	3	8	2.81992e-05	6	k__Bacteria; p__Proteobacteria; c__Gammaproteobacteria; o__Vibrionales; f__Vibrionaceae
3907	0	0	0	1	0	3	4	3	8	2.81992e-05	4	k__Bacteria; p__Proteobacteria; c__Gammaproteobacteria
4501	1	1	0	6	0	0	0	3	8	2.81992e-05	6	k__Bacteria; p__Cyanobacteria; c__Synechococcophycideae; o__Synechococcales; f__Synechococcaceae; g__Prochlorococcus; s__marinus
4590	0	5	2	1	0	0	0	3	8	2.81992e-05	5	k__Bacteria; p__Proteobacteria; c__Alphaproteobacteria; o__Rhodobacterales; f__Rhodobacteraceae; g__Octadecabacter; s__antarcticus
5065	2	0	0	0	0	2	4	3	8	2.81992e-05	4	k__Bacteria; p__Fusobacteria; c__Fusobacteria; o__Fusobacteriales; f__Fusobacteriaceae; g__Propionigenium; s__
6518	0	0	2	0	0	4	2	3	8	2.81992e-05	4	k__Bacteria; p__Proteobacteria; c__Gammaproteobacteria; o__Alteromonadales; f__Alteromonadaceae; g__Marinobacter; s__
6728	0	0	1	0	0	2	5	3	8	2.81992e-05	5	k__Bacteria; p__Proteobacteria; c__Gammaproteobacteria; o__Alteromonadales; f__Alteromonadaceae; g__Salinimonas; s__
8267	1	0	0	4	3	0	0	3	8	2.81992e-05	4	k__Bacteria; p__Proteobacteria; c__Deltaproteobacteria; o__Syntrophobacterales; f__Desulfobacteraceae; g__Desulfobacterium; s__
8306	1	6	1	0	0	0	0	3	8	2.81992e-05	6	k__Bacteria; p__Proteobacteria; c__Gammaproteobacteria
8345	0	0	0	4	0	3	1	3	8	2.81992e-05	4	k__Bacteria; p__Proteobacteria; c__Gammaproteobacteria; o__Alteromonadales; f__Alteromonadaceae
8747	1	5	0	0	2	0	0	3	8	2.81992e-05	5	k__Bacteria; p__Proteobacteria; c__Gammaproteobacteria; o__Alteromonadales; f__OM60; g__; s__
8805	3	0	2	3	0	0	0	3	8	2.81992e-05	3	k__Bacteria; p__Proteobacteria; c__Gammaproteobacteria; o__Chromatiales; f__; g__; s__
8821	1	0	4	3	0	0	0	3	8	2.81992e-05	4	k__Bacteria; p__Proteobacteria; c__Gammaproteobacteria; o__Xanthomonadales; f__; g__; s__
9730	0	4	0	2	0	0	2	3	8	2.81992e-05	4	k__Bacteria; p__Verrucomicrobia; c__Verrucomicrobiae; o__Verrucomicrobiales; f__Verrucomicrobiaceae; g__Rubritalea; s__
10040	2	0	0	1	0	5	0	3	8	2.81992e-05	5	k__Bacteria; p__Proteobacteria; c__Gammaproteobacteria; o__Vibrionales; f__Vibrionaceae
10059	1	1	0	0	0	0	6	3	8	2.81992e-05	6	k__Bacteria; p__Fusobacteria; c__Fusobacteria; o__Fusobacteriales; f__Fusobacteriaceae; g__Propionigenium; s__
10253	1	5	0	0	0	2	0	3	8	2.81992e-05	5	k__Bacteria; p__Bacteroidetes
61	2	0	0	2	0	0	3	3	7	2.46743e-05	3	k__Bacteria; p__Proteobacteria; c__Gammaproteobacteria; o__Vibrionales; f__Vibrionaceae
288	1	0	0	4	2	0	0	3	7	2.46743e-05	4	k__Bacteria; p__Proteobacteria; c__Deltaproteobacteria; o__Desulfobacterales; f__Desulfobulbaceae
313	0	1	2	0	0	0	4	3	7	2.46743e-05	4	k__Bacteria; p__Proteobacteria; c__Alphaproteobacteria
400	3	3	1	0	0	0	0	3	7	2.46743e-05	3	k__Bacteria; p__Cyanobacteria; c__Synechococcophycideae; o__Synechococcales; f__Synechococcaceae; g__Prochlorococcus; s__marinus
502	0	1	3	0	0	0	3	3	7	2.46743e-05	3	k__Bacteria
1104	0	0	0	1	0	4	2	3	7	2.46743e-05	4	k__Bacteria; p__Proteobacteria; c__Gammaproteobacteria
1356	0	0	0	3	0	3	1	3	7	2.46743e-05	3	k__Bacteria; p__Proteobacteria; c__Gammaproteobacteria
1392	3	3	0	1	0	0	0	3	7	2.46743e-05	3	k__Bacteria; p__Cyanobacteria; c__Synechococcophycideae; o__Synechococcales; f__Synechococcaceae; g__Prochlorococcus; s__marinus
2144	0	1	0	5	0	0	1	3	7	2.46743e-05	5	k__Bacteria; p__Proteobacteria; c__Gammaproteobacteria; o__Alteromonadales; f__Colwelliaceae; g__Thalassomonas; s__
2423	2	0	0	0	0	1	4	3	7	2.46743e-05	4	k__Bacteria; p__Fusobacteria; c__Fusobacteria; o__Fusobacteriales; f__Fusobacteriaceae; g__Psychrilyobacter; s__
3537	1	5	1	0	0	0	0	3	7	2.46743e-05	5	k__Bacteria; p__Proteobacteria; c__Alphaproteobacteria; o__Rickettsiales; f__mitochondria; g__; s__
3616	0	2	4	0	0	0	1	3	7	2.46743e-05	4	k__Bacteria; p__Proteobacteria; c__Gammaproteobacteria; o__Oceanospirillales; f__Oceanospirillaceae; g__; s__
3617	0	2	3	2	0	0	0	3	7	2.46743e-05	3	k__Bacteria; p__Proteobacteria; c__Gammaproteobacteria; o__Chromatiales; f__; g__; s__
3646	0	2	2	3	0	0	0	3	7	2.46743e-05	3	k__Bacteria; p__Proteobacteria; c__Gammaproteobacteria
4025	2	0	0	0	0	1	4	3	7	2.46743e-05	4	k__Bacteria; p__Fusobacteria; c__Fusobacteria; o__Fusobacteriales; f__Fusobacteriaceae; g__Psychrilyobacter; s__
4267	5	0	1	1	0	0	0	3	7	2.46743e-05	5	k__Bacteria; p__Gemmatimonadetes; c__Gemm-4; o__; f__; g__; s__
4669	0	3	3	0	0	0	1	3	7	2.46743e-05	3	k__Bacteria; p__Proteobacteria; c__Alphaproteobacteria; o__Rickettsiales; f__Pelagibacteraceae; g__; s__
5414	4	0	0	0	0	1	2	3	7	2.46743e-05	4	k__Bacteria; p__Fusobacteria; c__Fusobacteria; o__Fusobacteriales; f__Fusobacteriaceae; g__Psychrilyobacter; s__
5502	0	0	0	1	0	3	3	3	7	2.46743e-05	3	k__Bacteria; p__Proteobacteria; c__Gammaproteobacteria; o__Alteromonadales; f__Shewanellaceae; g__Shewanella; s__benthica
5616	0	5	0	1	1	0	0	3	7	2.46743e-05	5	k__Bacteria; p__Verrucomicrobia; c__Verrucomicrobiae; o__Verrucomicrobiales; f__Verrucomicrobiaceae; g__Rubritalea; s__
6220	1	0	0	0	0	3	3	3	7	2.46743e-05	3	k__Bacteria; p__Fusobacteria; c__Fusobacteria; o__Fusobacteriales; f__Fusobacteriaceae; g__Psychrilyobacter; s__
6316	3	0	0	0	0	1	3	3	7	2.46743e-05	3	k__Bacteria; p__Fusobacteria; c__Fusobacteria; o__Fusobacteriales; f__Fusobacteriaceae; g__Psychrilyobacter; s__
6422	1	0	0	0	0	4	2	3	7	2.46743e-05	4	k__Bacteria; p__Fusobacteria; c__Fusobacteria; o__Fusobacteriales; f__Fusobacteriaceae; g__Psychrilyobacter; s__
6599	0	4	1	0	0	0	2	3	7	2.46743e-05	4	k__Bacteria; p__Bacteroidetes; c__Flavobacteriia; o__Flavobacteriales; f__Flavobacteriaceae; g__; s__
6864	0	1	4	0	0	0	2	3	7	2.46743e-05	4	k__Bacteria; p__Proteobacteria; c__Gammaproteobacteria
7117	0	1	0	3	0	0	3	3	7	2.46743e-05	3	k__Bacteria; p__Proteobacteria; c__Epsilonproteobacteria; o__Campylobacterales; f__Campylobacteraceae; g__Arcobacter; s__
7600	0	1	1	5	0	0	0	3	7	2.46743e-05	5	k__Bacteria; p__Bacteroidetes; c__Sphingobacteriia; o__Sphingobacteriales; f__Ekhidnaceae; g__; s__
7946	3	0	0	2	0	0	2	3	7	2.46743e-05	3	k__Bacteria; p__Proteobacteria; c__Gammaproteobacteria; o__Alteromonadales; f__Psychromonadaceae; g__Psychromonas; s__
8174	0	3	0	2	2	0	0	3	7	2.46743e-05	3	k__Bacteria; p__Proteobacteria; c__Alphaproteobacteria; o__Rhodobacterales; f__Rhodobacteraceae
9037	2	0	1	0	4	0	0	3	7	2.46743e-05	4	k__Bacteria; p__Proteobacteria; c__Gammaproteobacteria
9137	1	0	0	0	0	5	1	3	7	2.46743e-05	5	k__Bacteria; p__Fusobacteria; c__Fusobacteria; o__Fusobacteriales; f__Fusobacteriaceae; g__Psychrilyobacter; s__
9406	1	0	0	5	1	0	0	3	7	2.46743e-05	5	k__Bacteria; p__Proteobacteria; c__Deltaproteobacteria; o__Desulfobacterales; f__Desulfobulbaceae
384	0	1	0	0	4	1	0	3	6	2.11494e-05	4	k__Bacteria; p__Proteobacteria; c__Gammaproteobacteria; o__Vibrionales; f__Vibrionaceae; g__Vibrio
722	0	0	0	2	0	2	2	3	6	2.11494e-05	2	k__Bacteria; p__Proteobacteria; c__Gammaproteobacteria
1125	2	0	0	1	0	0	3	3	6	2.11494e-05	3	k__Bacteria; p__Fusobacteria; c__Fusobacteria; o__Fusobacteriales; f__Fusobacteriaceae; g__Propionigenium; s__
1352	0	2	0	1	3	0	0	3	6	2.11494e-05	3	k__Bacteria; p__Chloroflexi; c__Ellin6529; o__; f__; g__; s__
1757	0	0	0	0	2	3	1	3	6	2.11494e-05	3	k__Bacteria; p__Fusobacteria; c__Fusobacteria; o__Fusobacteriales; f__Fusobacteriaceae; g__Propionigenium; s__
2012	2	0	0	1	3	0	0	3	6	2.11494e-05	3	k__Bacteria; p__Proteobacteria; c__Deltaproteobacteria
2150	0	1	0	0	4	0	1	3	6	2.11494e-05	4	k__Bacteria; p__Bacteroidetes; c__Flavobacteriia; o__Flavobacteriales; f__; g__; s__
2197	4	0	0	1	0	0	1	3	6	2.11494e-05	4	k__Bacteria; p__Proteobacteria; c__Gammaproteobacteria; o__Alteromonadales; f__Psychromonadaceae; g__Psychromonas; s__
2577	0	4	1	0	0	0	1	3	6	2.11494e-05	4	k__Bacteria; p__Firmicutes; c__Bacilli; o__Lactobacillales; f__Leuconostocaceae; g__Leuconostoc; s__
2973	0	1	1	0	4	0	0	3	6	2.11494e-05	4	k__Bacteria; p__Proteobacteria; c__Gammaproteobacteria; o__Alteromonadales
3700	0	2	1	3	0	0	0	3	6	2.11494e-05	3	k__Bacteria; p__Actinobacteria; c__Acidimicrobiia; o__Acidimicrobiales; f__koll13; g__; s__
3842	0	1	1	0	0	0	4	3	6	2.11494e-05	4	k__Bacteria; p__Proteobacteria; c__Deltaproteobacteria; o__Desulfobacterales; f__Desulfobulbaceae; g__Desulfotalea; s__
4142	2	0	0	0	0	1	3	3	6	2.11494e-05	3	k__Bacteria; p__Fusobacteria; c__Fusobacteria; o__Fusobacteriales; f__Fusobacteriaceae; g__Psychrilyobacter; s__
4271	1	0	0	0	0	2	3	3	6	2.11494e-05	3	k__Bacteria; p__Proteobacteria; c__Gammaproteobacteria; o__Vibrionales; f__Vibrionaceae; g__Aliivibrio; s__
4504	0	1	0	3	0	0	2	3	6	2.11494e-05	3	k__Bacteria; p__Proteobacteria; c__Gammaproteobacteria
4775	4	0	0	0	0	1	1	3	6	2.11494e-05	4	k__Bacteria; p__Proteobacteria; c__Deltaproteobacteria; o__Desulfobacterales; f__Desulfobulbaceae
5550	0	4	1	1	0	0	0	3	6	2.11494e-05	4	k__Bacteria; p__Proteobacteria; c__Alphaproteobacteria
5562	0	4	0	1	0	0	1	3	6	2.11494e-05	4	k__Bacteria; p__Bacteroidetes; c__Flavobacteriia; o__Flavobacteriales; f__Flavobacteriaceae; g__; s__
6166	1	1	0	4	0	0	0	3	6	2.11494e-05	4	k__Bacteria; p__Planctomycetes; c__Planctomycetia; o__Pirellulales; f__Pirellulaceae; g__; s__
6215	4	0	0	1	0	1	0	3	6	2.11494e-05	4	k__Bacteria; p__Proteobacteria; c__Gammaproteobacteria; o__Vibrionales; f__Vibrionaceae
6492	0	2	2	0	0	0	2	3	6	2.11494e-05	2	k__Bacteria; p__Proteobacteria; c__Gammaproteobacteria; o__Alteromonadales; f__Shewanellaceae
6874	0	1	0	0	4	0	1	3	6	2.11494e-05	4	k__Bacteria; p__Proteobacteria; c__Alphaproteobacteria; o__Rhodobacterales; f__Rhodobacteraceae
6926	0	1	3	0	0	0	2	3	6	2.11494e-05	3	k__Bacteria; p__Proteobacteria; c__Gammaproteobacteria
7139	2	0	0	0	0	1	3	3	6	2.11494e-05	3	k__Bacteria; p__Fusobacteria; c__Fusobacteria; o__Fusobacteriales; f__Fusobacteriaceae; g__Psychrilyobacter; s__
7867	1	0	0	0	0	4	1	3	6	2.11494e-05	4	k__Bacteria; p__Fusobacteria; c__Fusobacteria; o__Fusobacteriales; f__Fusobacteriaceae; g__Psychrilyobacter; s__
7876	0	1	1	4	0	0	0	3	6	2.11494e-05	4	k__Bacteria; p__Bacteroidetes; c__Flavobacteriia; o__Flavobacteriales; f__Flavobacteriaceae
7949	2	0	0	0	0	2	2	3	6	2.11494e-05	2	k__Bacteria; p__Proteobacteria; c__Gammaproteobacteria; o__Alteromonadales
8026	1	0	0	0	0	4	1	3	6	2.11494e-05	4	k__Bacteria; p__Proteobacteria; c__Gammaproteobacteria; o__Vibrionales; f__Vibrionaceae
8090	0	1	4	0	0	1	0	3	6	2.11494e-05	4	k__Bacteria; p__Proteobacteria; c__Gammaproteobacteria; o__Alteromonadales
8855	0	4	1	0	0	0	1	3	6	2.11494e-05	4	k__Bacteria; p__Bacteroidetes; c__Flavobacteriia; o__Flavobacteriales; f__Flavobacteriaceae; g__Chryseobacterium; s__
9023	1	4	0	1	0	0	0	3	6	2.11494e-05	4	k__Bacteria
9241	1	2	0	0	3	0	0	3	6	2.11494e-05	3	k__Bacteria; p__Acidobacteria; c__Sva0725; o__Sva0725; f__; g__; s__
9467	0	1	2	0	3	0	0	3	6	2.11494e-05	3	k__Bacteria; p__Proteobacteria; c__Deltaproteobacteria; o__NB1-j; f__JTB38; g__; s__
9761	3	0	0	0	0	2	1	3	6	2.11494e-05	3	k__Bacteria; p__Fusobacteria; c__Fusobacteria; o__Fusobacteriales; f__Fusobacteriaceae; g__Psychrilyobacter; s__
9895	1	2	0	3	0	0	0	3	6	2.11494e-05	3	k__Bacteria
9916	0	0	2	1	0	0	3	3	6	2.11494e-05	3	k__Bacteria; p__Proteobacteria; c__Epsilonproteobacteria; o__Campylobacterales; f__Campylobacteraceae; g__Arcobacter; s__
10465	2	0	0	0	0	2	2	3	6	2.11494e-05	2	k__Bacteria; p__Fusobacteria; c__Fusobacteria; o__Fusobacteriales; f__Fusobacteriaceae; g__Psychrilyobacter; s__
9	0	1	1	3	0	0	0	3	5	1.76245e-05	3	k__Bacteria; p__Proteobacteria; c__Alphaproteobacteria; o__Rhodobacterales; f__Rhodobacteraceae; g__Thalassobius; s__
148	0	0	0	2	0	1	2	3	5	1.76245e-05	2	k__Bacteria; p__Bacteroidetes; c__Flavobacteriia; o__Flavobacteriales; f__Flavobacteriaceae; g__Tenacibaculum; s__
251	1	1	0	0	0	3	0	3	5	1.76245e-05	3	k__Bacteria; p__Proteobacteria; c__Gammaproteobacteria; o__Vibrionales; f__Vibrionaceae
587	2	0	0	1	2	0	0	3	5	1.76245e-05	2	k__Bacteria; p__Planctomycetes; c__Planctomycetia; o__Pirellulales; f__Pirellulaceae; g__; s__
661	2	0	0	0	0	2	1	3	5	1.76245e-05	2	k__Bacteria; p__Fusobacteria; c__Fusobacteria; o__Fusobacteriales; f__Fusobacteriaceae; g__Psychrilyobacter; s__
1309	0	0	1	0	0	3	1	3	5	1.76245e-05	3	k__Bacteria; p__Proteobacteria; c__Gammaproteobacteria; o__Vibrionales; f__Vibrionaceae
1455	1	0	0	0	0	2	2	3	5	1.76245e-05	2	k__Bacteria; p__Fusobacteria; c__Fusobacteria; o__Fusobacteriales; f__Fusobacteriaceae; g__Propionigenium; s__
1750	0	1	0	0	0	1	3	3	5	1.76245e-05	3	k__Bacteria; p__Proteobacteria; c__Gammaproteobacteria; o__Alteromonadales; f__Colwelliaceae
2120	2	0	0	0	0	2	1	3	5	1.76245e-05	2	k__Bacteria; p__Fusobacteria; c__Fusobacteria; o__Fusobacteriales; f__Fusobacteriaceae; g__Psychrilyobacter; s__
2132	2	0	0	0	0	1	2	3	5	1.76245e-05	2	k__Bacteria; p__Fusobacteria; c__Fusobacteria; o__Fusobacteriales; f__Fusobacteriaceae; g__Psychrilyobacter; s__
2196	1	3	1	0	0	0	0	3	5	1.76245e-05	3	k__Bacteria; p__Proteobacteria; c__Gammaproteobacteria; o__Alteromonadales
2341	0	0	0	1	0	2	2	3	5	1.76245e-05	2	k__Bacteria; p__Proteobacteria; c__Gammaproteobacteria; o__Vibrionales; f__Vibrionaceae; g__Aliivibrio; s__
2373	0	1	0	3	0	0	1	3	5	1.76245e-05	3	k__Bacteria
2537	0	3	0	1	0	0	1	3	5	1.76245e-05	3	k__Bacteria; p__Proteobacteria; c__Alphaproteobacteria; o__Rhodobacterales; f__Rhodobacteraceae; g__Ruegeria; s__
2647	1	0	0	2	0	0	2	3	5	1.76245e-05	2	k__Bacteria; p__Proteobacteria; c__Alphaproteobacteria; o__Rhodobacterales; f__Rhodobacteraceae; g__Rhodobacter; s__
2761	3	0	0	1	1	0	0	3	5	1.76245e-05	3	k__Bacteria; p__Lentisphaerae; c__[Lentisphaeria]; o__Victivallales; f__; g__; s__
2940	1	0	0	1	0	3	0	3	5	1.76245e-05	3	k__Bacteria; p__Proteobacteria; c__Gammaproteobacteria; o__Vibrionales; f__Vibrionaceae
3418	0	0	0	3	0	1	1	3	5	1.76245e-05	3	k__Bacteria; p__Proteobacteria; c__Gammaproteobacteria; o__Vibrionales; f__Vibrionaceae; g__Aliivibrio; s__
3420	0	3	1	0	0	0	1	3	5	1.76245e-05	3	k__Bacteria; p__Proteobacteria; c__Gammaproteobacteria
3506	2	0	0	1	0	2	0	3	5	1.76245e-05	2	k__Bacteria; p__Proteobacteria; c__Gammaproteobacteria; o__Vibrionales; f__Vibrionaceae
3671	0	0	0	3	0	1	1	3	5	1.76245e-05	3	k__Bacteria; p__Proteobacteria; c__Gammaproteobacteria
3917	3	0	0	1	1	0	0	3	5	1.76245e-05	3	k__Bacteria; p__Proteobacteria; c__Deltaproteobacteria; o__Syntrophobacterales; f__Desulfobacteraceae
4494	0	0	0	1	0	1	3	3	5	1.76245e-05	3	k__Bacteria; p__Proteobacteria; c__Gammaproteobacteria; o__Oceanospirillales; f__Oceanospirillaceae; g__; s__
4517	3	0	0	1	0	0	1	3	5	1.76245e-05	3	k__Bacteria; p__Proteobacteria; c__Gammaproteobacteria; o__Vibrionales; f__Vibrionaceae; g__Aliivibrio; s__
5039	1	0	0	3	0	0	1	3	5	1.76245e-05	3	k__Bacteria; p__Bacteroidetes; c__Flavobacteriia; o__Flavobacteriales; f__Flavobacteriaceae
5150	0	1	3	0	0	0	1	3	5	1.76245e-05	3	k__Bacteria; p__Proteobacteria; c__Gammaproteobacteria
5518	1	0	0	0	0	3	1	3	5	1.76245e-05	3	k__Bacteria; p__Fusobacteria; c__Fusobacteria; o__Fusobacteriales; f__Fusobacteriaceae; g__Psychrilyobacter; s__
5826	2	0	0	0	0	1	2	3	5	1.76245e-05	2	k__Bacteria; p__Fusobacteria; c__Fusobacteria; o__Fusobacteriales; f__Fusobacteriaceae; g__Psychrilyobacter; s__
5996	1	0	0	0	0	1	3	3	5	1.76245e-05	3	k__Bacteria; p__Fusobacteria; c__Fusobacteria; o__Fusobacteriales; f__Fusobacteriaceae; g__Propionigenium; s__
6088	0	3	1	1	0	0	0	3	5	1.76245e-05	3	k__Bacteria; p__Verrucomicrobia; c__Verrucomicrobiae; o__Verrucomicrobiales; f__Verrucomicrobiaceae; g__; s__
6585	1	0	0	0	0	3	1	3	5	1.76245e-05	3	k__Bacteria; p__Fusobacteria; c__Fusobacteria; o__Fusobacteriales; f__Fusobacteriaceae
7120	1	0	0	0	0	1	3	3	5	1.76245e-05	3	k__Bacteria; p__Fusobacteria; c__Fusobacteria; o__Fusobacteriales; f__Fusobacteriaceae; g__Psychrilyobacter; s__
7433	0	3	0	1	0	0	1	3	5	1.76245e-05	3	k__Bacteria; p__Proteobacteria; c__Alphaproteobacteria; o__Rhodobacterales; f__Rhodobacteraceae
8569	1	0	0	3	1	0	0	3	5	1.76245e-05	3	k__Bacteria
8660	0	0	0	1	0	2	2	3	5	1.76245e-05	2	k__Bacteria; p__Proteobacteria; c__Gammaproteobacteria; o__Vibrionales; f__Vibrionaceae; g__Aliivibrio; s__
9039	2	2	0	1	0	0	0	3	5	1.76245e-05	2	k__Bacteria; p__Cyanobacteria; c__Synechococcophycideae; o__Synechococcales; f__Synechococcaceae; g__Prochlorococcus; s__marinus
9709	1	0	0	0	0	2	2	3	5	1.76245e-05	2	k__Bacteria; p__Fusobacteria; c__Fusobacteria; o__Fusobacteriales; f__Fusobacteriaceae; g__Psychrilyobacter; s__
9871	0	1	1	3	0	0	0	3	5	1.76245e-05	3	k__Bacteria; p__Proteobacteria; c__Gammaproteobacteria
9900	1	2	0	2	0	0	0	3	5	1.76245e-05	2	k__Bacteria; p__Cyanobacteria; c__Synechococcophycideae; o__Synechococcales; f__Synechococcaceae; g__Prochlorococcus; s__marinus
9935	0	0	1	1	0	0	3	3	5	1.76245e-05	3	k__Bacteria; p__Proteobacteria; c__Gammaproteobacteria
10199	2	0	0	0	0	1	2	3	5	1.76245e-05	2	k__Bacteria; p__Fusobacteria; c__Fusobacteria; o__Fusobacteriales; f__Fusobacteriaceae; g__Psychrilyobacter; s__
10448	0	3	0	1	0	0	1	3	5	1.76245e-05	3	k__Bacteria; p__Proteobacteria; c__Alphaproteobacteria; o__Rhodobacterales; f__Rhodobacteraceae; g__Phaeobacter; s__
10483	1	0	1	0	0	0	3	3	5	1.76245e-05	3	k__Bacteria; p__Fusobacteria; c__Fusobacteria; o__Fusobacteriales; f__Fusobacteriaceae; g__Propionigenium; s__
10523	2	0	0	1	0	2	0	3	5	1.76245e-05	2	k__Bacteria; p__Fusobacteria; c__Fusobacteria; o__Fusobacteriales; f__Fusobacteriaceae; g__Propionigenium; s__
10547	0	3	1	0	0	1	0	3	5	1.76245e-05	3	k__Bacteria; p__Planctomycetes; c__Planctomycetia; o__Pirellulales; f__Pirellulaceae; g__; s__
201	0	0	1	0	2	0	1	3	4	1.40996e-05	2	k__Bacteria; p__Proteobacteria; c__Gammaproteobacteria; o__Oceanospirillales; f__Endozoicimonaceae; g__; s__
929	0	2	1	0	1	0	0	3	4	1.40996e-05	2	k__Bacteria; p__Chloroflexi; c__Anaerolineae; o__H39; f__; g__; s__
993	2	0	1	0	0	0	1	3	4	1.40996e-05	2	k__Bacteria; p__Proteobacteria; c__Deltaproteobacteria; o__Desulfobacterales; f__Desulfobulbaceae; g__Desulfotalea; s__
1373	2	1	1	0	0	0	0	3	4	1.40996e-05	2	k__Bacteria; p__Cyanobacteria; c__Synechococcophycideae; o__Synechococcales; f__Synechococcaceae; g__Prochlorococcus; s__marinus
1549	0	1	1	0	2	0	0	3	4	1.40996e-05	2	k__Bacteria; p__Proteobacteria; c__Gammaproteobacteria; o__Alteromonadales
1958	1	0	0	1	2	0	0	3	4	1.40996e-05	2	k__Bacteria; p__Proteobacteria; c__Alphaproteobacteria
2226	0	2	1	1	0	0	0	3	4	1.40996e-05	2	k__Bacteria; p__Proteobacteria; c__Alphaproteobacteria; o__Rhodobacterales; f__Rhodobacteraceae
2324	1	0	0	0	0	1	2	3	4	1.40996e-05	2	k__Bacteria; p__Fusobacteria; c__Fusobacteria; o__Fusobacteriales; f__Fusobacteriaceae; g__Psychrilyobacter; s__
2353	1	0	0	0	0	1	2	3	4	1.40996e-05	2	k__Bacteria; p__Fusobacteria; c__Fusobacteria; o__Fusobacteriales; f__Fusobacteriaceae; g__Psychrilyobacter; s__
3216	0	0	2	1	0	1	0	3	4	1.40996e-05	2	k__Bacteria; p__Proteobacteria; c__Gammaproteobacteria
3224	0	1	2	0	0	0	1	3	4	1.40996e-05	2	k__Bacteria; p__Proteobacteria; c__Gammaproteobacteria; o__Oceanospirillales; f__Endozoicimonaceae; g__; s__
3261	2	0	0	0	0	1	1	3	4	1.40996e-05	2	k__Bacteria; p__Fusobacteria; c__Fusobacteria; o__Fusobacteriales; f__Fusobacteriaceae; g__Psychrilyobacter; s__
3387	1	1	0	2	0	0	0	3	4	1.40996e-05	2	k__Bacteria; p__Proteobacteria; c__Gammaproteobacteria; o__Alteromonadales; f__OM60; g__; s__
4130	1	0	0	2	0	1	0	3	4	1.40996e-05	2	k__Bacteria; p__Proteobacteria; c__Gammaproteobacteria; o__Oceanospirillales; f__Endozoicimonaceae; g__; s__
4212	1	0	0	0	0	1	2	3	4	1.40996e-05	2	k__Bacteria; p__Fusobacteria; c__Fusobacteria; o__Fusobacteriales; f__Fusobacteriaceae; g__Psychrilyobacter; s__
4321	0	1	1	0	2	0	0	3	4	1.40996e-05	2	k__Bacteria; p__Proteobacteria; c__Deltaproteobacteria; o__Myxococcales; f__; g__; s__
4691	1	0	0	0	1	0	2	3	4	1.40996e-05	2	k__Bacteria
4814	2	0	0	0	0	1	1	3	4	1.40996e-05	2	k__Bacteria; p__Fusobacteria; c__Fusobacteria; o__Fusobacteriales; f__Fusobacteriaceae; g__Psychrilyobacter; s__
5205	2	1	0	1	0	0	0	3	4	1.40996e-05	2	k__Bacteria; p__Proteobacteria; c__Gammaproteobacteria; o__Alteromonadales
5775	0	0	0	1	0	2	1	3	4	1.40996e-05	2	k__Bacteria; p__Proteobacteria; c__Gammaproteobacteria; o__Vibrionales; f__Vibrionaceae; g__Aliivibrio; s__
5947	0	1	0	1	0	2	0	3	4	1.40996e-05	2	k__Bacteria; p__Proteobacteria; c__Gammaproteobacteria; o__Vibrionales; f__Vibrionaceae
6454	0	1	0	1	0	0	2	3	4	1.40996e-05	2	k__Bacteria; p__Proteobacteria; c__Gammaproteobacteria; o__; f__; g__; s__
7010	0	0	0	1	0	2	1	3	4	1.40996e-05	2	k__Bacteria; p__Proteobacteria; c__Gammaproteobacteria; o__Alteromonadales
7598	0	0	2	1	0	0	1	3	4	1.40996e-05	2	k__Bacteria; p__Proteobacteria; c__Gammaproteobacteria; o__Oceanospirillales; f__Endozoicimonaceae; g__; s__
8372	1	0	0	1	0	0	2	3	4	1.40996e-05	2	k__Bacteria; p__Proteobacteria; c__Gammaproteobacteria; o__Alteromonadales; f__; g__; s__
8419	2	0	0	0	0	1	1	3	4	1.40996e-05	2	k__Bacteria; p__Proteobacteria
8430	0	1	0	0	0	1	2	3	4	1.40996e-05	2	k__Bacteria; p__Fusobacteria; c__Fusobacteria; o__Fusobacteriales; f__Fusobacteriaceae; g__Propionigenium; s__
8557	0	2	1	0	0	0	1	3	4	1.40996e-05	2	k__Bacteria; p__Proteobacteria
8595	2	0	0	0	0	1	1	3	4	1.40996e-05	2	k__Bacteria; p__Fusobacteria; c__Fusobacteria; o__Fusobacteriales; f__Fusobacteriaceae; g__Psychrilyobacter; s__
8682	0	1	2	0	0	0	1	3	4	1.40996e-05	2	k__Bacteria; p__Proteobacteria; c__Gammaproteobacteria; o__Oceanospirillales; f__Endozoicimonaceae; g__; s__
8729	0	2	1	0	1	0	0	3	4	1.40996e-05	2	k__Bacteria; p__Proteobacteria; c__Gammaproteobacteria
8744	1	1	0	2	0	0	0	3	4	1.40996e-05	2	k__Bacteria; p__Cyanobacteria; c__Synechococcophycideae; o__Synechococcales; f__Synechococcaceae; g__Prochlorococcus; s__marinus
8801	1	0	2	0	0	0	1	3	4	1.40996e-05	2	k__Bacteria; p__Fusobacteria; c__Fusobacteria; o__Fusobacteriales; f__Fusobacteriaceae; g__Propionigenium; s__
9224	0	2	1	0	1	0	0	3	4	1.40996e-05	2	k__Bacteria; p__Proteobacteria; c__Gammaproteobacteria; o__Alteromonadales
9354	0	0	2	1	0	1	0	3	4	1.40996e-05	2	k__Bacteria; p__Proteobacteria
9581	0	1	0	1	0	2	0	3	4	1.40996e-05	2	k__Bacteria; p__Proteobacteria; c__Gammaproteobacteria; o__Oceanospirillales; f__Oceanospirillaceae
9740	2	1	0	1	0	0	0	3	4	1.40996e-05	2	k__Bacteria; p__Cyanobacteria; c__Synechococcophycideae; o__Synechococcales; f__Synechococcaceae; g__Prochlorococcus; s__marinus
9892	1	0	2	0	0	1	0	3	4	1.40996e-05	2	k__Bacteria; p__Proteobacteria; c__Gammaproteobacteria
10134	0	1	0	1	0	0	2	3	4	1.40996e-05	2	k__Bacteria; p__Bacteroidetes; c__Bacteroidia; o__Bacteroidales; f__Porphyromonadaceae; g__Parabacteroides; s__
77	1	1	0	0	0	0	1	3	3	1.05747e-05	1	k__Bacteria; p__Fusobacteria; c__Fusobacteria; o__Fusobacteriales; f__Fusobacteriaceae; g__Propionigenium; s__
203	1	0	0	1	0	0	1	3	3	1.05747e-05	1	k__Bacteria; p__Proteobacteria; c__Gammaproteobacteria; o__Vibrionales; f__Vibrionaceae; g__Aliivibrio; s__
472	1	0	0	0	0	1	1	3	3	1.05747e-05	1	k__Bacteria; p__Fusobacteria; c__Fusobacteria; o__Fusobacteriales; f__Fusobacteriaceae; g__Psychrilyobacter; s__
845	1	0	1	0	0	0	1	3	3	1.05747e-05	1	k__Bacteria; p__Bacteroidetes
1087	1	0	1	1	0	0	0	3	3	1.05747e-05	1	k__Bacteria; p__Proteobacteria; c__Deltaproteobacteria
1127	0	0	0	1	0	1	1	3	3	1.05747e-05	1	k__Bacteria; p__Bacteroidetes; c__Flavobacteriia; o__Flavobacteriales; f__Flavobacteriaceae; g__Tenacibaculum; s__
1318	0	1	1	0	0	0	1	3	3	1.05747e-05	1	k__Bacteria; p__Proteobacteria; c__Gammaproteobacteria
1449	1	0	0	1	0	0	1	3	3	1.05747e-05	1	k__Bacteria; p__Proteobacteria; c__Epsilonproteobacteria; o__Campylobacterales; f__Campylobacteraceae; g__Arcobacter
1636	1	0	0	0	1	0	1	3	3	1.05747e-05	1	k__Bacteria; p__Proteobacteria; c__Gammaproteobacteria
1784	0	1	1	1	0	0	0	3	3	1.05747e-05	1	k__Bacteria; p__Proteobacteria; c__Alphaproteobacteria; o__Rhodobacterales; f__Rhodobacteraceae
1801	1	0	0	1	1	0	0	3	3	1.05747e-05	1	k__Bacteria; p__Proteobacteria; c__Deltaproteobacteria; o__Syntrophobacterales; f__Desulfobacteraceae; g__Desulfosarcina; s__
2796	1	0	1	0	0	0	1	3	3	1.05747e-05	1	k__Bacteria; p__Proteobacteria; c__Gammaproteobacteria; o__Oceanospirillales; f__Endozoicimonaceae; g__; s__
3035	0	1	1	0	0	0	1	3	3	1.05747e-05	1	k__Bacteria; p__Fusobacteria; c__Fusobacteria; o__Fusobacteriales; f__Fusobacteriaceae; g__Propionigenium; s__
3190	1	0	0	1	0	1	0	3	3	1.05747e-05	1	k__Bacteria; p__Proteobacteria; c__Gammaproteobacteria; o__Vibrionales; f__Vibrionaceae
3214	1	0	0	0	0	1	1	3	3	1.05747e-05	1	k__Bacteria
3338	0	1	0	0	0	1	1	3	3	1.05747e-05	1	k__Bacteria
3349	1	1	0	1	0	0	0	3	3	1.05747e-05	1	k__Bacteria
3432	1	0	1	1	0	0	0	3	3	1.05747e-05	1	k__Bacteria; p__Bacteroidetes; c__Bacteroidia; o__Bacteroidales; f__Rikenellaceae; g__; s__
3730	0	1	0	1	0	0	1	3	3	1.05747e-05	1	k__Bacteria; p__Proteobacteria; c__Gammaproteobacteria
3789	0	1	0	1	0	0	1	3	3	1.05747e-05	1	k__Bacteria; p__Proteobacteria; c__Gammaproteobacteria
4233	1	0	1	0	0	0	1	3	3	1.05747e-05	1	k__Bacteria
4475	1	0	1	1	0	0	0	3	3	1.05747e-05	1	k__Bacteria; p__Proteobacteria
4505	0	0	1	1	0	0	1	3	3	1.05747e-05	1	k__Bacteria; p__Bacteroidetes; c__Sphingobacteriia; o__Sphingobacteriales; f__Saprospiraceae; g__Aureispira; s__
5711	1	0	0	0	0	1	1	3	3	1.05747e-05	1	k__Bacteria; p__Fusobacteria; c__Fusobacteria; o__Fusobacteriales; f__Fusobacteriaceae; g__Psychrilyobacter; s__
5763	1	0	0	1	1	0	0	3	3	1.05747e-05	1	k__Bacteria; p__Proteobacteria; c__Alphaproteobacteria; o__Rhizobiales; f__Methylocystaceae; g__; s__
6134	0	0	0	1	1	0	1	3	3	1.05747e-05	1	k__Bacteria; p__Proteobacteria; c__Gammaproteobacteria; o__Alteromonadales; f__Shewanellaceae; g__Shewanella
6474	0	0	0	1	0	1	1	3	3	1.05747e-05	1	k__Bacteria; p__Proteobacteria; c__Gammaproteobacteria; o__Alteromonadales
6567	0	1	0	1	0	0	1	3	3	1.05747e-05	1	k__Bacteria; p__Proteobacteria; c__Alphaproteobacteria; o__Rhodobacterales; f__Rhodobacteraceae
6615	1	0	1	1	0	0	0	3	3	1.05747e-05	1	k__Bacteria; p__Proteobacteria; c__Deltaproteobacteria; o__Desulfovibrionales; f__Desulfovibrionaceae; g__Desulfovibrio
6835	1	0	0	1	0	1	0	3	3	1.05747e-05	1	k__Bacteria; p__Proteobacteria; c__Gammaproteobacteria; o__Vibrionales; f__Vibrionaceae
6842	1	0	0	0	0	1	1	3	3	1.05747e-05	1	k__Bacteria; p__Fusobacteria; c__Fusobacteria; o__Fusobacteriales; f__Fusobacteriaceae; g__Psychrilyobacter; s__
6860	1	0	0	1	0	1	0	3	3	1.05747e-05	1	k__Bacteria; p__Proteobacteria; c__Gammaproteobacteria; o__Alteromonadales
6878	0	0	1	1	0	0	1	3	3	1.05747e-05	1	k__Bacteria; p__Proteobacteria; c__Gammaproteobacteria; o__Oceanospirillales; f__Endozoicimonaceae; g__; s__
7070	1	0	0	0	0	1	1	3	3	1.05747e-05	1	k__Bacteria; p__Fusobacteria; c__Fusobacteria; o__Fusobacteriales; f__Fusobacteriaceae
7470	0	0	0	1	1	0	1	3	3	1.05747e-05	1	k__Bacteria; p__Proteobacteria; c__Gammaproteobacteria; o__Vibrionales; f__Vibrionaceae
7957	0	1	1	1	0	0	0	3	3	1.05747e-05	1	k__Bacteria; p__Proteobacteria; c__Gammaproteobacteria; o__Alteromonadales; f__OM60; g__; s__
7968	1	0	0	1	0	1	0	3	3	1.05747e-05	1	k__Bacteria; p__Proteobacteria; c__Gammaproteobacteria; o__Vibrionales; f__Vibrionaceae
8019	0	1	1	0	0	0	1	3	3	1.05747e-05	1	k__Bacteria; p__Proteobacteria; c__Gammaproteobacteria; o__Oceanospirillales; f__Endozoicimonaceae; g__; s__
8379	0	1	0	0	0	1	1	3	3	1.05747e-05	1	k__Bacteria; p__Proteobacteria; c__Gammaproteobacteria; o__Alteromonadales
8475	0	1	1	0	0	1	0	3	3	1.05747e-05	1	k__Bacteria; p__Bacteroidetes
8730	0	1	0	0	1	0	1	3	3	1.05747e-05	1	k__Bacteria; p__Proteobacteria; c__Gammaproteobacteria; o__Alteromonadales; f__Alteromonadaceae; g__Umboniibacter; s__
9013	0	1	1	0	1	0	0	3	3	1.05747e-05	1	k__Bacteria
9097	0	0	1	1	0	0	1	3	3	1.05747e-05	1	k__Bacteria; p__Firmicutes; c__Bacilli; o__Lactobacillales; f__Leuconostocaceae; g__Fructobacillus; s__
9496	0	0	0	1	0	1	1	3	3	1.05747e-05	1	k__Bacteria; p__Bacteroidetes; c__Flavobacteriia; o__Flavobacteriales; f__Flavobacteriaceae
9565	0	1	1	0	0	1	0	3	3	1.05747e-05	1	k__Bacteria; p__Proteobacteria; c__Gammaproteobacteria; o__Oceanospirillales
10222	1	0	0	0	0	1	1	3	3	1.05747e-05	1	k__Bacteria; p__Fusobacteria; c__Fusobacteria; o__Fusobacteriales; f__Fusobacteriaceae; g__Psychrilyobacter; s__
10393	1	0	0	0	0	1	1	3	3	1.05747e-05	1	k__Bacteria; p__Fusobacteria; c__Fusobacteria; o__Fusobacteriales; f__Fusobacteriaceae; g__Psychrilyobacter; s__
10663	1	0	1	1	0	0	0	3	3	1.05747e-05	1	k__Bacteria; p__Proteobacteria; c__Deltaproteobacteria; o__Desulfuromonadales; f__Desulfuromonadaceae; g__; s__
1307	0	376	46	0	0	0	0	2	422	0.00148751	376	k__Bacteria
8974	0	340	0	0	0	0	20	2	360	0.00126896	340	k__Bacteria; p__Proteobacteria; c__Gammaproteobacteria
1894	0	188	0	0	0	0	13	2	201	0.000708505	188	k__Bacteria
9072	0	0	0	0	0	197	1	2	198	0.00069793	197	k__Bacteria
3008	0	81	0	0	0	0	37	2	118	0.000415938	81	k__Bacteria
554	0	99	1	0	0	0	0	2	100	0.00035249	99	k__Bacteria; p__Bacteroidetes; c__Flavobacteriia; o__Flavobacteriales; f__Flavobacteriaceae
2415	60	0	0	36	0	0	0	2	96	0.00033839	60	k__Bacteria; p__Proteobacteria; c__Gammaproteobacteria; o__Alteromonadales; f__Psychromonadaceae; g__Psychromonas; s__
10519	23	0	0	37	0	0	0	2	60	0.000211494	37	k__Bacteria; p__Proteobacteria; c__Gammaproteobacteria
807	0	55	1	0	0	0	0	2	56	0.000197394	55	k__Bacteria; p__Proteobacteria; c__Alphaproteobacteria; o__Sphingomonadales; f__Sphingomonadaceae; g__Sphingopyxis; s__alaskensis
8768	42	0	0	13	0	0	0	2	55	0.000193869	42	k__Bacteria; p__Proteobacteria; c__Gammaproteobacteria; o__Alteromonadales
8956	0	52	0	2	0	0	0	2	54	0.000190345	52	k__Bacteria; p__Bacteroidetes; c__Flavobacteriia; o__Flavobacteriales; f__Flavobacteriaceae
7077	0	18	32	0	0	0	0	2	50	0.000176245	32	k__Bacteria; p__Proteobacteria; c__Gammaproteobacteria; o__Alteromonadales; f__Alteromonadaceae
1883	0	0	0	4	0	42	0	2	46	0.000162145	42	k__Bacteria
4970	6	0	0	40	0	0	0	2	46	0.000162145	40	k__Bacteria; p__Cyanobacteria
374	0	0	0	1	37	0	0	2	38	0.000133946	37	k__Bacteria; p__Proteobacteria; c__Gammaproteobacteria
4445	35	0	0	3	0	0	0	2	38	0.000133946	35	k__Bacteria; p__Proteobacteria; c__Gammaproteobacteria; o__Alteromonadales
8413	0	0	0	0	0	36	1	2	37	0.000130421	36	k__Bacteria; p__Proteobacteria; c__Gammaproteobacteria
2702	0	27	9	0	0	0	0	2	36	0.000126896	27	k__Bacteria; p__Proteobacteria; c__Gammaproteobacteria
4617	0	31	0	5	0	0	0	2	36	0.000126896	31	k__Bacteria; p__Proteobacteria; c__Alphaproteobacteria; o__Rhodobacterales; f__Hyphomonadaceae; g__; s__
4537	34	0	0	0	0	1	0	2	35	0.000123371	34	k__Bacteria; p__Proteobacteria; c__Gammaproteobacteria; o__Alteromonadales
10013	0	2	0	32	0	0	0	2	34	0.000119847	32	k__Bacteria; p__Proteobacteria; c__Alphaproteobacteria; o__Kiloniellales; f__; g__; s__
3240	20	0	0	10	0	0	0	2	30	0.000105747	20	k__Bacteria; p__Proteobacteria; c__Gammaproteobacteria
3693	0	23	0	0	0	0	7	2	30	0.000105747	23	k__Bacteria; p__Firmicutes; c__Bacilli; o__Exiguobacterales; f__; g__; s__
5498	4	0	0	0	0	26	0	2	30	0.000105747	26	k__Bacteria; p__Proteobacteria; c__Gammaproteobacteria; o__Alteromonadales; f__Moritellaceae; g__Moritella; s__
1183	1	0	0	0	28	0	0	2	29	0.000102222	28	k__Bacteria; p__Proteobacteria; c__Gammaproteobacteria
10226	0	0	0	1	28	0	0	2	29	0.000102222	28	k__Bacteria; p__Proteobacteria
3494	0	26	1	0	0	0	0	2	27	9.51723e-05	26	k__Bacteria; p__Proteobacteria; c__Gammaproteobacteria
90	0	0	0	25	0	1	0	2	26	9.16474e-05	25	k__Bacteria; p__Bacteroidetes; c__Flavobacteriia; o__Flavobacteriales; f__Flavobacteriaceae
290	0	24	0	0	2	0	0	2	26	9.16474e-05	24	k__Bacteria; p__Proteobacteria; c__Alphaproteobacteria; o__Rhizobiales; f__Rhodobiaceae; g__; s__
817	0	0	0	0	25	0	1	2	26	9.16474e-05	25	k__Bacteria; p__Proteobacteria; c__Gammaproteobacteria
4136	0	7	0	0	19	0	0	2	26	9.16474e-05	19	k__Bacteria; p__Proteobacteria; c__Gammaproteobacteria
4786	13	0	0	0	0	13	0	2	26	9.16474e-05	13	k__Bacteria; p__Proteobacteria; c__Gammaproteobacteria; o__Alteromonadales; f__Moritellaceae; g__Moritella; s__
6865	0	2	0	0	0	0	24	2	26	9.16474e-05	24	k__Bacteria; p__Proteobacteria; c__Gammaproteobacteria; o__Alteromonadales; f__Alteromonadaceae; g__Alteromonas; s__
10096	0	0	0	5	0	0	21	2	26	9.16474e-05	21	k__Bacteria; p__Proteobacteria; c__Gammaproteobacteria; o__Alteromonadales; f__Colwelliaceae; g__Colwellia; s__
10727	10	0	0	16	0	0	0	2	26	9.16474e-05	16	k__Bacteria; p__Proteobacteria; c__Gammaproteobacteria; o__Alteromonadales; f__Psychromonadaceae; g__Psychromonas; s__
4599	0	0	0	22	0	2	0	2	24	8.45976e-05	22	k__Bacteria; p__Proteobacteria; c__Gammaproteobacteria; o__Alteromonadales
1660	0	0	0	1	22	0	0	2	23	8.10727e-05	22	k__Bacteria; p__Proteobacteria; c__Gammaproteobacteria; o__Vibrionales; f__Vibrionaceae
8657	0	0	6	0	0	0	17	2	23	8.10727e-05	17	k__Bacteria
6363	0	0	20	0	0	0	2	2	22	7.75478e-05	20	k__Bacteria
7225	10	0	0	0	0	0	12	2	22	7.75478e-05	12	k__Bacteria; p__Fusobacteria; c__Fusobacteria; o__Fusobacteriales; f__Fusobacteriaceae; g__Propionigenium; s__
7585	0	0	0	0	0	21	1	2	22	7.75478e-05	21	k__Bacteria; p__Proteobacteria; c__Gammaproteobacteria; o__Alteromonadales; f__Colwelliaceae; g__; s__
5950	0	0	0	19	0	0	2	2	21	7.40229e-05	19	k__Bacteria; p__Proteobacteria; c__Gammaproteobacteria; o__Alteromonadales
8450	5	0	0	0	0	16	0	2	21	7.40229e-05	16	k__Bacteria; p__Proteobacteria; c__Gammaproteobacteria; o__Alteromonadales
9607	0	15	6	0	0	0	0	2	21	7.40229e-05	15	k__Bacteria; p__Proteobacteria; c__Gammaproteobacteria; o__Oceanospirillales
401	7	0	0	0	0	13	0	2	20	7.0498e-05	13	k__Bacteria; p__Proteobacteria; c__Gammaproteobacteria; o__Alteromonadales; f__Shewanellaceae; g__Shewanella; s__benthica
1936	7	0	0	0	0	13	0	2	20	7.0498e-05	13	k__Bacteria; p__Proteobacteria; c__Gammaproteobacteria; o__Alteromonadales; f__Moritellaceae; g__Moritella; s__
2136	0	17	3	0	0	0	0	2	20	7.0498e-05	17	k__Bacteria; p__Proteobacteria; c__Gammaproteobacteria
4787	0	4	16	0	0	0	0	2	20	7.0498e-05	16	k__Bacteria; p__Proteobacteria; c__Gammaproteobacteria; o__Oceanospirillales; f__Endozoicimonaceae; g__; s__
8831	0	0	0	1	0	19	0	2	20	7.0498e-05	19	k__Bacteria; p__Bacteroidetes; c__Flavobacteriia; o__Flavobacteriales
2550	0	0	0	2	0	0	17	2	19	6.69731e-05	17	k__Bacteria; p__Proteobacteria; c__Gammaproteobacteria
3682	0	0	1	0	0	0	18	2	19	6.69731e-05	18	k__Bacteria; p__Proteobacteria; c__Gammaproteobacteria
4771	0	18	1	0	0	0	0	2	19	6.69731e-05	18	k__Bacteria; p__Proteobacteria; c__Betaproteobacteria; o__Neisseriales; f__Neisseriaceae; g__Microvirgula; s__aerodenitrificans
5031	0	8	0	0	0	11	0	2	19	6.69731e-05	11	k__Bacteria; p__Proteobacteria; c__Gammaproteobacteria; o__Oceanospirillales; f__Oceanospirillaceae; g__; s__
5347	0	16	0	0	0	0	3	2	19	6.69731e-05	16	k__Bacteria; p__GN02; c__IIB17; o__; f__; g__; s__
8022	1	18	0	0	0	0	0	2	19	6.69731e-05	18	k__Bacteria; p__Proteobacteria; c__Gammaproteobacteria; o__Vibrionales; f__Vibrionaceae
8718	0	11	8	0	0	0	0	2	19	6.69731e-05	11	k__Bacteria; p__Proteobacteria; c__Gammaproteobacteria; o__Alteromonadales; f__Alteromonadaceae; g__Microbulbifer; s__
9392	12	0	0	7	0	0	0	2	19	6.69731e-05	12	k__Bacteria; p__Proteobacteria; c__Gammaproteobacteria
872	10	0	0	8	0	0	0	2	18	6.34482e-05	10	k__Bacteria; p__Cyanobacteria; c__Synechococcophycideae; o__Synechococcales; f__Synechococcaceae; g__Prochlorococcus; s__marinus
1671	0	1	0	0	0	0	17	2	18	6.34482e-05	17	k__Bacteria; p__Proteobacteria; c__Gammaproteobacteria; o__Oceanospirillales; f__Oceanospirillaceae
4069	17	0	0	0	0	0	1	2	18	6.34482e-05	17	k__Bacteria; p__Proteobacteria; c__Gammaproteobacteria; o__Alteromonadales; f__Psychromonadaceae; g__Psychromonas; s__
4665	0	0	0	6	0	0	12	2	18	6.34482e-05	12	k__Bacteria; p__Bacteroidetes; c__Flavobacteriia; o__Flavobacteriales; f__; g__; s__
5137	0	17	1	0	0	0	0	2	18	6.34482e-05	17	k__Bacteria; p__Cyanobacteria
5171	0	15	0	3	0	0	0	2	18	6.34482e-05	15	k__Bacteria; p__Nitrospirae; c__Nitrospira; o__Nitrospirales; f__Nitrospiraceae; g__; s__
6579	13	0	0	5	0	0	0	2	18	6.34482e-05	13	k__Bacteria; p__Proteobacteria; c__Gammaproteobacteria
1330	1	0	0	0	0	16	0	2	17	5.99233e-05	16	k__Bacteria
3697	0	16	1	0	0	0	0	2	17	5.99233e-05	16	k__Bacteria; p__Spirochaetes; c__Spirochaetes
8892	0	6	0	11	0	0	0	2	17	5.99233e-05	11	k__Bacteria; p__Bacteroidetes; c__Flavobacteriia; o__Flavobacteriales; f__Flavobacteriaceae; g__Zobellia; s__
395	0	2	0	0	0	0	14	2	16	5.63984e-05	14	k__Bacteria; p__Proteobacteria; c__Alphaproteobacteria; o__Rhodobacterales; f__Rhodobacteraceae
1023	0	0	9	0	7	0	0	2	16	5.63984e-05	9	k__Bacteria; p__Proteobacteria; c__Gammaproteobacteria; o__Alteromonadales
3791	0	12	0	4	0	0	0	2	16	5.63984e-05	12	k__Bacteria; p__Proteobacteria; c__Betaproteobacteria; o__Nitrosomonadales; f__Nitrosomonadaceae; g__; s__
5009	0	15	0	0	0	0	1	2	16	5.63984e-05	15	k__Bacteria; p__Bacteroidetes; c__Flavobacteriia; o__Flavobacteriales; f__Cryomorphaceae; g__; s__
5524	3	0	0	13	0	0	0	2	16	5.63984e-05	13	k__Bacteria; p__Proteobacteria; c__Gammaproteobacteria; o__Vibrionales; f__Vibrionaceae; g__Aliivibrio
7155	0	0	10	0	0	0	6	2	16	5.63984e-05	10	k__Bacteria; p__Proteobacteria; c__Deltaproteobacteria; o__Desulfobacterales; f__Desulfobulbaceae; g__Desulfotalea; s__
8348	0	13	0	3	0	0	0	2	16	5.63984e-05	13	k__Bacteria; p__Proteobacteria; c__Gammaproteobacteria; o__Thiotrichales; f__Piscirickettsiaceae; g__Cycloclasticus; s__
10029	0	15	1	0	0	0	0	2	16	5.63984e-05	15	k__Bacteria; p__Planctomycetes; c__Planctomycetia; o__Pirellulales; f__Pirellulaceae; g__; s__
181	0	3	0	12	0	0	0	2	15	5.28735e-05	12	k__Bacteria; p__Proteobacteria; c__Alphaproteobacteria
2614	1	0	0	14	0	0	0	2	15	5.28735e-05	14	k__Bacteria; p__Proteobacteria; c__Gammaproteobacteria; o__Oceanospirillales; f__Endozoicimonaceae; g__; s__
4151	7	0	0	0	0	8	0	2	15	5.28735e-05	8	k__Bacteria; p__Proteobacteria; c__Gammaproteobacteria; o__Alteromonadales
4335	0	14	1	0	0	0	0	2	15	5.28735e-05	14	k__Bacteria; p__Planctomycetes; c__Planctomycetia; o__Pirellulales; f__Pirellulaceae; g__; s__
10567	0	13	0	0	0	0	2	2	15	5.28735e-05	13	k__Bacteria; p__Proteobacteria; c__Alphaproteobacteria
107	7	0	0	7	0	0	0	2	14	4.93486e-05	7	k__Bacteria
1339	0	11	0	3	0	0	0	2	14	4.93486e-05	11	k__Bacteria; p__Bacteroidetes; c__Flavobacteriia; o__Flavobacteriales; f__; g__; s__
1690	2	0	0	12	0	0	0	2	14	4.93486e-05	12	k__Bacteria; p__Proteobacteria; c__Alphaproteobacteria; o__Rickettsiales; f__; g__; s__
3652	6	0	0	8	0	0	0	2	14	4.93486e-05	8	k__Bacteria; p__Proteobacteria; c__Gammaproteobacteria
4637	0	3	11	0	0	0	0	2	14	4.93486e-05	11	k__Bacteria; p__Proteobacteria; c__Gammaproteobacteria; o__Oceanospirillales; f__Endozoicimonaceae; g__; s__
5397	0	9	0	5	0	0	0	2	14	4.93486e-05	9	k__Bacteria; p__Verrucomicrobia; c__[Pedosphaerae]
6688	0	2	0	0	0	0	12	2	14	4.93486e-05	12	k__Bacteria; p__Proteobacteria; c__Gammaproteobacteria
8830	13	0	0	0	0	0	1	2	14	4.93486e-05	13	k__Bacteria
8929	13	0	0	0	0	0	1	2	14	4.93486e-05	13	k__Bacteria; p__Proteobacteria; c__Deltaproteobacteria; o__Desulfobacterales; f__Desulfobulbaceae; g__Desulfotalea; s__
163	0	12	0	0	0	1	0	2	13	4.58237e-05	12	k__Bacteria; p__Proteobacteria; c__Alphaproteobacteria; o__Rhizobiales; f__Hyphomicrobiaceae; g__; s__
1389	0	1	0	12	0	0	0	2	13	4.58237e-05	12	k__Bacteria; p__Firmicutes; c__Bacilli; o__Lactobacillales; f__Streptococcaceae; g__Streptococcus
1822	0	12	1	0	0	0	0	2	13	4.58237e-05	12	k__Bacteria; p__Bacteroidetes; c__Flavobacteriia; o__Flavobacteriales; f__Flavobacteriaceae; g__; s__
5883	0	0	0	0	0	1	12	2	13	4.58237e-05	12	k__Bacteria; p__Proteobacteria; c__Gammaproteobacteria; o__Alteromonadales; f__Colwelliaceae
6588	1	0	0	12	0	0	0	2	13	4.58237e-05	12	k__Bacteria; p__Proteobacteria
7182	0	0	0	0	0	4	9	2	13	4.58237e-05	9	k__Bacteria; p__Proteobacteria; c__Gammaproteobacteria; o__Alteromonadales; f__Colwelliaceae; g__; s__
7922	0	10	0	3	0	0	0	2	13	4.58237e-05	10	k__Bacteria; p__Bacteroidetes; c__Flavobacteriia; o__Flavobacteriales; f__Flavobacteriaceae
8652	6	0	0	0	0	7	0	2	13	4.58237e-05	7	k__Bacteria
9352	0	11	2	0	0	0	0	2	13	4.58237e-05	11	k__Bacteria; p__Planctomycetes; c__Planctomycetia; o__Pirellulales; f__Pirellulaceae; g__; s__
9870	0	9	0	0	4	0	0	2	13	4.58237e-05	9	k__Bacteria; p__Planctomycetes; c__Planctomycetia; o__Pirellulales; f__Pirellulaceae; g__; s__
10065	0	12	0	1	0	0	0	2	13	4.58237e-05	12	k__Bacteria; p__Proteobacteria; c__Deltaproteobacteria; o__NB1-j; f__JTB38; g__; s__
10338	0	0	1	0	12	0	0	2	13	4.58237e-05	12	k__Bacteria; p__Proteobacteria; c__Gammaproteobacteria
2651	4	0	0	8	0	0	0	2	12	4.22988e-05	8	k__Bacteria; p__Proteobacteria; c__Gammaproteobacteria; o__Alteromonadales; f__Psychromonadaceae; g__Psychromonas; s__
4323	0	11	0	0	1	0	0	2	12	4.22988e-05	11	k__Bacteria; p__Proteobacteria; c__Alphaproteobacteria; o__Rhizobiales; f__Hyphomicrobiaceae; g__; s__
4589	0	1	0	0	0	0	11	2	12	4.22988e-05	11	k__Bacteria; p__Proteobacteria; c__Epsilonproteobacteria; o__Campylobacterales; f__Campylobacteraceae; g__Arcobacter; s__
4692	0	0	0	11	0	1	0	2	12	4.22988e-05	11	k__Bacteria; p__Proteobacteria; c__Gammaproteobacteria; o__Alteromonadales
5336	0	0	0	5	0	7	0	2	12	4.22988e-05	7	k__Bacteria; p__Proteobacteria; c__Gammaproteobacteria; o__Alteromonadales; f__Pseudoalteromonadaceae
5389	0	0	0	0	0	5	7	2	12	4.22988e-05	7	k__Bacteria; p__Proteobacteria; c__Gammaproteobacteria; o__Oceanospirillales; f__Oceanospirillaceae
6094	0	10	2	0	0	0	0	2	12	4.22988e-05	10	k__Bacteria
8863	0	1	0	0	11	0	0	2	12	4.22988e-05	11	k__Bacteria; p__Actinobacteria; c__Actinobacteria; o__Actinomycetales
9356	0	0	0	10	0	2	0	2	12	4.22988e-05	10	k__Bacteria; p__Proteobacteria; c__Alphaproteobacteria; o__Sphingomonadales
9623	0	11	0	1	0	0	0	2	12	4.22988e-05	11	k__Bacteria; p__Bacteroidetes; c__Flavobacteriia; o__Flavobacteriales; f__Flavobacteriaceae; g__Muricauda; s__
121	0	8	0	0	3	0	0	2	11	3.87739e-05	8	k__Bacteria; p__Proteobacteria; c__Gammaproteobacteria; o__Alteromonadales; f__OM60; g__; s__
1102	9	0	0	2	0	0	0	2	11	3.87739e-05	9	k__Bacteria; p__Cyanobacteria; c__Synechococcophycideae; o__Synechococcales; f__Synechococcaceae; g__Prochlorococcus
1315	4	0	0	7	0	0	0	2	11	3.87739e-05	7	k__Bacteria; p__Proteobacteria; c__Epsilonproteobacteria; o__Campylobacterales; f__Helicobacteraceae; g__; s__
2681	0	0	10	0	1	0	0	2	11	3.87739e-05	10	k__Bacteria; p__Proteobacteria; c__Gammaproteobacteria; o__Legionellales; f__Francisellaceae; g__; s__
2704	0	8	0	3	0	0	0	2	11	3.87739e-05	8	k__Bacteria; p__Proteobacteria; c__Alphaproteobacteria; o__Rhodobacterales; f__Rhodobacteraceae
2912	0	10	0	0	0	1	0	2	11	3.87739e-05	10	k__Bacteria; p__Bacteroidetes; c__Sphingobacteriia; o__Sphingobacteriales; f__Chitinophagaceae; g__; s__
3481	0	7	0	4	0	0	0	2	11	3.87739e-05	7	k__Bacteria; p__Bacteroidetes; c__Flavobacteriia; o__Flavobacteriales; f__Flavobacteriaceae
3908	0	10	0	0	0	0	1	2	11	3.87739e-05	10	k__Bacteria; p__Proteobacteria; c__Gammaproteobacteria; o__Alteromonadales
4712	10	0	0	0	0	1	0	2	11	3.87739e-05	10	k__Bacteria
5371	0	1	10	0	0	0	0	2	11	3.87739e-05	10	k__Bacteria; p__Proteobacteria; c__Gammaproteobacteria; o__Oceanospirillales
5814	0	10	0	1	0	0	0	2	11	3.87739e-05	10	k__Bacteria; p__Planctomycetes; c__Planctomycetia; o__Planctomycetales; f__Planctomycetaceae; g__Planctomyces; s__
7334	4	0	0	0	0	7	0	2	11	3.87739e-05	7	k__Bacteria; p__Fusobacteria; c__Fusobacteria; o__Fusobacteriales; f__Fusobacteriaceae; g__Psychrilyobacter; s__
7451	0	0	0	0	5	0	6	2	11	3.87739e-05	6	k__Bacteria; p__Firmicutes; c__Clostridia; o__Clostridiales; f__Ruminococcaceae; g__Ruminococcus; s__
804	0	1	0	0	9	0	0	2	10	3.5249e-05	9	k__Bacteria; p__Actinobacteria; c__Actinobacteria; o__Actinomycetales
1319	6	0	0	4	0	0	0	2	10	3.5249e-05	6	k__Bacteria; p__Proteobacteria; c__Gammaproteobacteria; o__Alteromonadales; f__OM60; g__; s__
1641	2	0	0	8	0	0	0	2	10	3.5249e-05	8	k__Bacteria; p__Cyanobacteria; c__; o__; f__; g__; s__
3536	7	0	0	3	0	0	0	2	10	3.5249e-05	7	k__Bacteria; p__Proteobacteria; c__Gammaproteobacteria
3636	0	9	1	0	0	0	0	2	10	3.5249e-05	9	k__Bacteria; p__Fusobacteria; c__Fusobacteria; o__Fusobacteriales; f__Fusobacteriaceae; g__J2-29; s__
3734	0	9	1	0	0	0	0	2	10	3.5249e-05	9	k__Bacteria
4939	0	0	3	0	0	0	7	2	10	3.5249e-05	7	k__Bacteria; p__Proteobacteria; c__Gammaproteobacteria
6033	0	0	0	0	0	1	9	2	10	3.5249e-05	9	k__Bacteria; p__Proteobacteria; c__Gammaproteobacteria
6043	0	0	0	8	0	2	0	2	10	3.5249e-05	8	k__Bacteria; p__Proteobacteria; c__Gammaproteobacteria; o__Alteromonadales
6118	0	7	0	0	0	0	3	2	10	3.5249e-05	7	k__Bacteria; p__Proteobacteria; c__Betaproteobacteria
6986	1	0	0	9	0	0	0	2	10	3.5249e-05	9	k__Bacteria; p__Proteobacteria
7151	9	1	0	0	0	0	0	2	10	3.5249e-05	9	k__Bacteria; p__Fusobacteria; c__Fusobacteria; o__Fusobacteriales; f__Fusobacteriaceae; g__Psychrilyobacter; s__
8132	3	0	0	0	0	7	0	2	10	3.5249e-05	7	k__Bacteria; p__Fusobacteria; c__Fusobacteria; o__Fusobacteriales; f__Fusobacteriaceae; g__Psychrilyobacter; s__
8734	0	8	0	0	0	0	2	2	10	3.5249e-05	8	k__Bacteria; p__Proteobacteria; c__Alphaproteobacteria; o__BD7-3; f__; g__; s__
9376	0	8	0	2	0	0	0	2	10	3.5249e-05	8	k__Bacteria; p__Bacteroidetes; c__Bacteroidia; o__Bacteroidales; f__Marinilabiaceae; g__; s__
10335	6	0	0	0	0	4	0	2	10	3.5249e-05	6	k__Bacteria; p__Proteobacteria; c__Gammaproteobacteria; o__Vibrionales; f__Vibrionaceae; g__Photobacterium
211	0	4	5	0	0	0	0	2	9	3.17241e-05	5	k__Bacteria; p__Proteobacteria; c__Alphaproteobacteria; o__Rhizobiales; f__Rhizobiaceae; g__; s__
861	0	8	1	0	0	0	0	2	9	3.17241e-05	8	k__Bacteria; p__Proteobacteria; c__Gammaproteobacteria
1493	0	0	0	0	0	8	1	2	9	3.17241e-05	8	k__Bacteria; p__Proteobacteria; c__Gammaproteobacteria; o__Oceanospirillales; f__Oceanospirillaceae; g__Oleispira; s__
2311	2	0	0	0	7	0	0	2	9	3.17241e-05	7	k__Bacteria; p__Proteobacteria; c__Gammaproteobacteria; o__Vibrionales; f__Vibrionaceae
2712	0	2	0	0	0	0	7	2	9	3.17241e-05	7	k__Bacteria; p__Proteobacteria; c__Epsilonproteobacteria; o__Campylobacterales; f__Campylobacteraceae; g__Arcobacter; s__
2974	1	0	0	8	0	0	0	2	9	3.17241e-05	8	k__Bacteria; p__Proteobacteria; c__Alphaproteobacteria; o__Rhizobiales
3302	0	1	0	0	0	8	0	2	9	3.17241e-05	8	k__Bacteria; p__Bacteroidetes; c__Flavobacteriia; o__Flavobacteriales; f__Flavobacteriaceae; g__Tenacibaculum; s__
3440	3	0	0	6	0	0	0	2	9	3.17241e-05	6	k__Bacteria; p__Cyanobacteria; c__Synechococcophycideae; o__Synechococcales; f__Synechococcaceae; g__Prochlorococcus; s__marinus
4167	0	8	0	0	1	0	0	2	9	3.17241e-05	8	k__Bacteria; p__Acidobacteria; c__Sva0725; o__Sva0725; f__; g__; s__
4962	4	0	0	5	0	0	0	2	9	3.17241e-05	5	k__Bacteria; p__Cyanobacteria; c__Synechococcophycideae; o__Synechococcales; f__Synechococcaceae; g__Prochlorococcus; s__marinus
6197	0	8	1	0	0	0	0	2	9	3.17241e-05	8	k__Bacteria; p__Proteobacteria; c__Gammaproteobacteria; o__HOC36; f__; g__; s__
7286	0	8	1	0	0	0	0	2	9	3.17241e-05	8	k__Bacteria; p__Proteobacteria; c__Alphaproteobacteria; o__Rhodospirillales; f__Rhodospirillaceae
7367	6	0	0	0	0	0	3	2	9	3.17241e-05	6	k__Bacteria; p__Proteobacteria; c__Gammaproteobacteria; o__Vibrionales; f__Vibrionaceae
7822	0	3	0	6	0	0	0	2	9	3.17241e-05	6	k__Bacteria; p__Bacteroidetes
8236	3	0	0	6	0	0	0	2	9	3.17241e-05	6	k__Bacteria
8752	0	0	0	8	0	0	1	2	9	3.17241e-05	8	k__Bacteria; p__Proteobacteria; c__Gammaproteobacteria; o__Alteromonadales; f__Shewanellaceae; g__Shewanella; s__
9079	0	0	0	8	0	0	1	2	9	3.17241e-05	8	k__Bacteria; p__Proteobacteria; c__Gammaproteobacteria; o__Alteromonadales; f__Colwelliaceae; g__; s__
9584	0	5	0	0	0	0	4	2	9	3.17241e-05	5	k__Bacteria; p__Proteobacteria; c__Alphaproteobacteria; o__Sphingomonadales
10272	0	0	1	0	0	0	8	2	9	3.17241e-05	8	k__Bacteria; p__Proteobacteria; c__Gammaproteobacteria
10464	0	0	0	0	0	8	1	2	9	3.17241e-05	8	k__Bacteria; p__Proteobacteria; c__Gammaproteobacteria; o__Vibrionales; f__Vibrionaceae
99	0	5	0	3	0	0	0	2	8	2.81992e-05	5	k__Bacteria; p__Proteobacteria; c__Gammaproteobacteria; o__Xanthomonadales; f__; g__; s__
448	0	3	0	5	0	0	0	2	8	2.81992e-05	5	k__Bacteria; p__Verrucomicrobia; c__Verrucomicrobiae; o__Verrucomicrobiales; f__Verrucomicrobiaceae; g__; s__
548	0	4	4	0	0	0	0	2	8	2.81992e-05	4	k__Bacteria; p__Chlamydiae; c__Chlamydiia; o__Chlamydiales; f__Simkaniaceae; g__; s__
589	0	0	0	7	0	1	0	2	8	2.81992e-05	7	k__Bacteria; p__Proteobacteria; c__Gammaproteobacteria; o__Alteromonadales; f__Colwelliaceae
1139	0	0	0	0	0	3	5	2	8	2.81992e-05	5	k__Bacteria; p__Fusobacteria; c__Fusobacteria; o__Fusobacteriales; f__Fusobacteriaceae; g__Psychrilyobacter; s__
1210	6	0	0	2	0	0	0	2	8	2.81992e-05	6	k__Bacteria; p__Proteobacteria; c__Gammaproteobacteria
1354	0	0	0	0	0	2	6	2	8	2.81992e-05	6	k__Bacteria; p__Proteobacteria; c__Gammaproteobacteria; o__Vibrionales; f__Vibrionaceae
1516	5	0	0	3	0	0	0	2	8	2.81992e-05	5	k__Bacteria; p__Cyanobacteria
1643	1	0	0	0	0	7	0	2	8	2.81992e-05	7	k__Bacteria; p__Proteobacteria; c__Gammaproteobacteria
1648	0	2	0	6	0	0	0	2	8	2.81992e-05	6	k__Bacteria; p__Proteobacteria; c__Alphaproteobacteria; o__Rhodobacterales; f__Rhodobacteraceae; g__Loktanella; s__
2034	3	0	0	5	0	0	0	2	8	2.81992e-05	5	k__Bacteria; p__Proteobacteria; c__Alphaproteobacteria; o__Rickettsiales
2258	0	7	0	0	1	0	0	2	8	2.81992e-05	7	k__Bacteria; p__Actinobacteria; c__Acidimicrobiia; o__Acidimicrobiales; f__C111; g__; s__
2275	4	0	0	4	0	0	0	2	8	2.81992e-05	4	k__Bacteria; p__Proteobacteria; c__Deltaproteobacteria; o__Desulfobacterales; f__Desulfobulbaceae; g__; s__
2762	0	0	0	0	0	4	4	2	8	2.81992e-05	4	k__Bacteria; p__Proteobacteria; c__Gammaproteobacteria; o__Oceanospirillales; f__Oceanospirillaceae; g__Oleispira; s__
3351	0	0	0	0	0	6	2	2	8	2.81992e-05	6	k__Bacteria; p__Fusobacteria; c__Fusobacteria; o__Fusobacteriales; f__Fusobacteriaceae; g__Psychrilyobacter; s__
4424	0	0	0	2	0	6	0	2	8	2.81992e-05	6	k__Bacteria; p__Proteobacteria; c__Gammaproteobacteria
4600	7	0	0	0	0	0	1	2	8	2.81992e-05	7	k__Bacteria; p__Proteobacteria; c__Deltaproteobacteria; o__Desulfobacterales; f__Desulfobulbaceae; g__Desulfotalea; s__
5359	1	0	0	7	0	0	0	2	8	2.81992e-05	7	k__Bacteria; p__Cyanobacteria; c__Synechococcophycideae; o__Synechococcales; f__Synechococcaceae; g__Prochlorococcus; s__marinus
6685	0	0	0	0	0	6	2	2	8	2.81992e-05	6	k__Bacteria; p__Proteobacteria; c__Gammaproteobacteria; o__Vibrionales; f__Vibrionaceae; g__Aliivibrio; s__
6838	0	0	2	6	0	0	0	2	8	2.81992e-05	6	k__Bacteria; p__Proteobacteria; c__Gammaproteobacteria
7278	2	0	0	0	0	6	0	2	8	2.81992e-05	6	k__Bacteria
7376	0	5	0	3	0	0	0	2	8	2.81992e-05	5	k__Bacteria; p__Cyanobacteria; c__Synechococcophycideae; o__Synechococcales; f__Synechococcaceae; g__Prochlorococcus; s__marinus
7449	3	0	0	5	0	0	0	2	8	2.81992e-05	5	k__Bacteria; p__Proteobacteria; c__Deltaproteobacteria; o__Desulfobacterales; f__Desulfobulbaceae
7826	5	0	0	0	0	3	0	2	8	2.81992e-05	5	k__Bacteria; p__Proteobacteria; c__Gammaproteobacteria; o__Vibrionales; f__Vibrionaceae; g__Photobacterium
8943	0	6	0	2	0	0	0	2	8	2.81992e-05	6	k__Bacteria; p__Bacteroidetes; c__Flavobacteriia; o__Flavobacteriales; f__; g__; s__
9208	4	0	0	4	0	0	0	2	8	2.81992e-05	4	k__Bacteria; p__Cyanobacteria; c__Synechococcophycideae; o__Synechococcales; f__Synechococcaceae; g__Prochlorococcus; s__marinus
9690	0	5	3	0	0	0	0	2	8	2.81992e-05	5	k__Bacteria; p__Proteobacteria; c__Alphaproteobacteria; o__Rhodobacterales; f__Rhodobacteraceae
9819	4	0	0	4	0	0	0	2	8	2.81992e-05	4	k__Bacteria; p__Verrucomicrobia; c__Verrucomicrobiae; o__Verrucomicrobiales; f__Verrucomicrobiaceae
10051	0	1	0	0	0	0	7	2	8	2.81992e-05	7	k__Bacteria; p__Fusobacteria; c__Fusobacteria; o__Fusobacteriales; f__Fusobacteriaceae; g__Propionigenium; s__
10107	2	0	0	0	0	6	0	2	8	2.81992e-05	6	k__Bacteria; p__Fusobacteria; c__Fusobacteria; o__Fusobacteriales; f__Fusobacteriaceae; g__Psychrilyobacter; s__
320	1	0	0	6	0	0	0	2	7	2.46743e-05	6	k__Bacteria; p__Proteobacteria; c__Gammaproteobacteria; o__Alteromonadales
328	0	6	1	0	0	0	0	2	7	2.46743e-05	6	k__Bacteria; p__Proteobacteria; c__Alphaproteobacteria; o__Rhodobacterales; f__Rhodobacteraceae
484	1	0	0	0	0	0	6	2	7	2.46743e-05	6	k__Bacteria; p__Fusobacteria; c__Fusobacteria; o__Fusobacteriales; f__Fusobacteriaceae; g__Propionigenium; s__
855	4	0	0	3	0	0	0	2	7	2.46743e-05	4	k__Bacteria; p__Proteobacteria; c__Gammaproteobacteria; o__Alteromonadales
1272	0	2	0	5	0	0	0	2	7	2.46743e-05	5	k__Bacteria; p__Cyanobacteria; c__Synechococcophycideae; o__Synechococcales; f__Synechococcaceae; g__Prochlorococcus; s__marinus
2013	5	0	0	2	0	0	0	2	7	2.46743e-05	5	k__Bacteria; p__Proteobacteria; c__Gammaproteobacteria
2142	0	0	0	1	0	6	0	2	7	2.46743e-05	6	k__Bacteria; p__Proteobacteria; c__Gammaproteobacteria
2240	1	0	0	6	0	0	0	2	7	2.46743e-05	6	k__Bacteria; p__Proteobacteria; c__Gammaproteobacteria; o__Vibrionales; f__Vibrionaceae
2342	2	0	0	5	0	0	0	2	7	2.46743e-05	5	k__Bacteria; p__Proteobacteria; c__Gammaproteobacteria; o__Alteromonadales; f__Psychromonadaceae; g__Psychromonas; s__
2770	0	0	4	0	3	0	0	2	7	2.46743e-05	4	k__Bacteria; p__Proteobacteria; c__Gammaproteobacteria
3024	0	6	0	0	0	0	1	2	7	2.46743e-05	6	k__Bacteria; p__Bacteroidetes; c__Flavobacteriia; o__Flavobacteriales; f__Flavobacteriaceae
3103	2	5	0	0	0	0	0	2	7	2.46743e-05	5	k__Bacteria; p__Proteobacteria; c__Alphaproteobacteria; o__Rickettsiales; f__mitochondria; g__; s__
3295	0	4	0	0	3	0	0	2	7	2.46743e-05	4	k__Bacteria; p__SBR1093; c__EC214; o__; f__; g__; s__
3395	0	0	1	0	0	0	6	2	7	2.46743e-05	6	k__Bacteria; p__Proteobacteria; c__Gammaproteobacteria
4462	1	0	0	6	0	0	0	2	7	2.46743e-05	6	k__Bacteria; p__Bacteroidetes
5845	0	0	0	0	0	1	6	2	7	2.46743e-05	6	k__Bacteria; p__Proteobacteria; c__Gammaproteobacteria; o__Alteromonadales; f__Pseudoalteromonadaceae; g__Pseudoalteromonas; s__
6042	0	0	0	3	4	0	0	2	7	2.46743e-05	4	k__Bacteria; p__Bacteroidetes; c__Flavobacteriia; o__; f__; g__; s__
6963	1	0	0	6	0	0	0	2	7	2.46743e-05	6	k__Bacteria; p__Proteobacteria; c__Deltaproteobacteria; o__Desulfobacterales; f__Desulfobulbaceae; g__; s__
7507	0	6	1	0	0	0	0	2	7	2.46743e-05	6	k__Bacteria; p__Acidobacteria; c__Sva0725; o__Sva0725; f__; g__; s__
8192	0	0	0	0	0	3	4	2	7	2.46743e-05	4	k__Bacteria; p__Proteobacteria; c__Gammaproteobacteria; o__Alteromonadales; f__Alteromonadaceae; g__Alteromonas; s__
8316	0	1	0	0	6	0	0	2	7	2.46743e-05	6	k__Bacteria; p__Bacteroidetes; c__Flavobacteriia; o__; f__; g__; s__
8536	0	6	0	0	0	0	1	2	7	2.46743e-05	6	k__Bacteria; p__Proteobacteria; c__Alphaproteobacteria
8861	1	6	0	0	0	0	0	2	7	2.46743e-05	6	k__Bacteria; p__Planctomycetes; c__Planctomycetia; o__Pirellulales; f__Pirellulaceae; g__; s__
8940	0	0	0	0	0	3	4	2	7	2.46743e-05	4	k__Bacteria; p__Fusobacteria; c__Fusobacteria; o__Fusobacteriales; f__Fusobacteriaceae; g__Psychrilyobacter; s__
9057	0	0	0	6	0	0	1	2	7	2.46743e-05	6	k__Bacteria; p__Planctomycetes; c__OM190; o__CL500-15; f__; g__; s__
9197	5	0	0	2	0	0	0	2	7	2.46743e-05	5	k__Bacteria; p__Proteobacteria; c__Gammaproteobacteria; o__Alteromonadales; f__OM60; g__; s__
9593	6	0	0	1	0	0	0	2	7	2.46743e-05	6	k__Bacteria; p__Proteobacteria; c__Gammaproteobacteria; o__Alteromonadales
10007	0	0	0	2	5	0	0	2	7	2.46743e-05	5	k__Bacteria; p__Proteobacteria; c__Gammaproteobacteria; o__Chromatiales; f__Chromatiaceae; g__; s__
10306	0	0	2	0	5	0	0	2	7	2.46743e-05	5	k__Bacteria; p__Proteobacteria; c__Gammaproteobacteria; o__Alteromonadales
10569	2	0	0	0	0	5	0	2	7	2.46743e-05	5	k__Bacteria; p__Bacteroidetes; c__Sphingobacteriia; o__Sphingobacteriales; f__Flammeovirgaceae; g__Flammeovirga; s__
25	0	0	0	0	0	1	5	2	6	2.11494e-05	5	k__Bacteria; p__Fusobacteria; c__Fusobacteria; o__Fusobacteriales; f__Fusobacteriaceae; g__Psychrilyobacter; s__
357	1	0	0	0	0	5	0	2	6	2.11494e-05	5	k__Bacteria; p__Proteobacteria; c__Gammaproteobacteria; o__Alteromonadales; f__Moritellaceae; g__Moritella; s__
595	0	3	0	3	0	0	0	2	6	2.11494e-05	3	k__Bacteria; p__Cyanobacteria; c__Synechococcophycideae; o__Synechococcales; f__Synechococcaceae; g__Prochlorococcus; s__marinus
724	1	0	0	5	0	0	0	2	6	2.11494e-05	5	k__Bacteria; p__Bacteroidetes; c__Flavobacteriia; o__Flavobacteriales; f__Flavobacteriaceae
726	1	0	0	5	0	0	0	2	6	2.11494e-05	5	k__Bacteria; p__Proteobacteria; c__Gammaproteobacteria; o__Alteromonadales; f__OM60; g__; s__
833	3	0	0	0	3	0	0	2	6	2.11494e-05	3	k__Bacteria; p__Bacteroidetes; c__Bacteroidia; o__Bacteroidales
978	0	0	0	5	1	0	0	2	6	2.11494e-05	5	k__Bacteria; p__Proteobacteria; c__Gammaproteobacteria; o__HTCC2188; f__HTCC2188; g__HTCC; s__
1083	2	0	0	4	0	0	0	2	6	2.11494e-05	4	k__Bacteria; p__Proteobacteria; c__Gammaproteobacteria; o__Vibrionales; f__Vibrionaceae; g__Vibrio
1433	0	5	0	0	0	1	0	2	6	2.11494e-05	5	k__Bacteria; p__Proteobacteria; c__Alphaproteobacteria
1445	0	2	0	0	0	0	4	2	6	2.11494e-05	4	k__Bacteria; p__Proteobacteria; c__Alphaproteobacteria; o__Rhodobacterales; f__Rhodobacteraceae
1469	0	0	0	0	0	4	2	2	6	2.11494e-05	4	k__Bacteria; p__Proteobacteria; c__Gammaproteobacteria; o__Vibrionales; f__Vibrionaceae
1602	2	0	0	4	0	0	0	2	6	2.11494e-05	4	k__Bacteria; p__Proteobacteria; c__Gammaproteobacteria
1826	1	0	0	5	0	0	0	2	6	2.11494e-05	5	k__Bacteria; p__Cyanobacteria; c__Synechococcophycideae; o__Synechococcales; f__Synechococcaceae; g__Prochlorococcus; s__marinus
1874	0	0	0	5	0	0	1	2	6	2.11494e-05	5	k__Bacteria; p__Proteobacteria; c__Gammaproteobacteria
1893	5	0	0	1	0	0	0	2	6	2.11494e-05	5	k__Bacteria; p__Proteobacteria; c__Gammaproteobacteria
1919	1	0	0	5	0	0	0	2	6	2.11494e-05	5	k__Bacteria; p__Proteobacteria; c__Alphaproteobacteria; o__Rhodospirillales; f__; g__; s__
1943	0	2	4	0	0	0	0	2	6	2.11494e-05	4	k__Bacteria; p__Proteobacteria; c__Gammaproteobacteria; o__Oceanospirillales; f__Oceanospirillaceae
2032	0	0	0	2	4	0	0	2	6	2.11494e-05	4	k__Bacteria; p__Bacteroidetes
2045	0	0	0	0	1	0	5	2	6	2.11494e-05	5	k__Bacteria; p__Proteobacteria; c__Gammaproteobacteria
2115	5	0	0	0	0	0	1	2	6	2.11494e-05	5	k__Bacteria; p__Proteobacteria; c__Gammaproteobacteria; o__Alteromonadales; f__Moritellaceae; g__Moritella; s__
2318	3	0	0	3	0	0	0	2	6	2.11494e-05	3	k__Bacteria; p__Cyanobacteria; c__Synechococcophycideae; o__Synechococcales; f__Synechococcaceae; g__Prochlorococcus; s__marinus
2335	0	0	0	5	0	0	1	2	6	2.11494e-05	5	k__Bacteria; p__Bacteroidetes
2365	2	0	0	4	0	0	0	2	6	2.11494e-05	4	k__Bacteria; p__Cyanobacteria; c__Synechococcophycideae; o__Synechococcales; f__Synechococcaceae; g__Prochlorococcus; s__marinus
2398	3	0	0	3	0	0	0	2	6	2.11494e-05	3	k__Bacteria; p__Cyanobacteria; c__Synechococcophycideae; o__Synechococcales; f__Synechococcaceae; g__Prochlorococcus; s__marinus
2613	0	0	0	2	0	4	0	2	6	2.11494e-05	4	k__Bacteria; p__Proteobacteria; c__Gammaproteobacteria; o__Alteromonadales; f__Shewanellaceae; g__; s__
2894	1	0	0	0	0	0	5	2	6	2.11494e-05	5	k__Bacteria; p__Proteobacteria; c__Gammaproteobacteria; o__Vibrionales; f__Vibrionaceae
3011	0	5	0	0	1	0	0	2	6	2.11494e-05	5	k__Bacteria; p__Planctomycetes; c__Planctomycetia; o__Pirellulales; f__Pirellulaceae; g__; s__
3067	0	4	2	0	0	0	0	2	6	2.11494e-05	4	k__Bacteria; p__Proteobacteria; c__Gammaproteobacteria; o__HTCC2188; f__HTCC2089; g__; s__
3209	0	2	0	0	0	4	0	2	6	2.11494e-05	4	k__Bacteria; p__Proteobacteria
3241	0	3	0	3	0	0	0	2	6	2.11494e-05	3	k__Bacteria; p__Proteobacteria; c__Gammaproteobacteria; o__Alteromonadales; f__OM60; g__; s__
3570	3	0	0	3	0	0	0	2	6	2.11494e-05	3	k__Bacteria; p__Cyanobacteria; c__Synechococcophycideae; o__Synechococcales; f__Synechococcaceae; g__Prochlorococcus; s__marinus
4092	0	5	0	0	0	1	0	2	6	2.11494e-05	5	k__Bacteria; p__Actinobacteria; c__Acidimicrobiia; o__Acidimicrobiales; f__OCS155; g__; s__
4206	0	0	1	0	0	5	0	2	6	2.11494e-05	5	k__Bacteria; p__Proteobacteria; c__Alphaproteobacteria; o__Sphingomonadales; f__Erythrobacteraceae; g__Erythrobacter; s__
4250	3	0	3	0	0	0	0	2	6	2.11494e-05	3	k__Bacteria; p__Proteobacteria; c__Deltaproteobacteria; o__Desulfobacterales; f__Desulfobulbaceae; g__Desulfotalea; s__
4751	0	0	0	0	0	1	5	2	6	2.11494e-05	5	k__Bacteria; p__Proteobacteria; c__Gammaproteobacteria
5512	0	3	3	0	0	0	0	2	6	2.11494e-05	3	k__Bacteria
5637	2	0	0	4	0	0	0	2	6	2.11494e-05	4	k__Bacteria; p__Proteobacteria; c__Gammaproteobacteria; o__Alteromonadales; f__OM60; g__; s__
5771	1	0	0	5	0	0	0	2	6	2.11494e-05	5	k__Bacteria; p__Proteobacteria; c__Gammaproteobacteria; o__Alteromonadales; f__Psychromonadaceae; g__Psychromonas; s__
5802	0	0	0	3	3	0	0	2	6	2.11494e-05	3	k__Bacteria; p__Proteobacteria; c__Gammaproteobacteria; o__Xanthomonadales; f__; g__; s__
6123	0	0	0	0	0	4	2	2	6	2.11494e-05	4	k__Bacteria; p__Proteobacteria; c__Gammaproteobacteria; o__Alteromonadales; f__Alteromonadaceae
6133	0	4	0	0	0	2	0	2	6	2.11494e-05	4	k__Bacteria; p__Proteobacteria; c__Alphaproteobacteria; o__Kordiimonadales; f__Kordiimonadaceae; g__; s__
6477	0	0	0	0	0	5	1	2	6	2.11494e-05	5	k__Bacteria; p__Proteobacteria; c__Gammaproteobacteria; o__Alteromonadales; f__Colwelliaceae
6684	0	0	4	0	0	2	0	2	6	2.11494e-05	4	k__Bacteria; p__Proteobacteria; c__Gammaproteobacteria; o__Oceanospirillales; f__Oceanospirillaceae; g__Oleibacter; s__
6758	0	0	0	2	0	4	0	2	6	2.11494e-05	4	k__Bacteria; p__Proteobacteria; c__Gammaproteobacteria; o__Alteromonadales
6993	2	0	0	4	0	0	0	2	6	2.11494e-05	4	k__Bacteria; p__Proteobacteria; c__Gammaproteobacteria; o__Alteromonadales; f__Psychromonadaceae; g__Psychromonas; s__
7013	0	5	1	0	0	0	0	2	6	2.11494e-05	5	k__Bacteria; p__Proteobacteria; c__Gammaproteobacteria; o__Alteromonadales
7079	4	0	0	2	0	0	0	2	6	2.11494e-05	4	k__Bacteria
7315	2	4	0	0	0	0	0	2	6	2.11494e-05	4	k__Bacteria; p__Planctomycetes; c__Planctomycetia; o__Pirellulales; f__Pirellulaceae; g__; s__
7320	3	0	0	0	0	3	0	2	6	2.11494e-05	3	k__Bacteria; p__Proteobacteria; c__Gammaproteobacteria; o__Alteromonadales; f__Moritellaceae; g__Moritella; s__
7519	1	0	0	0	0	5	0	2	6	2.11494e-05	5	k__Bacteria; p__Fusobacteria; c__Fusobacteria; o__Fusobacteriales; f__Fusobacteriaceae; g__Psychrilyobacter; s__
7720	0	5	1	0	0	0	0	2	6	2.11494e-05	5	k__Bacteria; p__Planctomycetes; c__Planctomycetia; o__Planctomycetales; f__Planctomycetaceae; g__Planctomyces; s__
7783	0	0	0	0	0	1	5	2	6	2.11494e-05	5	k__Bacteria; p__Proteobacteria; c__Gammaproteobacteria; o__Alteromonadales; f__Colwelliaceae; g__; s__
8850	0	0	0	4	0	0	2	2	6	2.11494e-05	4	k__Bacteria; p__Proteobacteria; c__Gammaproteobacteria; o__Alteromonadales; f__Colwelliaceae; g__Thalassomonas
8925	0	5	0	0	1	0	0	2	6	2.11494e-05	5	k__Bacteria; p__WPS-2; c__; o__; f__; g__; s__
9127	0	0	0	1	0	0	5	2	6	2.11494e-05	5	k__Bacteria; p__Proteobacteria; c__Betaproteobacteria; o__Burkholderiales; f__Oxalobacteraceae
9151	0	1	0	0	0	0	5	2	6	2.11494e-05	5	k__Bacteria; p__Proteobacteria; c__Alphaproteobacteria; o__Sphingomonadales; f__Sphingomonadaceae; g__; s__
9242	0	0	0	1	0	5	0	2	6	2.11494e-05	5	k__Bacteria; p__Proteobacteria; c__Gammaproteobacteria; o__Alteromonadales; f__Colwelliaceae
9255	0	5	1	0	0	0	0	2	6	2.11494e-05	5	k__Bacteria; p__Proteobacteria; c__Gammaproteobacteria; o__Alteromonadales; f__Colwelliaceae
9774	1	0	0	5	0	0	0	2	6	2.11494e-05	5	k__Bacteria; p__Proteobacteria; c__Gammaproteobacteria; o__Alteromonadales; f__Alteromonadaceae; g__Agarivorans; s__
9991	0	2	4	0	0	0	0	2	6	2.11494e-05	4	k__Bacteria; p__Bacteroidetes; c__Sphingobacteriia; o__Sphingobacteriales; f__Ekhidnaceae; g__JTB248; s__
10104	0	0	0	3	0	3	0	2	6	2.11494e-05	3	k__Bacteria; p__Proteobacteria; c__Gammaproteobacteria; o__Vibrionales; f__Vibrionaceae; g__Aliivibrio; s__
10360	1	0	0	5	0	0	0	2	6	2.11494e-05	5	k__Bacteria; p__Proteobacteria; c__Gammaproteobacteria; o__Oceanospirillales; f__Endozoicimonaceae; g__; s__
10551	0	0	0	1	5	0	0	2	6	2.11494e-05	5	k__Bacteria; p__Proteobacteria; c__Deltaproteobacteria; o__Syntrophobacterales; f__Desulfobacteraceae; g__Desulfosarcina; s__
10566	0	4	0	2	0	0	0	2	6	2.11494e-05	4	k__Bacteria; p__Proteobacteria; c__Gammaproteobacteria
10583	5	0	0	0	0	0	1	2	6	2.11494e-05	5	k__Bacteria; p__Fusobacteria; c__Fusobacteria; o__Fusobacteriales; f__Fusobacteriaceae; g__Psychrilyobacter; s__
10695	3	0	0	3	0	0	0	2	6	2.11494e-05	3	k__Bacteria; p__Cyanobacteria; c__Synechococcophycideae; o__Synechococcales; f__Synechococcaceae; g__Prochlorococcus; s__marinus
85	4	0	0	0	0	0	1	2	5	1.76245e-05	4	k__Bacteria; p__Proteobacteria; c__Gammaproteobacteria
157	0	0	0	0	0	1	4	2	5	1.76245e-05	4	k__Bacteria; p__Proteobacteria; c__Gammaproteobacteria; o__Oceanospirillales
252	0	0	1	0	0	0	4	2	5	1.76245e-05	4	k__Bacteria; p__Fusobacteria; c__Fusobacteria; o__Fusobacteriales; f__Fusobacteriaceae; g__Propionigenium; s__
268	1	0	0	0	0	0	4	2	5	1.76245e-05	4	k__Bacteria; p__Proteobacteria; c__Gammaproteobacteria
323	0	0	0	2	0	3	0	2	5	1.76245e-05	3	k__Bacteria; p__Proteobacteria; c__Gammaproteobacteria; o__Alteromonadales
474	1	0	0	0	0	4	0	2	5	1.76245e-05	4	k__Bacteria; p__Proteobacteria; c__Gammaproteobacteria; o__Alteromonadales
486	1	0	0	4	0	0	0	2	5	1.76245e-05	4	k__Bacteria; p__Proteobacteria; c__Gammaproteobacteria
541	2	0	0	3	0	0	0	2	5	1.76245e-05	3	k__Bacteria; p__Cyanobacteria; c__Synechococcophycideae; o__Synechococcales; f__Synechococcaceae; g__Prochlorococcus; s__marinus
591	1	0	0	0	0	4	0	2	5	1.76245e-05	4	k__Bacteria; p__Fusobacteria; c__Fusobacteria; o__Fusobacteriales; f__Fusobacteriaceae; g__Psychrilyobacter; s__
614	0	0	0	0	0	1	4	2	5	1.76245e-05	4	k__Bacteria; p__Proteobacteria; c__Gammaproteobacteria; o__Alteromonadales
677	0	0	0	1	0	4	0	2	5	1.76245e-05	4	k__Bacteria; p__Proteobacteria; c__Alphaproteobacteria; o__Rhodobacterales; f__Rhodobacteraceae
690	0	0	0	2	0	3	0	2	5	1.76245e-05	3	k__Bacteria; p__Proteobacteria; c__Gammaproteobacteria; o__Alteromonadales; f__Pseudoalteromonadaceae
751	2	0	0	3	0	0	0	2	5	1.76245e-05	3	k__Bacteria; p__Cyanobacteria; c__Synechococcophycideae
853	0	4	0	1	0	0	0	2	5	1.76245e-05	4	k__Bacteria; p__Bacteroidetes; c__Sphingobacteriia; o__Sphingobacteriales; f__Saprospiraceae; g__; s__
987	0	4	0	1	0	0	0	2	5	1.76245e-05	4	k__Bacteria; p__Bacteroidetes; c__Bacteroidia; o__Bacteroidales; f__; g__; s__
990	3	0	0	2	0	0	0	2	5	1.76245e-05	3	k__Bacteria; p__Proteobacteria; c__Gammaproteobacteria; o__Vibrionales; f__Vibrionaceae
991	4	0	0	1	0	0	0	2	5	1.76245e-05	4	k__Bacteria; p__Proteobacteria; c__Gammaproteobacteria; o__Alteromonadales
1147	0	0	0	0	0	2	3	2	5	1.76245e-05	3	k__Bacteria; p__Fusobacteria; c__Fusobacteria; o__Fusobacteriales; f__Fusobacteriaceae; g__Psychrilyobacter; s__
1221	0	4	0	1	0	0	0	2	5	1.76245e-05	4	k__Bacteria; p__Proteobacteria; c__Alphaproteobacteria
1258	0	2	0	0	0	0	3	2	5	1.76245e-05	3	k__Bacteria; p__Proteobacteria
1577	0	3	0	2	0	0	0	2	5	1.76245e-05	3	k__Bacteria; p__Proteobacteria; c__Gammaproteobacteria; o__; f__; g__; s__
1597	3	0	0	2	0	0	0	2	5	1.76245e-05	3	k__Bacteria; p__Proteobacteria; c__Gammaproteobacteria; o__Alteromonadales; f__OM60
1628	0	0	0	0	4	0	1	2	5	1.76245e-05	4	k__Bacteria; p__Proteobacteria; c__Alphaproteobacteria; o__Rickettsiales; f__; g__; s__
1937	0	3	0	2	0	0	0	2	5	1.76245e-05	3	k__Bacteria; p__Planctomycetes; c__Planctomycetia; o__Pirellulales; f__Pirellulaceae; g__; s__
2031	1	0	0	4	0	0	0	2	5	1.76245e-05	4	k__Bacteria
2248	0	3	2	0	0	0	0	2	5	1.76245e-05	3	k__Bacteria; p__Proteobacteria; c__Alphaproteobacteria; o__Rhodobacterales; f__Hyphomonadaceae; g__Maricaulis; s__
2284	3	0	0	2	0	0	0	2	5	1.76245e-05	3	k__Bacteria; p__Proteobacteria; c__Gammaproteobacteria; o__Alteromonadales; f__Psychromonadaceae; g__Psychromonas; s__
2323	0	4	0	0	1	0	0	2	5	1.76245e-05	4	k__Bacteria; p__Actinobacteria; c__Acidimicrobiia; o__Acidimicrobiales; f__JdFBGBact; g__; s__
2361	0	1	4	0	0	0	0	2	5	1.76245e-05	4	k__Bacteria; p__Proteobacteria; c__Alphaproteobacteria; o__Kiloniellales; f__Kiloniellaceae; g__Thalassospira; s__
2625	0	3	2	0	0	0	0	2	5	1.76245e-05	3	k__Bacteria; p__Proteobacteria; c__Alphaproteobacteria; o__Rickettsiales; f__mitochondria; g__; s__
2631	0	4	1	0	0	0	0	2	5	1.76245e-05	4	k__Bacteria; p__Proteobacteria; c__Alphaproteobacteria; o__Rickettsiales; f__; g__; s__
3119	0	2	3	0	0	0	0	2	5	1.76245e-05	3	k__Bacteria; p__Proteobacteria; c__Gammaproteobacteria; o__Alteromonadales; f__Colwelliaceae; g__Thalassomonas
3127	0	1	0	0	4	0	0	2	5	1.76245e-05	4	k__Bacteria; p__Proteobacteria; c__Gammaproteobacteria; o__Oceanospirillales; f__Halomonadaceae; g__Candidatus Portiera; s__
3161	0	1	0	0	0	4	0	2	5	1.76245e-05	4	k__Bacteria; p__Proteobacteria; c__Gammaproteobacteria; o__Vibrionales; f__Vibrionaceae
3332	0	0	0	1	0	0	4	2	5	1.76245e-05	4	k__Bacteria; p__Proteobacteria; c__Gammaproteobacteria; o__Vibrionales; f__Vibrionaceae; g__Aliivibrio; s__
3459	0	0	0	3	0	2	0	2	5	1.76245e-05	3	k__Bacteria; p__Proteobacteria; c__Gammaproteobacteria; o__Vibrionales; f__Vibrionaceae
3480	0	4	0	0	0	0	1	2	5	1.76245e-05	4	k__Bacteria; p__Proteobacteria; c__Alphaproteobacteria; o__Rhodobacterales; f__Rhodobacteraceae; g__Phaeobacter; s__
3487	0	0	1	4	0	0	0	2	5	1.76245e-05	4	k__Bacteria; p__Proteobacteria; c__Alphaproteobacteria; o__Kiloniellales
3561	0	1	0	0	4	0	0	2	5	1.76245e-05	4	k__Bacteria; p__Bacteroidetes; c__Bacteroidia; o__Bacteroidales; f__VC21_Bac22; g__; s__
[truncated: 8,618 more rows]

## Sheet: Abundant_OTUs
#OTU ID	Taxonomy	WH(b)	SD(b)	SD ( c )	WH ( c )	N(a)	WH(a)	SD(a)	WH(b)_%	SD(b)_%	SD ( c )	WH ( c )_%	N(a)_%	WH(a)_%	SD(a)_%	#_Samples	Total	Percent_Total	Max	ConsensusLineage	Sequence
[truncated: 12 more rows]

[truncated: 1 more sheets: CORE OTUs in all 7 Samples]
