# Supplementary material for: The Gut of Geographically Disparate Ciona intestinalis Harbors a Core Microbiota
Source: PLoS One. 2014 Apr 2;9(4):e93386. doi: 10.1371/journal.pone.0093386 (PMC3973685; doi:10.1371/journal.pone.0093386)
Supplement: Table S2 — Pairwise sample comparisons and beta diversity calculations. (ZIP) [file pone.0093386.s003.zip]

Archive with 2 entries (2 files):
- Supplemental Info Table S2.xlsx
- ._Supplemental Info Table S2.xlsx
