# Supplementary material for: The Gut of Geographically Disparate Ciona intestinalis Harbors a Core Microbiota
Source: PLoS One. 2014 Apr 2;9(4):e93386. doi: 10.1371/journal.pone.0093386 (PMC3973685; doi:10.1371/journal.pone.0093386)
Supplement: Table S2 — Pairwise sample comparisons and beta diversity calculations. (ZIP) [file pone.0093386.s003.zip › Supplemental Info Table S2.xlsx]

## Sheet: weighted_unifrac_otu_table_nc_e
Supplemental Table S2: Beta Diversity Calculations Across Sampling Sites
Shared OTUs
	WH - B	SD - B	SD - C	WH - C	N - A	WH - A	SD - A
WH - B	1825	261	250	513	174	331	347
SD - B	261	2019	480	431	205	191	340
SD - C	250	480	1608	366	207	195	380
WH - C	513	431	366	2685	209	290	360
N - A	174	205	207	209	1104	77	143
WH - A	331	191	195	290	77	1674	413
SD - A	347	340	380	360	143	413	2280
WEIGHTED UniFrac Distances
	WH - B	SD - B	SD - C	WH - C	N - A	WH - A	SD - A
WH - B
SD - B	0.72733
SD - C	0.611366	0.527859
WH - C	0.553515	0.525245	0.613819
N - A	0.539011	0.586735	0.35357	0.620694
WH - A	0.283312	0.806468	0.620037	0.746513	0.581186
SD - A	0.440073	0.515312	0.37166	0.540708	0.474123	0.473148
UNWEIGHTED Unifrac Distances
	WH - B	SD - B	SD - C	WH - C	N - A	WH - A	SD - A
WH - B
SD - B	0.812546
SD - C	0.791995	0.707481
WH - C	0.775993	0.769443	0.779839
N - A	0.790989	0.776392	0.762616	0.805367
WH - A	0.805946	0.861287	0.836591	0.85015	0.873148
SD - A	0.815126	0.794756	0.761242	0.815389	0.837939	0.79882
