# Supplementary material for: The Gut of Geographically Disparate Ciona intestinalis Harbors a Core Microbiota
Source: PLoS One. 2014 Apr 2;9(4):e93386. doi: 10.1371/journal.pone.0093386 (PMC3973685; doi:10.1371/journal.pone.0093386)
Supplement: Table S3 — Taxonomic organization and classification of Ciona intestinalis gut core OTUs (35). (ZIP) [file pone.0093386.s004.zip › Supplemental Info Table S3.xlsx]

## Sheet: DB hits
Supplemental Information Table S3: Taxonomic organization and classification of Ciona intestinalis gut core OTUs (35).
NOTE: complete BLAST survey performed Dec2013; Related OTUs have been described in other species but not restricted to gut or core assemblage. Unless indicated, only top 30 hits >98% identity are considered. Vertebrate hosts are not considered.
Classification (# OTUs)				Source	Related OTUs from GenBank Nucleotide DB (associated with other marine invertebrate hosts)
domain Bacteria (35)
phylum "Bacteroidetes" (4)
1329				Env.	Uncultured bacteria; top hit only 88% identity
9259				Env./Animal	Likely Prolixibacter sp., sediment; Mud crab intestine (Scylla paramamosain); coral reefs
class Flavobacteria (2)
order "Flavobacteriales" (2)
family Flavobacteriaceae (2)
838				Env./Animal	Uncultured bacteria; top hit 96% Tenacibaculum sp; sediments; Sea water; sponge (Mycale adhaeren).
234				Env./Animal	Tenacibaculum sp.; Sea water/sediment; Olive flounder intestine (Paralichthys olivaceus); Octopus (Octopus mimus) egg surface
phylum "Fusobacteria" (2)
class "Fusobacteria" (2)
order "Fusobacteriales" (2)
family "Fusobacteriaceae" (2)
1955				Env./Animal	Likely Propionigenium sp.; Sea cucumber (Holothuria scabra) hindgut feces; blue crab (Callinectes sapidus) gut; Tiger shrimp (Penaeus monodon) intestines; diseased tissue, coral (Montastraea faveolata); sediments
genus Psychrilyobacter (1)
8554				Env./Animal	Sediment; isolated from frozen mussel (Mytilus edulis)
phylum "Verrucomicrobia" (1)
class Verrucomicrobiae (1)
order Verrucomicrobiales (1)
family "Rubritaleaceae" (1)
genus Rubritalea (1)
5020				Env./Animal	Sea water; Sea cucumber (Apostichopus japonicus ) small intestine; coral (Porites astreoides; Montastraea annularis)
phylum "Proteobacteria" (28)
class Alphaproteobacteria (7)
3583				Env./Animal	Unresolved; Top hit only 94%; bacteria associated with Mediterranean ascidians
order Rhodobacterales (6)
family Rhodobacteraceae (6)
2485				Env./Animal	Shorebird feces; copepod (Temora longicornis); Irciniidae sponges; other sponges (Haliclona sp, Eurypon major, Stelligera stuposa); Sea cucumber (Apostichopus japonicus) small intestine; cuttlefish (Sepia officinalis) egg yolk
6952				Env./Animal	Sea cucumber (Holothuria scabra) gut; coral (Nautella sp) black band diseased tissue; Blue crab (Callinectes sapidus) hemolymph; Black tiger shrimp (Penaeus monodon) intestines; Sea water; sediment
8677				Env./Animal	Colonical tunicate (Cystodytes dellechiajei); Edible ascidian (Halocynthia roretzi); Calanoid copepods; sponge (Haliclona gellius); soft coral (Alcyonium digitatum) tissue; Sea water; sediment
genus Roseovarius (1)
6801				Env./Animal	Sea water; Sponge (Haliclona sp.); Mediterranean hydroid (Halocordyle disticha); environmental biofilm; Octopus (Octopus mimus) egg; Red Sea Coral (Stylophora pistillata); Octocoral (Eunicea fusca); Bryozoan (Membranipora membranacea); mucus of Oculina patagonica; other marine sponge (Sarcotragus spinosulus, Ectyoplasia ferox); from crustose coralline algae
genus Ruegeria (1)
1263				Env./Animal	Soft coral (Dongshan island); Gastropod (Monodonta lineata & Gibbula umbilicalis) viscera; marine sponges (Phorbas tenacior, Ircinia strobilina, Dysidea avara, Negombata magnifica, Sarcotragus spinosulus); reef sediments; Octopus (Octopus mimus) egg; Bryozoan (Membranipora membranacea); other soft coral (Alcyonium digitatum)
genus Sulfitobacter (1)
1910				Env./Animal	Sea water; sediments; Antarctic macroalgae surface; Pacific oyster (Crassostrea gigas);
class Deltaproteobacteria (2)
order Desulfobacterales (1)
family Desulfobulbaceae (1)
4938				Env.	Sea water; marine sediments; microbial communities of plankton-fed microbial fuel cells; bleached coral (Siderastrea stellata);
order Desulfovibrionales (1)
family Desulfovibrionaceae (1)
genus Desulfovibrio (1)
10193				Env./Animal	Tidal flat (Korea); Japanese sediments; Mediterranean biofilms; other sediments; Sponge (Geodia barretti); coral (Balanophyllia europaea)
class Epsilonproteobacteria (2)
order Campylobacterales (2)
family Campylobacteraceae (2)
genus Arcobacter (2)
6378				Env./Animal	Benthic Foraminifera (Virgulinella fragilis); shallow hydrothermal vent, Taiwan; biofilms Indonesian coral reef; sediments; gut of Abalone (Haliotis gigantea); marine sponge (Axinella corrugata); oyster (Tiostrea chilensis); krill (Nyctiphanes simplex); tubeworm encrusting sponge (Ectyomyxilla methanophila); oyster (Crassostrea gigas)
6190				Env./Animal	Sea cucumber (Apostichopus japonicus) intestine; marine sediments; macroalgae surface
class Gammaproteobacteria (17)
6994				Env./Animal	Sea water; sponge (Eunicea fusca)
6815				Env./Animal	Sea water; tidal flats; marine sediments; sea cucumber (Apostichopus japonicus) intestine
1489				Env.	Sea water; deep sea plankton; marine sediments; marine biofilms
8480				Env./Animal	Marine sponge (Haliclona sp); corals (Montastrea annularis; Acropora pruinosa); Sea water; marine sediments
order Alteromonadales (3)
family Pseudoalteromonadaceae (1)
genus Pseudoalteromonas (1)
4282				Env./Animal	Benthic sediment; Soft coral (Dongshan island); biofilm surrounding a gastropod; marine diatom (Pseudo-nitzschia pungens A1A); sea water
family Psychromonadaceae (1)
genus Psychromonas (1)
10014				Env.	Sea water; marine sediments;
family Shewanellaceae (1)
genus Shewanella (1)
9665				Env./Animal	Sea water; Marine and intertidal sediments; Bryozoan (Membranipora membranacea); sponge (Leucosolenia sp.); slug gonad (Pleurobranchaea maculata); Abalone (Haliotis diversicolor) digestive tract; coral (Platygyra daedalea) mucus; diseased sea cucumber (Apostichopus japonicus)
order Oceanospirillales (5)
family Hahellaceae (4)
genus Endozoicomonas (4)
6387				Env./Aniaml	Sea water; colonial ascidian (Cystodytes dellechiajei); intestine of pen shell (Atrina pectinata)
2007				Env./Animal	96% identity is top match; sea water; colonial ascidian (Cystodytes dellechiajei)
3473				Env./Animal	96% identity is top match; sea water; colonial ascidian (Cystodytes dellechiajei); Red Sea Coral (Stylophora pistillata)
8443				Env./Animal	Sea water; colonial ascidian (Cystodytes dellechiajei); Red Sea Coral (Stylophora pistillata); coral (Colpophyllia natans, Gorgonia ventalina) with black band disease; anemone (Nematostella vectensis); sea cucumber (Apostichopus japonicus)
family Oceanospirillaceae (1)
5491				Env./Animal	Marine sponge (Ircinia variabilis, Sarcotragus spinosulus)
order "Vibrionales" (4)
family Vibrionaceae (4)
717				Env./Animal	95% identity is top match; sea water; sediment; sea urchin (Tripneustes gratilla) body wall lesion
genus Salinivibrio (1)
2967				Env./Animal	Stalked solitary ascidian (Styela clava)
genus Vibrio (2)
1617				Env./Animal	Sea water; marine sponges (Ophlitaspongia papilla, Sarcotragus spinosulus); sea pen (Pennatula phosphorea); sea cucumber intestine (Holothuria leucospilota); infected tiger shrimp (Penaeus monodon); abalone intestine (Haliotis discus hannai)
8942				Env./Animal	Hagfish (Eptatretus okinoseanus) digestive tract; gastropod (Patella intermedia) viscera; marine ribbon worm (Cephalothrix simula); intestinal mucus of olive flounder (Paralichthys olivaceus); sea cucumber (Apostichopus japonicus) intestine
