# Supplementary material for: The Gut of Geographically Disparate Ciona intestinalis Harbors a Core Microbiota
Source: PLoS One. 2014 Apr 2;9(4):e93386. doi: 10.1371/journal.pone.0093386 (PMC3973685; doi:10.1371/journal.pone.0093386)
Supplement: Table S4 — Finest Taxonomic Classification Comparing Clone Library OTUs and Illumina Sequencing-Derived “Core OTUs” using Sequence Match from RDP at 95% Threshold. Database screening, Dec 2013. (ZIP) [file pone.0093386.s005.zip › Supplemental Info Table S4.xlsx]

## Sheet: Compare
Supplemental Information Table S4: Finest Taxonomic Classification Comparing Clone Library OTUs and Illumina Sequencing-Derived "Core OTUs" using Sequence Match from RDP at 95% Threshold. Database screening, Dec 2013.
NOTE: see tabs below for additional data sheets.
Clone Library_Sanger Sequence 16S_PCR*							Illumina Derived Core OTUs (16S_V4)
domain Bacteria (47) **							domain Bacteria (35)
phylum "Bacteroidetes" (3)							phylum "Bacteroidetes" (4)
243							1329, 9259
65							class Flavobacteria (2)
class "Bacteroidetes"_incertae_sedis (1)							order "Flavobacteriales" (2)
genus Marinifilum (1)							family Flavobacteriaceae (2)
328							838, 234
phylum "Fusobacteria" (1)							phylum "Fusobacteria" (2)
class "Fusobacteria" (1)							class "Fusobacteria" (2)
order "Fusobacteriales" (1)							order "Fusobacteriales" (2)
family "Fusobacteriaceae" (1)							family "Fusobacteriaceae" (2)
genus Psychrilyobacter (1)							1955
147							genus Psychrilyobacter (1)
phylum "Verrucomicrobia" (2)							8554
class Opitutae (2)							phylum "Verrucomicrobia" (1)
order Puniceicoccales (2)							class Verrucomicrobiae (1)
family Puniceicoccaceae (2)							order Verrucomicrobiales (1)
genus Coraliomargarita (2)							family "Rubritaleaceae" (1)
367							genus Rubritalea (1)
297							5020
phylum "Proteobacteria" (38)							phylum "Proteobacteria" (28)
366 , 195							class Alphaproteobacteria (7)
class Alphaproteobacteria (13)							3583
29, 276 , 239, 142, 106 , 285							order Rhodobacterales (6)
order Kordiimonadales (2)							family Rhodobacteraceae (6)
family "Kordiimonadaceae" (2)							2485, 6952, 8677
genus Kordiimonas (2)							genus Roseovarius (1)
158, 361							6801
order Rhodobacterales (3)							genus Ruegeria (1)
family Rhodobacteraceae (3)							1263
132, 334, 36							genus Sulfitobacter (1)
order Rhodospirillales (2)							1910
241, 296							class Deltaproteobacteria (2)
class Epsilonproteobacteria (1)							order Desulfobacterales (1)
order Campylobacterales (1)							family Desulfobulbaceae (1)
family Campylobacteraceae (1)							4938
genus Arcobacter (1)							order Desulfovibrionales (1)
379							family Desulfovibrionaceae (1)
class Gammaproteobacteria (22)							genus Desulfovibrio (1)
237							10193
order Alteromonadales (7)							class Epsilonproteobacteria (2)
family Pseudoalteromonadaceae (2)							order Campylobacterales (2)
genus Pseudoalteromonas (2)							family Campylobacteraceae (2)
229, 7							genus Arcobacter (2)
family Shewanellaceae (5)							6378, 6190
genus Shewanella (5)							class Gammaproteobacteria (17)
437, 80,54,12,124							6994, 6815, 3698, 1489, 8480
order "Enterobacteriales" (2)							order Alteromonadales (3)
family Enterobacteriaceae (2)							family Pseudoalteromonadaceae (1)
genus Escherichia/Shigella (2)							genus Pseudoalteromonas (1)
111, 218							4282
order Oceanospirillales (3)							family Psychromonadaceae (1)
family Hahellaceae (3)							genus Psychromonas (1)
genus Endozoicomonas (3)							10014
410 , 193, 20							family Shewanellaceae (1)
order "Vibrionales" (9)							genus Shewanella (1)
family Vibrionaceae (9)							9665
165							order Oceanospirillales (5)
genus Photobacterium (2)							family Hahellaceae (4)
97, 329							genus Endozoicomonas (4)
genus Vibrio (6)							6387, 2007, 3473, 8443
253, 60, 42, 55, 95, 353							family Oceanospirillaceae (1)
phylum Cyanobacteria/Chloroplast (3)							5491
class Cyanobacteria (2)							order "Vibrionales" (4)
family Family II (2)							family Vibrionaceae (4)
genus GpIIa (2)							717
72, 374							genus Salinivibrio (1)
class Chloroplast (1)							2967
family Chloroplast (1)							genus Vibrio (2)
unclassified_Chloroplast (1)							1617, 8942
381
*16S gene amplified with 27F and 1492R primers; 1617 clones were sequenced generating 442 OTUs; >5 sequence events equals 47 OTUs ("SA_OTU#")
**Numbrer of OTUs in parentheses and OTU ID listed thereafter. Clone library OTUs specified as Sanger abundant, or the 47 OTUs above, are designated "SA_OTU#" in manuscript and figure 2.
	NOTE: see additional tabs below for OTU ID info.

## Sheet: Illumina
OTU ID	Count	WH ( b )	SD ( b )	SD ( c )	WH ( c )	N ( a )	WH ( a )	SD ( a )	Lineage
IC 8443	47414	1467	5028	21687	3545	5219	965	9503	k__Bacteria; p__Proteobacteria; c__Gammaproteobacteria; o__Oceanospirillales; f__Endozoicimonaceae; g__; s__
IC 8554	31237	12420	81	38	124	2	13633	4939	k__Bacteria; p__Fusobacteria; c__Fusobacteria; o__Fusobacteriales; f__Fusobacteriaceae; g__Psychrilyobacter; s__
IC 8942	13865	1685	38	23	1388	14	9300	1417	k__Bacteria; p__Proteobacteria; c__Gammaproteobacteria; o__Vibrionales; f__Vibrionaceae; g__Aliivibrio; s__
IC 6994	12482	451	872	2402	199	8147	7	404	k__Bacteria; p__Proteobacteria; c__Gammaproteobacteria; o__Alteromonadales
IC 10014	11834	5974	3	1	5630	2	28	196	k__Bacteria; p__Proteobacteria; c__Gammaproteobacteria; o__Alteromonadales; f__Psychromonadaceae; g__Psychromonas; s__
IC 1955	9690	906	680	1840	38	3043	1022	2161	k__Bacteria; p__Fusobacteria; c__Fusobacteria; o__Fusobacteriales; f__Fusobacteriaceae; g__Propionigenium; s__
IC 717	8632	64	23	133	59	8324	2	27	k__Bacteria; p__Proteobacteria; c__Gammaproteobacteria
IC 2967	6909	1219	324	1271	735	1396	468	1496	k__Bacteria; p__Proteobacteria; c__Gammaproteobacteria; o__Vibrionales; f__Vibrionaceae
IC 4938	4724	1684	352	874	156	34	174	1450	k__Bacteria; p__Proteobacteria; c__Deltaproteobacteria; o__Desulfobacterales; f__Desulfobulbaceae; g__Desulfotalea; s__
IC 3583	3291	1	3180	50	12	5	3	40	k__Bacteria; p__Proteobacteria; c__Alphaproteobacteria
IC 6378	3232	172	250	84	1413	1	26	1286	k__Bacteria; p__Proteobacteria; c__Epsilonproteobacteria; o__Campylobacterales; f__Campylobacteraceae; g__Arcobacter; s__
IC 9665	3043	596	16	20	269	2	1864	276	k__Bacteria; p__Proteobacteria; c__Gammaproteobacteria; o__Alteromonadales; f__Shewanellaceae; g__Shewanella; s__benthica
IC 9259	2158	245	665	92	172	5	898	81	k__Bacteria; p__Bacteroidetes
IC 234	1934	2	873	81	115	1	572	290	k__Bacteria; p__Bacteroidetes; c__Flavobacteriia; o__Flavobacteriales; f__Flavobacteriaceae; g__Tenacibaculum; s__
IC 5491	1733	2	53	37	141	1	257	1242	k__Bacteria; p__Proteobacteria; c__Gammaproteobacteria; o__Oceanospirillales; f__Oceanospirillaceae
IC 1617	1358	239	114	49	257	293	327	79	k__Bacteria; p__Proteobacteria; c__Gammaproteobacteria; o__Vibrionales; f__Vibrionaceae; g__Vibrio; s__
IC 838	833	74	96	30	277	253	17	86	k__Bacteria; p__Bacteroidetes; c__Flavobacteriia; o__Flavobacteriales; f__Flavobacteriaceae
IC 1263	705	2	592	40	16	20	27	8	k__Bacteria; p__Proteobacteria; c__Alphaproteobacteria; o__Rhodobacterales; f__Rhodobacteraceae
IC 2485	692	6	467	68	58	12	14	67	k__Bacteria; p__Proteobacteria; c__Alphaproteobacteria; o__Rhodobacterales; f__Rhodobacteraceae; g__Phaeobacter; s__
IC 4282	672	4	59	63	230	17	265	34	k__Bacteria; p__Proteobacteria; c__Gammaproteobacteria; o__Alteromonadales; f__Pseudoalteromonadaceae; g__Pseudoalteromonas; s__
IC 1329	428	2	241	95	1	1	5	83	k__Bacteria; p__Bacteroidetes
IC 8677	405	12	295	33	57	3	2	3	k__Bacteria; p__Proteobacteria; c__Alphaproteobacteria; o__Rhodobacterales; f__Rhodobacteraceae
IC 6190	404	83	46	9	163	2	6	95	k__Bacteria; p__Proteobacteria; c__Epsilonproteobacteria; o__Campylobacterales; f__Campylobacteraceae; g__Arcobacter; s__
IC 1489	235	15	34	39	32	5	12	98	k__Bacteria; p__Proteobacteria; c__Gammaproteobacteria; o__Alteromonadales; f__Alteromonadaceae; g__BD2-13; s__
IC 6952	219	4	108	31	20	11	7	38	k__Bacteria; p__Proteobacteria; c__Alphaproteobacteria; o__Rhodobacterales; f__Rhodobacteraceae; g__Thalassobius
IC 3698	190	25	3	14	33	102	5	8	k__Bacteria; p__Proteobacteria; c__Gammaproteobacteria
IC 10193	180	26	79	17	38	8	11	1	k__Bacteria; p__Proteobacteria; c__Deltaproteobacteria; o__Desulfovibrionales; f__Desulfovibrionaceae; g__Desulfovibrio; s__
IC 3473	149	6	2	57	8	36	12	28	k__Bacteria; p__Proteobacteria; c__Gammaproteobacteria; o__Oceanospirillales; f__Endozoicimonaceae; g__; s__
IC 6801	140	1	101	17	5	2	7	7	k__Bacteria; p__Proteobacteria; c__Alphaproteobacteria; o__Rhodobacterales; f__Rhodobacteraceae; g__Anaerospora; s__
IC 2007	136	9	2	40	13	42	6	24	k__Bacteria; p__Proteobacteria; c__Gammaproteobacteria; o__Oceanospirillales; f__Endozoicimonaceae; g__; s__
IC 5020	125	6	33	1	49	3	1	32	k__Bacteria; p__Verrucomicrobia; c__Verrucomicrobiae; o__Verrucomicrobiales; f__Verrucomicrobiaceae; g__Rubritalea; s__
IC 1910	110	6	59	11	20	3	3	8	k__Bacteria; p__Proteobacteria; c__Alphaproteobacteria; o__Rhodobacterales; f__Rhodobacteraceae
IC 6387	106	14	5	15	20	12	8	32	k__Bacteria; p__Proteobacteria; c__Gammaproteobacteria; o__Oceanospirillales; f__Endozoicimonaceae; g__; s__
IC 6815	88	30	8	3	43	2	1	1	k__Bacteria; p__Proteobacteria; c__Gammaproteobacteria; o__; f__; g__; s__
IC 8480	30	2	5	9	3	4	3	4	k__Bacteria; p__Proteobacteria; c__Gammaproteobacteria; o__Alteromonadales; f__; g__; s__

## Sheet: Sanger
OTU ID	Count	Lineage
SA 60	119	k__Bacteria; p__Proteobacteria; c__Gammaproteobacteria; o__Vibrionales; f__Vibrionaceae; g__; s__
SA 410	72	k__Bacteria; p__Proteobacteria; c__Gammaproteobacteria; o__Oceanospirillales; f__Endozoicimonaceae; g__; s__
SA 80	69	k__Bacteria; p__Proteobacteria; c__Gammaproteobacteria; o__Alteromonadales; f__Shewanellaceae; g__Shewanella; s__
SA 55	59	k__Bacteria; p__Proteobacteria; c__Gammaproteobacteria; o__Vibrionales; f__Vibrionaceae
SA 124	48	k__Bacteria; p__Proteobacteria; c__Gammaproteobacteria; o__Alteromonadales; f__Shewanellaceae; g__Shewanella; s__
SA 229	42	k__Bacteria; p__Proteobacteria; c__Gammaproteobacteria; o__Alteromonadales; f__Pseudoalteromonadaceae; g__Pseudoalteromonas; s__
SA 7	34	k__Bacteria; p__Proteobacteria; c__Gammaproteobacteria; o__Alteromonadales; f__Pseudoalteromonadaceae; g__Pseudoalteromonas; s__
SA 54	34	k__Bacteria; p__Proteobacteria; c__Gammaproteobacteria; o__Alteromonadales; f__Shewanellaceae; g__Shewanella; s__
SA 195	30	k__Bacteria; p__Proteobacteria; c__Alphaproteobacteria; o__Rickettsiales; f__; g__; s__
SA 367	29	k__Bacteria; p__Verrucomicrobia; c__Opitutae; o__Puniceicoccales; f__Puniceicoccaceae; g__Coraliomargarita; s__
SA 20	28	k__Bacteria; p__Proteobacteria; c__Gammaproteobacteria; o__Oceanospirillales; f__Endozoicimonaceae; g__; s__
SA 366	26	k__Bacteria; p__Proteobacteria; c__Alphaproteobacteria; o__Rickettsiales; f__; g__; s__
SA 374	25	k__Bacteria; p__Cyanobacteria; c__Synechococcophycideae; o__Synechococcales; f__Synechococcaceae; g__Prochlorococcus; s__marinus
SA 42	25	k__Bacteria; p__Proteobacteria; c__Gammaproteobacteria; o__Vibrionales; f__Vibrionaceae
SA 193	22	k__Bacteria; p__Proteobacteria; c__Gammaproteobacteria; o__Oceanospirillales; f__Endozoicimonaceae; g__; s__
SA 353	22	k__Bacteria; p__Proteobacteria; c__Gammaproteobacteria; o__Vibrionales; f__Vibrionaceae
SA 29	21	k__Bacteria; p__Proteobacteria; c__Alphaproteobacteria; o__Rhizobiales
SA 218	19	k__Bacteria; p__Proteobacteria; c__Gammaproteobacteria; o__Enterobacteriales; f__Enterobacteriaceae; g__Escherichia; s__
SA 72	17	k__Bacteria; p__Cyanobacteria; c__Synechococcophycideae; o__Synechococcales; f__Synechococcaceae; g__Prochlorococcus; s__marinus
SA 361	16	k__Bacteria; p__Proteobacteria; c__Alphaproteobacteria; o__Kordiimonadales; f__Kordiimonadaceae; g__; s__
SA 437	16	k__Bacteria; p__Proteobacteria; c__Gammaproteobacteria; o__Alteromonadales; f__Shewanellaceae; g__Shewanella; s__
SA 111	16	k__Bacteria; p__Proteobacteria; c__Gammaproteobacteria; o__Enterobacteriales; f__Enterobacteriaceae; g__Escherichia; s__
SA 158	15	k__Bacteria; p__Proteobacteria; c__Alphaproteobacteria; o__Kordiimonadales; f__Kordiimonadaceae; g__; s__
SA 12	15	k__Bacteria; p__Proteobacteria; c__Gammaproteobacteria; o__Alteromonadales; f__Shewanellaceae; g__Shewanella; s__
SA 334	14	k__Bacteria; p__Proteobacteria; c__Alphaproteobacteria; o__Rhodobacterales; f__Rhodobacteraceae; g__; s__
SA 296	14	k__Bacteria; p__Proteobacteria; c__Alphaproteobacteria; o__Rhodospirillales; f__Rhodospirillaceae; g__; s__
SA 297	14	k__Bacteria; p__Verrucomicrobia; c__Opitutae; o__Puniceicoccales; f__Puniceicoccaceae; g__Coraliomargarita; s__
SA 276	13	k__Bacteria; p__Proteobacteria; c__Alphaproteobacteria; o__Kiloniellales; f__; g__; s__
SA 165	13	k__Bacteria; p__Proteobacteria; c__Gammaproteobacteria; o__Vibrionales; f__Vibrionaceae
SA 241	10	k__Bacteria; p__Proteobacteria; c__Alphaproteobacteria; o__Rhodospirillales; f__Rhodospirillaceae; g__; s__
SA 329	10	k__Bacteria; p__Proteobacteria; c__Gammaproteobacteria; o__Vibrionales; f__Vibrionaceae; g__Photobacterium; s__
SA 95	10	k__Bacteria; p__Proteobacteria; c__Gammaproteobacteria; o__Vibrionales; f__Vibrionaceae; g__Vibrio; s__
SA 253	10	k__Bacteria; p__Proteobacteria; c__Gammaproteobacteria; o__Vibrionales; f__Vibrionaceae; g__Vibrio; s__
SA 239	9	k__Bacteria; p__Proteobacteria; c__Alphaproteobacteria; o__Kiloniellales; f__; g__; s__
SA 379	9	k__Bacteria; p__Proteobacteria; c__Epsilonproteobacteria; o__Campylobacterales; f__Campylobacteraceae; g__Arcobacter; s__
SA 328	8	k__Bacteria; p__Bacteroidetes; c__Bacteroidia; o__Bacteroidales; f__; g__; s__
SA 106	8	k__Bacteria; p__Proteobacteria; c__Alphaproteobacteria; o__Kiloniellales; f__; g__; s__
SA 285	8	k__Bacteria; p__Proteobacteria; c__Alphaproteobacteria; o__Kiloniellales; f__; g__; s__
SA 142	8	k__Bacteria; p__Proteobacteria; c__Alphaproteobacteria; o__Rhizobiales
SA 132	8	k__Bacteria; p__Proteobacteria; c__Alphaproteobacteria; o__Rhodobacterales; f__Rhodobacteraceae; g__Phaeobacter; s__
SA 237	7	k__Bacteria; p__Proteobacteria; c__Gammaproteobacteria
SA 97	7	k__Bacteria; p__Proteobacteria; c__Gammaproteobacteria; o__Vibrionales; f__Vibrionaceae; g__Photobacterium; s__
SA 226	7	k__Bacteria; p__Proteobacteria; c__Gammaproteobacteria; o__Vibrionales; f__Vibrionaceae; g__Photobacterium; s__
SA 65	6	k__Bacteria; p__Bacteroidetes; c__Bacteroidia; o__Bacteroidales; f__; g__; s__
SA 243	6	k__Bacteria; p__Bacteroidetes; c__Bacteroidia; o__Bacteroidales; f__; g__; s__
SA 147	6	k__Bacteria; p__Fusobacteria; c__Fusobacteria; o__Fusobacteriales; f__Fusobacteriaceae; g__Psychrilyobacter; s__
SA 36	6	k__Bacteria; p__Proteobacteria; c__Alphaproteobacteria; o__Rhodobacterales; f__Rhodobacteraceae; g__Phaeobacter; s__
