# Supplementary material for: The Gut of Geographically Disparate Ciona intestinalis Harbors a Core Microbiota
Source: PLoS One. 2014 Apr 2;9(4):e93386. doi: 10.1371/journal.pone.0093386 (PMC3973685; doi:10.1371/journal.pone.0093386)
Supplement: Table S5 — Ciona core OTUs and clone library-derived Sanger-sequenced OTUs for download. (ZIP) [file pone.0093386.s006.zip › Supplemental Info Table S5.xlsx]

## Sheet: 35 Core OTUs
Supplemental Information Table S5: Ciona intestinalis 35 Core OTUs derived from Illumina library sequencing of V4 16S PCR products
NOTE: see tabs below for additional data sheets, Clone Library Sanger OTU Sequences
>IC_10014 Ci42_163
TACGGAGGGTGCGAGCGTTAATCGGAATTACTGGGCGTAAAGCGCGCGTAGGTGGTTAATTAAGTCAGATGTGAAAGCCCAGGGCTCAACCTTGGAACGGCATTTGAAACTGGTTAACTAGAGTTTTGTAGAGGGTGGTAGAATTTCAGGTGTAGCGGTGAAATGCGTAGAGATCTGAAGGAATACCAGTGGCGAAGGCGGCCACCTGGACAAAGACTGACACTGAGGCGCGAAGGCGTGGGGAGCAAACGGG
>IC_10193 Ci48_3913
TACTGAAGGTGCAAGCGTTAATCGGAATCACTGGGCGTAAAGCGCTCGTAGGTGGCTTTGTAAGTCAGATGTGAAAGCCCACGGCTCAACCGTGGAATTGCATTTGATACTGCATCGCTAGAGTATAGGAGAGGGAAGTGGAATTTCTGGTGTAGGAGTGAAATCCGTAGAGATCAGAAGGAACACCGGTGGCGAAGGCGACTTCCTGGACTATTACTGACACTGAGGAGCGAAAGCGTGGGGAGCAAACAGG
>IC_1263 Ci47_2349
TACGGAGGGGGTTAGCGTTGTTCGGAATTACTGGGCGTAAAGCGCACGTAGGCGGACTGGAAAGTTGGGGGTGAAATCCCAGGGCTCAACCCTGGAACTGCCTCCAAAACTATCAGTCTAGAGTTCGAGAGAGGTGAGTGGAATTCCGAGTGTAGAGGTGAAATTCGTAGATATTCGGAGGAACACCAGTGGCGAAGGCGGCTCACTGGCTCGATACTGACGCTGAGGTGCGAAAGTGTGGGGAGCAAACAGG
>IC_1329 Ci47_422
TACGGAGGATGCAAGCGTTATCCGGATTTACTGGGTTTAAAGGGTGCGTAGGTGGTCTGATAAGTCAGAGGTGAAATACGGTGGCTCAACCATCGCCTTGCCTTTGATACTATTAGACTAGATTACATTGGAAGTAGGCGGAATGTGCAGTGTAGCGGTGAAATGCTTAGATATTGCACGGAACACCAATTGCGAAGGCAGCTTACTATAATGTTAATGACACTGAGGCACGAAAGCGTGGGTAGCAAATAGG
>IC_1489 Ci122_1363
TACGGAGGGTGCAAGCGTTAATCGGAATTACTGGGCGTAAAGCGCGCGTAGGCGGCTACATAAGTTGGAGGTGAAATCCCCGGGCTCAACCTGGGAACTGCTTTCAAAACTGTGTGGCTAGAGTACAGCAGAGGATAGTGGAATTTCTAGTGTAGCGGTGAAATGCGTAGATATTAGAAGGAACACCAGTGGCGAAGGCGACTGTCTGGGCTGATACTGACGCTGAGGTGCGAAAGCGTGGGGAGCAAACAGG
>IC_1617 Ci126_2601
TACGGAGGGTGCGAGCGTTAATCGGAATTACTGGGCGTAAAGCGCATGCAGGTGGTTTGTTAAGTCAGATGTGAAAGCCCGGGGCTCAACCTCGGAACCGCATTTGAAACTGGCAGGCTAGAGTACTGTAGAGGGGGGTAGAATTTCAGGTGTAGCGGTGAAATGCGTAGAGATCTGAAGGAATACCAGTGGCGAAGGCGGCCCCCTGGACAGATACTGACACTCAGATGCGAAAGCGTGGGGAGCAAACAGG
>IC_1910 Ci47_25310
TACGGAGGGGGTTAGCGTTGTTCGGAATTACTGGGCGTAAAGCGTACGTAGGCGGATCAGAAAGTTAGGGGTGAAATCCCGAGGCTCAACCTCGGAACTGCCTCTAAAACTCCTGGTCTTGAGTTCGAGAGAGGTGAGTGGAATTCCAAGTGTAGAGGTGAAATTCGTAGATATTTGGAGGAACACCAGTGGCGAAGGCGGCTCACTGGCTCGATACTGACGCTGAGGTACGAAAGTGTGGGGAGCAAACAGG
>IC_1955 Ci126_200
TACGTATGTCGCAAGCGTTATCCGGAATTATTGGGCGTAAAGCGCGTCTAGGCGGCCTTTTAAGTCTGATGTGAAAATGCGGGGCTCAACTCCGTATTGCGTTGGAAACTGGAAGGCTAGAGTATCAGAGAGGTGGGCGGAACTACAAGTGTAGAGGTGAAATTCGTAGATATTTGTAGGAATGCCGATTGGGAAGCCAGCTCACTGGATGAATACTGACGCTGAAGCGCGAAAGCGTGGGGAGCAAACGGG
>IC_2007 Ci126_2956
TACGGAGGGTGCGAGCGTTAATCGGAATTACTGGGCGTAAAGCGTGCGTAGGCGGCTACTTAAGTTGGATGTGAAAGCCCCGGGCTCAACCTGGGAACTGCATCCAAAACTGAGTGGCTAGAGTGCGAGAGAGGAGTGTGGAATTTCCTGTGTAGCGGTGAAATGCGTAGATATAGGAAGGAACACCAGTGGCGAAGGCGGCCCCCTGGACAAAGACTGACGCTCAGATGCGAAAGCGTGGGGAGCAAACAGG
>IC_234 Ci47_2330
TACGGAGGGTGCAAGCGTTATCCGGAATCATTGGGTTTAAAGGGTCCGCAGGCGGTCAATTAAGTCAGAGGTGAAATCCCATAGCTTAACTATGGAACTGCCTTTGATACTGGTTGACTTGAGTTATACGGAAGTAGATAGAATAAGTAGTGTAGCGGTGAAATGCATAGATATTACTTAGAATACCGATTGCGAAGGCAGTCTACTACGTATATACTGACGCTCATGGACGAAAGCGTGGGGAGCGAACAGG
>IC_2485 Ci47_225
TACGGAGGGGGTTAGCGTTGTTCGGAATTACTGGGCGTAAAGCGCACGTAGGCGGATCAGAAAGTAAGGGGTGAAATCCCAGGGCTCAACCCTGGAACTGCCTCTTAAACTCCTGGTCTTGAGTTCGAGAGAGGTGAGTGGAATTCCGAGTGTAGAGGTGAAATTCGTAGATATTCGGAGGAACACCAGTGGCGAAGGCGGCTCACTGGCTCGATACTGACGCTGAGGTGCGAAAGTGTGGGGAGCAAACAGG
>IC_2967 Ci122_167
TACGGAGGGTGCGAGCGTTAATCGGAATTACTGGGCGTAAAGCGCATGCAGGCGGCCTATTAAGTCAGATGTGAAAGCCCGGAGCTCAACTCCGGAAGGTCATTTGAAACTGGTAGGCTAGAGTCTTGTAGAGGGGGGTAGAATTTCAGGTGTAGCGGTGAAATGCGTAGAGATCTGAAGGAATACCAGTGGCGAAGGCGGCCCCCTGGACAAAGACTGACGCTCAGATGCGAAAGCGTGGGTAGCAAACGGG
>IC_3473 Ci48_28782
TACGGAGGGTGCGAGCGTTAATCGGAATTACTGGGCGTAAAGCGCATGTAGGCGGTTTGTTAAGCGAGATGTGAAAGCCCCGGGCTCAACCTGGGAACTGCATCCAAAACTGAGTGGCTAGAGTGCGAGAGAGGAGTGTGGAATTTCCTGTGTAGCGGTGAAATGCGTAGATATAGGAAGGAACACCAGTGGCGAAGGCGACACTCTGGCTTGACACTGACGCTGAGGTACGAAAGCGTGGGGAGCAAACAGG
>IC_3583 Ci47_533
TACGGAGGGGGCTAGCGTTGTTCGGAATTACTGGGCGTAAAGAGCGTGTAGGCGGCTACGTCAGTCAGAGGTGAAATCCCCGGGCTCAACCCGGGAACTGCCTTTGATACTATGTGGCTTGAGACCGGGAGAGGTTAGCGGAATTCCCAGTGTAGAGGTGAAATTCGTAGATATTGGGAAGAACACCAGTGGCGAAGGCGGCTAACTGGCCCGGTTCTGACGCTGAGACGCGAAAGCGTGGGGAGCGAACAGG
>IC_3698 Ci126_2250
TACGGAGGGTGCAAGCGTTAATCGGAATTACTGGGCGTAAAGCGCGCGTAGGCGGTTTGTTAAGCTAGATGTGAAAGCCCCGGGCTTAACCTGGGAACTGCATTTAGAACTGGCAGGCTAGAATATGATAGAGGTTAGTGGAATTTCCTGTGTAGCGGTGAAATGCGTAGAGATGGGAAGGAACACCAGTGGCGAAGGCGACTGACTGGATCAATATTGACGCTGAGGTGCGAAAGCGTGGGTAGCAAACAGG
>IC_4282 Ci48_2531
TACGGAGGGTGCGAGCGTTAATCGGAATTACTGGGCGTAAAGCGTACGCAGGCGGTTTGTTAAGCGAGATGTGAAAGCCCCGGGCTCAACCTGGGAACTGCATTTCGAACTGGCAAACTAGAGTGTGATAGAGGGTGGTAGAATTTCAGGTGTAGCGGTGAAATGCGTAGAGATCTGAAGGAATACCGATGGCGAAGGCAGCCACCTGGGTCAACACTGACGCTCATGTACGAAAGCGTGGGGAGCAAACAGG
>IC_4938 Ci41_25
TACGGAGGGTGCAAGCGTTGTTCGGAATTACTGGGCGTAAAGCGCGCGTAGGCGGCTTTTTAAGTCAGATGTGAAAGTCCACGGCTCAACCGTGGAAGTGCATTTGAAACTGGGGAGCTTGAGTACTGGAGGGGATGGTGGAATTCCCGGTGTAGAGGTGAAATTCGTAGATATCGGGAGGAATACCGGTGGCGAAGGCGACCATCTGGCCAGATACTGACGCTGAGGTGCGAAAGCGTGGGGAGCAAACAGG
>IC_5020 Ci42_7338
TACGAAGGTCCCGAGCGTTATTCGGAATCACTGGGCGTAAAGGGAGCGTAGGCTGTACGGTAAGTCAGATGTGAAATCTCAAGGCTCAACCTTGAAACTGCATCCGATACTGCCGTACTAGAGTAATGGAGGGGTAACTGGAATTCTCAGTGTAGCAGTGAAATGCGTAGATATTGAGAGGAAGACCAACGGCGAAGGCAGGTTACTGGACATTTACTGACGCTGAGGCTCGAAGGCTAGGGTAGCGAAAGGG
>IC_5491 Ci122_242
TACGGAGGGTCCGAGCGTTAATCGGAATTACTGGGCGTAAAGCGCGCGTAGGTGGTTATTTAAGTCAGATGTGAAAGCCCTGGGCTCAACCTAGGAACTGCACCTGATACTGGATAACTAGAGTACAGAAGAGGGTAGTGGAATTTCCTGTGTAGCGGTGAAATGCGTAGATATAGGAAGGAACACCAGTGGCGAAGGCGACTACCTGGTCTGATACTGACACTGAGGTGCGAAAGCGTGGGGAGCAAACAGG
>IC_6190 Ci42_693
TACGGAGGGTGCAAGCGTTACTCGGAATCACTGGGCGTAAAGAGCGTGTAGGCGGATAAATAAGTTGGAAGTGAAATCCTATGGCTCAACCATAGAACTGCTTTCAAAACTGTTTATCTAGAATATGGGAGAGGTAGATGGAATTTCTGGTGTAGGGGTAAAATCCGTAGAGATCAGAAGGAATACCGATTGCGAAGGCGATCTACTGGAACATTATTGACGCTGAGACGCGAAAGCGTGGGGAGCAAACAGG
>IC_6378 Ci42_1406
TACGGAGGGTGCAAGCGTTACTCGGAATCACTGGGCGTAAAGAGCGTGTAGGCGGGTTTGTAAGTTTGAAGTGAAATCCAATGGCTCAACCATTGAACTGCTTTGAAAACTGCTTACCTAGAATATGGGAGAGGTAGATGGAATTTCTGGTGTAGGGGTAAAATCCGTAGAGATCAGAAGGAATACCGATTGCGAAGGCGATCTACTGGAACATTATTGACGCTGAGACGCGAAAGCGTGGGGAGCAAACAGG
>IC_6387 Ci122_2119
TACGTATGTCGCAAGCGTTATCCGGAATTATTGGGCGTAAAGCGTGCGTAGGCGGCTACTTAAGTTGGATGTGAAAGCCCCGGGCTCAACCTGGGAACTGCATCCAAAACTGAGTGGCTAGAGTGCGAGAGAGGAGTGTGGAATTTCCTGTGTAGCGGTGAAATGCGTAGATATAGGAAGGAACACCAGTGGCGAAGGCGACACTCTGGCTTGACACTGACGCTGAGGTACGAAAGCGTGGGGAGCAAACAGG
>IC_6801 Ci47_3000
TACGGAGGGGGTTAGCGTTGTTCGGAATTACTGGGCGTAAAGCGCGCGTAGGCGGACCAGAAAGTTGGGGGTGAAATCCCGGGGCTCAACCCCGGAACTGCCTCCAAAACTCCTGATCTAGAGTTCGAGAGAGGTGAGTGGAACTCCGAGTGTAGAGGTGAAATTCGTAGATATTCGGAAGAACACCAGTGGCGAAGGCGGCTCACTGGCTCGATACTGACGCTGAGGTGCGAAAGTGTGGGGAGCAAACAGG
>IC_6815 Ci42_27425
TACGGAGGGTGCAAGCGTTAATCGGAATTACTGGGCGTAAAGCGCTCGTAGGCGGTTTGTTAAGTCGGATGTGAAAGCCCCGGGCTCAACCTGGGAACTGCATTCGATACTGGCAAACTAGAGTATAGAAGAGGCAAGTGGAATTCCAGGTGTAGCGGTGAAATGCGTAGATATCTGGAGGAACATCAGTGGCGAAGGCGACTTGCTGGTCTAATACTGACGCTGAGGAGCGAAAGCGTGGGGAGCAAACGGG
>IC_6952 Ci48_1326
TACGGAGGGGGTTAGCGTTGTTCGGAATTACTGGGCGTAAAGCGCGCGTAGGCGGATTAGTCAGTTAGAGGTGAAATCCCAGGGCTCAACCCTGGAACTGCCTTTAATACTGCTAGTCTTGAGTTCGAGAGAGGTGAGTGGAATTCCGAGTGTAGAGGTGAAATTCGTAGATATTCGGAGGAACACCAGTGGCGAAGGCGGCTCACTGGCTCGATACTGACGCTGAGGTGCGAAAGTGTGGGGAGCAAACAGG
>IC_6994 Ci126_48
TACGGAGGGTGCGAGCGTTAATCGGAATTACTGGGCGTAAAGCGCATGTAGGCGGTTTGTTAAGCGAGATGTGAAAGCCCCGGGCTCAACCTGGGAAAGTCATTTCGAACTGGCAAACTAGAGTCTTGTAGAGGGGGGTAGAATTTCAGGTGTAGCGGTGAAATGCGTAGAGATCTGAAGGAATACCAGTGGCGAAGGCGGCCCCCTGGACAAAGACTGACGCTCAGATGCGAAAGCGTGGGGAGCAAACAGG
>IC_717 Ci126_19
TACGGAGGGTACGAGCGTTAATCGGAATTACTGGGCGTAAAGCGCATGCAGGTGGTATGTTAAGTCAGATGTGAAATCCCGGGGCTCAACCTCGGAACTGCATTTGATACTGACAAACTAGAGTCTTGTAGAGGGAAGTAGAATTTCAGGTGTAGCGGTGGAATGCGTAGAGATCTGAAGGAATACCAGTGGCGAAGGCGGCTTCCTGGACAAAGACTGACACTCAGATGCGAAAGCGTGGGGAGCAAACAGG
>IC_838 Ci126_552
TACGGAGGGTCCAAGCGTTATCCGGAATCATTGGGTTTAAAGGGTCCGCAGGCGGATGATTAAGTCAGAGGTGAAATCCCATAGCTCAACTATGGAACTGCCTTTGAAACTGGTTGTCTTGAGTTATACGGAAGTAGATAGAATATGTGGTGTAGCGGTGAAATGCATAGATATCACATAGAATACCGATTGCGAAGGCAGTCTACTACGTATATACTGACGCTCATGGACGAAAGCGTGGGGAGCGAACAGG
>IC_8443 Ci126_4
TACGGAGGGTGCGAGCGTTAATCGGAATTACTGGGCGTAAAGCGTGCGTAGGCGGCTACTTAAGTTGGATGTGAAAGCCCCGGGCTCAACCTGGGAACTGCATCCAAAACTGAGTGGCTAGAGTGCGAGAGAGGAGTGTGGAATTTCCTGTGTAGCGGTGAAATGCGTAGATATAGGAAGGAACACCAGTGGCGAAGGCGACACTCTGGCTTGACACTGACGCTGAGGTACGAAAGCGTGGGGAGCAAACAGG
>IC_8480 Ci48_10442
TACGGAGGGTGCAAGCGTTAATCGGAATTACTGGGCGTAAAGCGCGCGTAGGCGGCTGTTTAAGTCGGATGTGAAAGCCCCGGGCTCAACCTGGGAACTGCATTCGATACTGGACAGCTAGAGTATGGGAGAGGGTTGTGGAATTCCACGTGTAGCGGTGAAATGCGTAGATATGTGGAGGAACATCAGTGGCGAAGGCGGCAGCCTGGCCCAATACTGACGCTGAGGTGCGAAAGCGTGGGGAGCAAACAGG
>IC_8554 Ci121_22
TACGTATGTCGCAAGCGTTATCCGGAATTATTGGGCGTAAAGCGAGTCTAGGCGGCTTGTTAAGTCAGATGTGAAAATGCGGGGCTCAACTCCGTATTGCGTTTGAAACTGGCAGGCTAGAGTACTGGAGAGGTGGGCGGAACTACAAGTGTAGAGGTGAAATTCGTAGATATTTGTAGGAATGCCGATAGTGAAGACAGCTCACTGGACAGATACTGACGCTAAAGCTCGAAAGCGTGGGGAGCGAACAGG
>IC_8677 Ci48_2756
TACGGAGGGGGTTAGCGTTGTTCGGAATTACTGGGCGTAAAGCGCACGTAGGCGGATTGGAAAGTATGGGGTGAAATCCCAGGGCTCAACCCTGGAACTGCCTCATAAACTCCCAGTCTTGAGTTCGAGAGAGGTGAGTGGAATTCCAAGTGTAGAGGTGAAATTCGTAGATATTTGGAGGAACACCAGTGGCGAAGGCGGCTCACTGGCTCGATACTGACGCTGAGGTGCGAAAGTGTGGGGAGCAAACAGG
>IC_8942 Ci121_40
TACGGAGGGTGCGAGCGTTAATCGGAATTACTGGGCGTAAAGCGCATGCAGGTGGTTCATTAAGTCAGATGTGAAAGCCCGGGGCTCAACCTCGGAACTGCATTTGAAACTGGTGAACTAGAGTGCTGTAGAGGGGGGTAGAATTTCAGGTGTAGCGGTGAAATGCGTAGAGATCTGAAGGAATACCAGTGGCGAAGGCGGCCCCCTGGACAGACACTGACACTCAGATGCGAAAGCGTGGGGAGCAAACAGG
>IC_9259 Ci121_799
TACGGAGGGTGCAAGCGTTATCCGGATTTATTGGGTTTAAAGGGTACGTAGGCGGTAATATAAGTCAGTGGTGAAATCCTGCAGCTCAACTGTAGAACTGCCATTGAAACTGTATTACTTGAGTATACTTGAGGTAGGCGGAATGAGTAGTGTAGCGGTGAAATGCTTAGATATTACTCAGAACACCGATTGCGAAGGCAGCTTACTAAGGTATAACTGACGCTGATGTACGAAAGCGTGGGGAGCGAACAGG
>IC_9665 Ci121_0
TACGAGGGGTGCAAGCGTTAATCGGAATTACTGGGCGTAAAGCGTACGCAGGCGGTTTGTTAAGCGAGATGTGAAAGCCCCGGGCTCAACCTGGGAACTGCATTTCGAACTGGCAAACTAGAGTCTTGTAGAGGGGGGTAGAATTTCAGGTGTAGCGGTGAAATGCGTAGAGATCTGAAGGAATACCGGTGGCGAAGGCGGCCCCCTGGACAAAGACTGACGCTCAGGTACGAAAGCGTGGGGAGCAAACAGG

## Sheet: Clone library Sanger Seq
Clone library 16S PCR Sanger-sequenced products generated with 27F and 1492R; 47 OTUs from >5 sequence events, designated Sanger abundant "SA_OTU#;" 1617 total sequences in Genbank (KF798359-KF799975) resulting in 442 OTUs
>SA_60 Uncultured_16S_Ciona_intestinalis-SanDiego_a2583
TAYAGTTTGATCCTGGCTCAGATTGAACGCTGGCGGCAGGCCTAAAAAGCGAGTCGAGCGGAAACGACACTAACAATCCTTCGGGTGCGTTAATGGGCGTCGAGCGGCGGACGGGTGAGTAATGCCTAGGAAATTGCCTTGATGTGGGGGATAACCATTGGAAACGATGGCTAATACCGCATAATGCCTACGGGCCAAAGAGGGGGACCTTCGGGCCTCTCGCGTCAAGATATGCCTAGGTGGGATTAGCTAGTTGGTGAGGTAATGGCTCACCAAGGCGACGATCCCTAGCTGGTCTGAGAGGATGATCAGCCACACTGGAACTGAGACACGGTCCAGACTCCTACGGGAGGCAGCAGTGGGGAATATTGCACAATGGGCGAAAGCCTGATGCAGCCA…
>SA_410 Uncultured_16S_Ciona_intestinalis-SanDiego_a6777
TTGTTACGACTTCACCCCAGTCATGAATCACTCCGTGGTGATCGCCCCCTTGTAAGGTTAGGCTAACCACTTCTGGAGCAACCCACTCCCATGGTGTGACGGGCGGTGTGTACAAGGCCCGGGAACGTATTCACCGTGACATTCTGATTCACGATTACTAGCGATTCCGACTTCATGGAGTCGAGTTGCAGACTCCAATCCGGACTACGATGCACTTTCTCAGATTAGCTCCACCTCGCGGCTTGGCAACCGTCTGTATGCACCATTGTAGCACGTGTGTAGCCCTGGCCGTAAGGGCCATGATGACTTGACGTCGTCCCCACCTTCCTCCGGTTTGTCACCGGCAGTCTCCCTAAAGTGCCCACCATAACGTGCTGGTAACTAAGGACAAGGGTTGCG…
>SA_80 Uncultured_16S_Ciona_intestinalis-Woods-Hole_a3119
TTACGACTTCCCCCAGTCATGAACCACAAAGTGGTGAGCGTCCCCCCGAAGGTTAAGCTACCCACTTCTTTTGCAGCCCACTCCCATGGTGTGACGGGCGGTGTGTACAAGGCCCGGGAACGTATTCACCGTGGCATTCTGATCCACGATTACTAGCGATTCCGACTTCATGGAGTCGAGTTGCAGACTCCAATCCGGACTACGACGAGCTTTGTGAGATTAGCTCCACCTCGCGGCTTTGCAACCCTCTGTACTCGCCATTGTAGCACGTGTGTAGCCCTACTCGTAAGGGCCATGATGACTTGACGTCGTCCCCACCTTCCTCCGGTTTATCACCGGCAGTCTCCCTAGAGTTCCCACCATTACGTGCTGGCAAATAAGGATAGGGGTTGCGCTCGT…
>SA_55 Uncultured_16S_Ciona_intestinalis-SanDiego_a2017
TTTGATTCCTGGCTCACATTGAACGCTGGCGGCAGGCCTAACACATGCAAGTCGAGCGGAAACGACATTATTGAATCTTCGGAGGATTTAATGGGCGTCGAGCGGCGGACGGGTGAGTAATGCCTAGGAAATTGCCTTGATGTGGGGGATAACCATTGGAAACGATGGCTAATACCGCATAATGCCTACGGGCCAAAGAGGGGGATCTTCGGACCTCTCGCGTCAAGATATGCCTAGGTGGGATTAGCTAGTTGGTGAGGTGATGGCTCACCAAGGCGACGATCCCTAGCTGGTCTGAGAGGATGATCAGCCACACTGGAACTGAGACACGGTCCAGACTCCTACGGGAGGCAGCAGTGGGGAATATTGCACAATGGGCGAAAGCCTGGTGCAGCCATG…
>SA_124 Uncultured_16S_Ciona_intestinalis-Woods-Hole_a3125
TTGATCATGGCTCAGATTGAACGCTGGCGGCAGGCCTAACACATGCAAGTCGAGCGGCAGCGGGAAGATAGCTTGCTATCTTTGCCGGCGAGCGGCGGACGGGTGAGTAATGCCTAGGGATCTGCCCAGTCGAGGGGGATAACAGTTGGAAACGACTGCTAATACCGCATACGCCCTACGGGGGAAAGGAGGGGACCTTCGGGCCTTCCGCGATTGGATGAACCTAGGTGGGATTAGCTAGTTGGTGAGGTAATGGCTCACCAAGGCGACGATCCCTAGCTGTTCTGAGAGGATGATCAGCCACACTGGGACTGAGACACGGCCCAGACTCCTACGGGAGGCAGCAGTGGGGAATATTGCACAATGGGGGAAACCCTGATGCAGCCGTGCCGCGTGTGT…
>SA_229 Uncultured_16S_Ciona_intestinalis-Woods-Hole_a1665
TTACGAATTCGCCCTTAGAGTTTGATCCTGGCTCAGATTGAACGCTGGCGGCAGGCCTAACAAAGAAAGTCAAGCGGTAACAGAAAGTAGCTTGCTACTTTGCTGACGAGCGGCGGACGGGTGAGTAATGCTTGGGAACATGCCTTGAGGTGGGGGACAACAGTTGGAAACGACTGCTAATACCGCATAATGTCTACGGACCAAAGGGGGCTTCGGCTCTCGCCTTTAGATTGGCCCAAGTGGGATTAGCTAGTTGGTGAGGTAATGGCTCACCAAGGCAACGATCCCTAGCTGGTTTGAGAGGATGATCAGCCACACTGGAACTGAGACACGGTCCAGACTCCTACGGGAGGCAGCAGTGGGGAATATTGCACAATGGGCGAAAGCCTGATGCAGCCA…
>SA_7 Uncultured_16S_Ciona_intestinalis-Woods-Hole_a3517
TACGGTTACCTTGTTACGACTTCACCCCAGTCATGAATCACTCCGTGGTAAACGTCCTCCCGAGGGTTAGACTATCTACTTCTGGAGCAACCCACTCCCATGGTGTGACGGGCGGTGTGTACAAGGCCCGGGAACGTATTCACCGCGTCATTCTGATACGCGATTACTAGCGATTCCGACTTCATGGAGTCGAGTTGCAGACTCCAATCCGGACTACGACGCACTTTAAGTGATTCGCTTACTCTCGCGAGTTCGCAGCACTCTGTATGCGCCATTGTAGCACGTGTGTAGCCCTACACGTAAGGGCCATGATGACTTGACGTCGTCCCCACCTTCCTCCGGTTTATCACCGGCAGTCTCCTTAGAGTTCTCAGCATTACCTGCTAGCAACTAAGGATA…
>SA_54 Uncultured_16S_Ciona_intestinalis-Woods-Hole_a1379
TCCCGAAGGTTAGACTACCCACTTCTTTTGCAGCCCACTCCCATGGTGTGACGGGCGGTGTGTACAAGGCCCGGGAACGTATTCACCGTGACATTCTGATTCACGATTACTAGCGATTCCGACTTCACGGAGTCGAGTTGCAGACTCCGATCCGGACTACGACGTACTTTGTGAGATTAGCTCCACCTCGCGGCTTTGCAACCCTCTGTATACGCCATTGTAGCACGTGTGTAGCCCTACTCGTAAGGGCCATGATGACTTGACGTCGTCCCCACCTTCCTCCGGTTTATCACCGGCAGTCTCCCTAGAGTTCCCACCATTACGTGCTGGCAAATAAGGATAGGGGTTGCGCTCGTTGCGGGACTTAACCCAACATTTCACAACACGAGCTGACGACAG…
>SA_195 Uncultured_16S_Ciona_intestinalis-Woods-Hole_a4667
TACGGTTACCTTGTTACGACTTTACCCCAGTCGCTAACCCCACTGTGGTCGGCTGCCTCCCGAAGGTTGGCTCACCGGCTTAGAGTAGGATCAACTCCCATGGTATGACGGGCGGTGTGTACAAGGCCCGAGAACGTATTCACCGTAGCATGCTGTTCTACGATTACTAGTGATTCCAACTTCATGCACTCGAGTTGCAGAGTGCAATCCGAACTGAGACGGCTTTTGGAGATTAGCTCAGGGTCGCCCCGTCGCTGCTCACTGTCACCGCCATTGTAGCACGTGTGTAGCCCAACCCATAAGGGCCATGAGGACTTGACGTCATCCCCACCTTCCTCCGGTTTATCACCGGCAGTCTCTCTAGAGTACCCAGCCAAACCTGATGGTAACTAAAGACGA…
>SA_367 Uncultured_16S_Ciona_intestinalis-Woods-Hole_a5051
TCGCCCTTTACGGKTACCTTGTTACGACTTCATCCCAATCACCAGCCCTGCCTTAGGACGCTGCCTCCCGAGGGATAGCTCACGTACTTCGGGCAAAACCGGCTTTCATGATGTGACGGGCGGTGTGTACAAGGCCCGGGAACGTATTCACGACGTCATAGCTGATACGTCATTACTAGCGATTCCGACTTCATGGAGTCGAGTTGCAGACTCCAATCCGAACTGGGCCCGGTTTTGAGGATTTGCTCCACCTCGCGGTATTGCGTCCTATTGTACCGGGCATTGTAGCACGTGTGTAGCCCTAGGCGTAAGGGCCATACTGACCTGACGTCATCCCCACCTTCCCACTCTCAAAGAGAGTTTGTCTCCTTAGAGTCCCCACCATTACGTGCTGGCAAC…
>SA_20 Uncultured_16S_Ciona_intestinalis-Woods-Hole_a4099
CGGTAACAGGGAAAGCTTGCTTTCTGCTGACGAGCGGCGGACGGGTGCGTAACACGTAGGAATCTGCCTGATAGTGGGGGATAGCCCGGAGAAATCCGGATTAATACCGCATACGCCCTAAGGGGGAAAGGAGGGGACTCTTCGGAGCCTTTCGCTATCAGATGAGCCTGCGTCGGATTAGCTTGTTGGTGGGGTAAAGGCCTACCAAGGCGACGATCCGTAGCTGGTCTGAGAGGATGATCAGCCACACTGGGACTGAGACACGGCCCAGACTCCTACGGGAGGCAGCAGTGGGGAATATTGCACAATGGGCGAAAGCCTGATGCAGCCATGCCGCGTGTGTGAAGAAGGCCTTAGGGTTGTAAAGCACTTTCAGCGAGGAGGAAAGGTTGTTAGTTA…
>SA_366 Uncultured_16S_Ciona_intestinalis-Woods-Hole_a5059
AGAGTTTGATCCTGGCTCAAACGAACGCTGGCGGCAGGCCTAACACATGCAAGTCGAACGAGGTGCTTTCTTCGGAAAGTTACCTAGTGGCGGACGGGTGCGTAACACGTGGGAATCTACCTTATAGTGGGGGATAACTTCTGGAAACGGGAGCTAATACCCCATACGCCCTTCGGGGGAAAGATTTATCGCTATAAGATGAGCCCGCGGTGGATTAGGTAGTTGGTGAGGTAAAGGCTCACCAAGCCGATGATCCATAGCTGGTTTGAGAGAATGACCAGCCACACTGGGACTGAGACACGGCCCAGACTCCTACGGGAGGCAGCAGTGGGGAATCTTAGACAATGGGGGCAACCCTGATCTAGCCATGCCGCGTGAGTGAAGAAGGCCTTAGGGTTG…
>SA_374 Uncultured_16S_Ciona_intestinalis-Woods-Hole_a6119
TNGGTTACCTTGTTACGACTTCACCCCAGTCATCAGCCCCACCTTCGACGTCCTCCTCCACAAGGGTTGGAGTAACGGCTTCGGGCGTGGCCAACTTCCATGGTGTGACGGGCGGTGTGTACAAGGCCCGGGAACGTATTCACCGCAGTATGCTGACCTGCGATTACTAGCGATTCCTCCTTCACGTAGGCGAGTTGCAGCCTACGATCTGAACTGAGCTACGGTTTATGGGATTTGCTTGTCCTCGCGAACTTGCTGCCCTTTGTCCGTAGCATTGTAGTACGTGTGTAGCCCAGGATGTAAGGGGCATGATGACTTGACGTCATCCACACCTTCCTCCGGTTTATCACCGGCGGTCTCTCTAGAGTGCCCAACTAAATGCTGGCAACTAAAGACGTG…
>SA_42 Uncultured_16S_Ciona_intestinalis-Woods-Hole_a3737
TTCGGTTACCTTGTTATGACTTCACCCCAGTCATGAACCACAAAGCGCTGAGCGTCCTCCCCGAAAGGTTAAACTACCCACTTCTTTTGCAGCCCACCCCCATGGTGTGACGGGCGGTGTGTACAAGGCCCGGGAACGTATTCACCGTGACATTCTGATTCACGATTACTAGCGATTCCGACTTCATGGAGTCGAGTTGCAGACTCCAATCCGGACTACGACGCACTTTTTGGGATTCGCTCACTATCGCTAGCTTGCTGCCCTCTGTATGCGCCATTGTAGCACGTGTGTAGCCCTACTCGTAAGGGCCATGATGACTTGACGTCGTCCCCACCTTCCTCCGGTTTATCACCGGCAGTCTCCCTGGAGTTCCCGACATTACTCGCTGGCAAACAAGGA…
>SA_353 Uncultured_16S_Ciona_intestinalis-Woods-Hole_a3725
TACGGYTACCTTGTTACGACTTCACCCCAGTCATGAACCACACCGCGGTAAACGCCCTCCCCGAAAGGTTAAGCTATCTACTTCTGGTGCAGCCCACTCCCATGGTGTGACGGGCGGTGTGTACAAGGCCCGGGAACGTATTCACCGTGGCATTCTGATCCACGATTACTAGCGATTCCGACTTCATGGAGTCGAGTTGCAGACTCCAATCCGGACTACGACGCACTTTTTGGGATTCGCTCACTATCGCTAGCTTGCTGCCCTCTGTATGCGCCATTGTAGCACGTGTGTAGCCCTACTCGTAAGGGCCATGATGACTTGACGTCGTCCCCACCTTCCTCCGGTTTATCACCGGCAGTCTCCCTGGAGTTCCCATCATTACGTGCTGGCAAACAAGGA…
>SA_193 Uncultured_16S_Ciona_intestinalis-SanDiego_a6883
TTCCTTTCGCTATCAGATGAGCCTGCGCCCTTTTAGCTTGTTGGTGGGGTAAAGGCCTACCAAGGCGACGATCCGTAGCTGGTCTGAGAGGATGATCAGCCACACTGGGACTGAGACACGGCCCAGACTCCTACGGGAGGCAGCAGTGGGGAATATTGCACAATGGGCGAAAGCCTGATGCAGCCATGCCGCGTGTGTGAAGAAGGCCTTAGGGTTGTAAAGCACTTTCAGCGAGGAGGAAAGGTTGTTAGTTAATACCTGGCAGCTGTGACGTTACTCGCAGAAGAAGCACCGGCTAACTCCGTGCCAGCAGCCGCGGTAATACGGAGGGTGCGAGCGTTAATCGGAATTACTGGGCGTAAAGCGTGCGTAGGCGGCTACTTAAGTTGGATGTGAAAG…
>SA_29 Uncultured_16S_Ciona_intestinalis-Woods-Hole_a5315
TCGGKTACCTTGTTACGACTTCACCCCAGTCGCTGACCCTACCGTGGTTAGCCGCYCCCTCTTGCGAGGTTAGCGCACTACCTTCGGGTAAAGCCAACTCCCATGGTGTGACGGGCGGTGTGTACAAGGCCCGGGAACGTATTCACCGCGTCATGCTGTTACGCGATTACTAGCGATTCCAACTTCATGCACTCGAGTTGCAGAGTGCAATCCGAACTGAGACGGCTTTTAGAGATTAGCTCAAGGTCGCCCTTTCGCTGCTCACTGTCACCGCCATTGTAGCACGTGTGTAGCCCAGCCCATAAGGGCCATGAGGACTTGACGTCATCCCCACCTTCCTCCGGCTTATCACCGGCAGTCTTTCCAGAGTGCCCAACTGAATGCTGGCAACTGAAAACG…
>SA_218 Uncultured_16S_Ciona_intestinalis-Woods-Hole_a3537
TACGGTTACCTTGTTACGACTTCACCCCAGTCATGAATCACAAAGTGGTAAGCGCCCTCCCGAAGGTTAAGCTACCTACTTCTTTTGCAACCCACTCCCATGGTGTGACGGGCGGTGTGTACAAGGCCCGGGAACGTATTCACCGTGGCATTCTGATCCACGATTACTAGCGATTCCGACTTCATGGAGTCGAGTTGCAGACTCCAATCCGGACTACGACGCACTTTATGAGGTCCGCTTGCTCTCGCGAGGTCGCTTCTTTTTGTATGCGCCATTGTAGCACGTGTGTAGCCCTGGTCGTAAGGGCCATGATGACTTGACGTCATCCCCACCTTCCTCCAGTTTATCACTGGCAGTCTCCTTTGAGTTCCCGGCCGGACCGCTGGCAACAAAGGATAA…
>SA_72 Uncultured_16S_Ciona_intestinalis-Woods-Hole_a6513
TTTGATCCTGGCTCAGGATGAACGCTGGCGGCGTGCTTAACACATGCACGCCGTTCGAACCTTCGGGTTAGTGGCGGACGGGTGAGTAACGCGTGGGAATCTGCCCTCAGGAGGGGGATAACGGCCGGAAACGGCCGCTAATACCCCATATGCCGAGAGGTGAAATGAATTTCGCCTGAGGATGAGCCCGCGTCTGATTAGCTAGTTGGTGAGGTAAGAGCTCACCAAGGCATCGATCAGTAGCTGGTCTGAGAGGATGATCAGCCACACTGGGACTGAGACACGGCCCAGACTCCTACGGGAGGCAGCAGTGGGGAATTTTCCGCAATGGGCGAAAGCCTGACGGAGCAACGCCGCGTGAGGGATGAAGGCCTCTGGGCTGTAAACCTCTTTTATCAA…
>SA_111 Uncultured_16S_Ciona_intestinalis-Woods-Hole_a3593
TGGTGCGGCAGGCCTAACACATGCAAGTCGAACGGTAACAGGAAACAGCTTGCTGTTTCGCTGACGAGTGGCGGACGGGTGAGTAATGTCTGGGAAACTGCCTGATGGAGGGGGATAACTACTGGAAACGGTAGCTAATACCGCATAACGTCGCAAGACCAAAGAGGGGGACCTTCGGGCCTCTTGCCATCAGATGTGCCCAGATGGGATTAGCTAGTAGGTGGGGTAACGGCTCACCTAGGCGACGATCCCTAGTTGGTCTGAGAGGATGACCAGCCACACTGGAACTGAGACACGGTCCAGACTCCTACGGGAGGCAGCAGTGGGGAATATTGCACAATGGGCGCAAGCCTGATGCGGCCATGCCGCGTGTATGAAGAAGGCCTTCGGGTTGTAAAG…
>SA_361 Uncultured_16S_Ciona_intestinalis-Woods-Hole_a5115
TACGGTTACCTTGTTACGACTTCACCCCAGTCGCTGACTCTACCGTGGTCGGCTGCCTCCAAAAGGTTAGCCCACCGGCGTCGGGTAAAACCAACTCCCATGGTGTGACGGGCGGTGTGTACAAGGCCCGGGAACGTATTCACCGCAGCGTGCTGATCTGCGATTACTAGCGATTCCAACTTCATGCTCTCGAGTTGCAGAGAACAATCCGAACTGAGACGATTTTTAGAGATTAGCTTCCTGTTGCCAGGTTGCGACCCTCTGTCATCGCCATTGTAGCACGTGTGTAGCCCAGCCCATAAGGGCCATGAGGACTTGACGTCATCCCCACCTTCCTCCGGCTTATCACCGGCAGTCCCTCCAGAGTGCCCAACTAAATGATGGCAACTAGAGGCGAGG…
>SA_437 Uncultured_16S_Ciona_intestinalis-Woods-Hole_a3273
TGAACGCTGGCGGCAGGCCTAACACATTGCAAGTCGAGCGGCAGCGGGAAAGTAGCTTGCTACTTTTGCCGGCGAGCGGCGGACGGGTGAGTAATGCCTAGGGATCTGCCCAGTCGTGGGGGATAACAGTTGGAAACGACTGCTAATACCGCATACGCCCTACGGGGGAAAGGAGGGGACCTTCGGGCCTTTCGCGATTGGATGAACCTAGGTGGGATTAGCTAGTCGGTGAGGTAATGGCTCACCAAGGCGACGATCCCTAGCTGGTCTGAGAGGATGATCAGCCACACTGGAACTGAGACACGGTCCAGACTCCTACGGGAGGCAGCAGTGGGGAATATTGCACAATGGGGGAAACCCTGATGCAGCCATGCCGCGTGTGTGAAGAAGGCCTTCGGG…
>SA_158 Uncultured_16S_Ciona_intestinalis-Woods-Hole_a5813
TTTCGGGTAGTGGACAGTGGCGGACGGGTGAGTAACACGTGGGAATATGCCTTTCGGTAGAGAACAACGCTTGGAAACGAGTGCTAATACTCTATACGCCCTCCGGGGGAAAGATTTATCGCCGAGAGATTGGCCCGCGTTAGATTAGCTAGTTGGTAAGGTAATGGCTTACCAAGGCGACGATCTATAGCTGGTTTGAGAGGATGATCAGCCACACTGGGACTGAGACACGGCCCAGACTCCTACGGGAGGCAGCAGTGAGGAATATTGGACAATGGGGGCAACCCTGATCCAGCGATGCCGCGTGAGTGAAGAAGGCCTTAGGGTTGTAAAACTCTTTCAGGGGTGAAGATAATGACGGTAACCCCAGAAGAAGCTCCGGCTAACTCCGTGCCAGCA…
>SA_12 Uncultured_16S_Ciona_intestinalis-SanDiego_a2009
TTTGATCATGGCTCACATTGAACGCTGGCGGCAGGCCTAACACATGCAAGTCGAGCGGTAACACAAGGGAGCTTGCTCCTGAGGTGACGAGCGGCGGACGGGTGAGTAATGCCTAGGTATCTGCCCAGTCGAGGGGGATAACAGTTGGAAACGACTGCTAATACCGCATACGCCCTACGGGGGAAAGGAGGGGACCTTCGGGCCTTTCGCGATTGGATGAACCTAGGTGGGATTAGCTAGTAGGTGGGGTAATGGCTCACCTAGGCAACGATCCCTAGCTGGTCTGAGAGGATGATCAGCCACACTGGAACTGAGACACGGTCCAGACTCCTACGGGAGGCAGCAGTGGGGAATATTGCACAATGGGCGAAAGCCTGATGCAGCCATGCCGCGTGTATG…
>SA_296 Uncultured_16S_Ciona_intestinalis-Woods-Hole_a5379
TTACGGGTTACCTTGTTTACGACTTCACCCCAGTCGCCGACCTTACCGTGGCCGGCTGCCYTCCGAAGGTTAGCCTGCCGTCTTCGGGTAAAGCCAACTCCCATGGTGTGACGGGCGGTGTGTACAAGGCCCGGGAACGTATTCACCGCGGCATGCTGATCCGCGATTACTAGCGATTCCAACTTCATGCACCCGAGTTGCAGAGTGCAATCCGAACTGAGACGACTTTTAAAGATTAGCTCCGGCTCGCGCCCTTGCTACTCATTGTCATCGCCATTGTAGCACGTGTGTAGCCCAACCCATAAGGGCCATGAGGACTTGACGTCATCCCCGCCTTCCTCCGGCTTGTCACCGGCAGTTTCCTCAGAGTGCCCGGCCGAACCGCTGGCAACTGAGAAC…
>SA_297 Uncultured_16S_Ciona_intestinalis-Woods-Hole_a5375
TAGAGTTTGATCATGGCTCAGAGTGAACGCTGGCGGCGTGGTTAAGACATGCAAGTCGAACGAGATTATACTGATAGAAGCTTCGGTGGAAAGATGTATATGAGAGTGGCAAACGGGTGCGTAACACGTGAACAATCTGCCCTAAAGATCGGAATCGCTCGGGGAAACTCGAATTAATGCCGGATGTGGCACGTCAACTCATGTTGACAGTGCTAAAGCTTGAAATGGCGCTTTAGGAGGAGTTCGCGGCCTATCAGCTTGTTGGTGAGGTAAAGGCTCACCAAGGCAAAGACGGGTAGCTGGTCTGAGAGGATGATCAGCCACACTGGAACTGAGACACGGTCCAGACACCTACGGGTGGCAGCAGTTTCGAATCATTCACAATGGGGGCAACCCTGA…
>SA_334 Uncultured_16S_Ciona_intestinalis-Naples-IT_a2415
TTTAGAGTTTGATCATGGCTCAGAACGAACGCTGGCGGCAGGCCTTATACATACAAGTCGAGCGCCCTCTTCGGAGGGAGCGGCGGACGGGTGAGTAACGCGTGGGAATATACCTCTTGGTACGGAACAGCCCAGGGAAACTTGGATTAATACCGTATACGCCCTTCGGGGGAAAGATTTATCGCCGAGAGATTGGCCCGCGTCTGATTAGGTAGTTGGTGGGGTAATGGCCTACCAAGCCGACGATCAGTAGCTGGTTTGAGAGGATGATCAGCCACACTGGGACTGAGACACGGCCCAGACTCCTACGGGAGGCAGCAGTAGGGAATCTTGGACAATGGGCGCAAGCCTGATCCAGCCATGCCGCGTGAGCGATGAAGGCCTTAGGGTTGTAAAGCT…
>SA_165 Uncultured_16S_Ciona_intestinalis-Woods-Hole_a3443
GGCTCACATTGAACGCTGGCGGCAGGCCTAACACATGCGGGTCGAGCGGTAACAGAGAGTAGCTTGCTACTCTGCTGACGAGCGGCGGACGGGTGAGTAATGCTTGGGAAGTTGCCTTAATGAGGGGGATAACTATTGGAAACGATAGCTAATACCGCATAATTCTCTACGGAGCAAAGCAGGGGACCTTCGGGCCTTGCGCATTAAGATACGCCCAAGTGGGATTAGCTAGTTGGTGAGGTAATGGCTCACCAAGGCGACGATCCCTAGCTGGTCTGAGAGGATGATCAGCCACACTGGAACTGAGACACGGTCCAGACTCCTACGGGAGGCAGCAGTGGGGAATATTGCACAATGGGCGAAAGCCTGATGCAGCCATGCCGCGTGTATGAAGAAGGC…
>SA_276 Uncultured_16S_Ciona_intestinalis-SanDiego_a7263
TCCTTGTTACGACTTCACCCTAGTTACTGACCTTACCGTGGTAGGCTGCCTCCTAGAAGGTTAGCGCACCTGCTTCGGGTAAAACCAACTCCCATGGTGTGACGGGCGGTGTGTACAAGGCCCGGGAACGTATTCACCGTAGCATGCTGATCTACGATTACTAGCGATTCCGACTTCATGCTCTCGAGTTGCAGAGAACAATCCGAACTGAGACAACTTTTGGAGATTAGCTCCTCCTCGCGGAGTGGCTGCCCATTGTAGTTGCCATTGTAGCACGTGTGTAGCCCTACCCATAAGGGCCATGAGGACTTGACGTCATCCCCGCCTTCCTCCGGCTTATCACCGGCAGTCTCCCTAGAGTGCCCAACTAAATGATGGCAACTAAGGACAGGGGTTGCG…
>SA_241 Uncultured_16S_Ciona_intestinalis-Woods-Hole_a5335
TTTGATCCTGGCTCAGAACGAACGCTGGCGGCAGGCCTAACACATGCAAGTCGAATGTTGGCCCGGAGCTTGCTCCGGTCACCTTAGTGGCGAACGGGTGAGTAACGCGTGGGAATCTACCTTAGAGTGGGGAATAACAGTTGGAAACGACTGCTAATACCGCATACGCCCTACGGGGGAAAGGCTTCGGCCGCTCTTAGAGGAGCCCGCGTTGGATTAGGTTGTTGGTGGGGTAAAAGCCTACCAAGCCGACGATCCATAGCTGGTCTGAGAGGATGATCAGCCACACTGGGACTGAGACACGGCCCAGACTCCTACGGGAGGCAGCAGTGAGGAATATTGGACAATGGGGGAAACCCTGATCCAGCCATGCCGCGTGAGTGAGGAAGGCCCTAGGGT…
>SA_329 Uncultured_16S_Ciona_intestinalis-Woods-Hole_a1617
TACGGTTTACCTTGTTACGACTTCACCCCAGTCATGAACCACACCGCCGGTTACGCCCTCCCGAAGGTTAAGCTATCCACTTCTGGTGCAGCCCACTCCCATGGTGTGACGGGCGGTGTGTACAAGGCCCGGGAACGTATTCACCGTGACATTCTGATTCACGATTACTAGCGATTCCGACTTCATGGAGTCGAGTTGCAGACTCCAATCCGGACTACGACGTACTTTGTGGGATTCGCTCACTATCGCTAGCTTGCAGCCCTCTGTATACGCCATTGTAGCACGTGTGTAGCCCTACTCGTAAGGGCCATGATGACTTGACGTCGTCCCCACCTTCCTCCGGTTTATCACCGGCAGTCTCCCTGGAGTTCCCACCATTACGTGCTGGCAAACAAGGAT…
>SA_95 Uncultured_16S_Ciona_intestinalis-SanDiego_a6403
TGGCGGCAGGCCTAACACATGCAAGTCGAGCGGAAACGAGTTAACTGACCCTTCGGGTGACGTTAACGGCGTCGGGCGGCGGACGGGTGAGTAATGCCTGGGAAATTGCCCTGATGTGGGGGATAACCATTGGAAACGATGACTAATACCGCATAATGCCTTCGGGCCAAAGAGGGGGACCTTCGGGCCTCTCGCGTCAGGATATGCCCAGGTGGGATTAGCTAGTTGGTGAGGTAATGGCTCATCAAGGCGACGATCCCTAGCTGGTCTGAGAGGATGATCAGCCACACTGGAACTGAGACACGGTCCAGACTCCTACGGGAGGCAGCAGTGGGGAATATTGCACAATGGGCGCAAGCCTGATGCAGCCATGCCGCGTGTGTGAAGAAGGCCTTCGGG…
>SA_253 Uncultured_16S_Ciona_intestinalis-SanDiego_a6501
TTTAGGTACCTTGTTACGACTTCACCCCAGTCATGAACCACAAAGTGGTGAGCGTCCCTTCCGAAGGTTAAACTACCCACTTCTTTTGCAGCCCACTCCCATGGTTGTGACGGGCGGTGTGTACAAGGCCCGGGAACGTATTCACCGTAGCATTCTGATCTACGATTACTAGCGATTCCGACTTCATGGAGTCGAGTTGCAGACTCCAATCCGGACTACGACGCACTTTTTGGGATTCGCTCACTTTCGCAAGTTGGCTGCCCTCTGTATGCGCCATTGTAGCACGTGTGTAGCCCTACTCGTAAGGGCCATGATGACTTGACGTCGTCCCCACCTTCCTCCGGTTTATCACCGGCAGTCTCCCTGGAGTTCCCGACATTACTCGCTGGCAAACAAGGA…
>SA_379 Uncultured_16S_Ciona_intestinalis-SanDiego_a2065
TAGAGTTTGATCCTGGCTCAGAGTGAACGCTGGCGGCGTGCCTAACACATGCAAGTCGAACGAGAACGGGTATTAGTTTACTAATACTGTCAGCTAAGTGGCGCACGGGTGAGTAATATATAGTTAATCTGCCCCAAAGAAGAGAATAATTGTTGGAAACGACTTGTAATGCTCTATATGCCTTTATCACATAAGTGAGCAAGGGAAATATTTGTAGCTTTGGGATGAGACTGTACGGTATCAGATAGTTGGTGAGGTAATGGCTCACCAAGTCTATGACGCCTAACTGGTTTGAGAGGATGATCAGTCACACTGGAACTGAGACACGGTCCAGACTCCTACGGGAGGCAGCAGTGGGGAATATTGCACAATGGAGGAAACTCTGATGCAGCAACGCCG…
>SA_239 Uncultured_16S_Ciona_intestinalis-Woods-Hole_a6545
TCGGTTCCTTGTTACGACTTCACCCCAGTCATCAATCTTACCGTGGGCGGCCCGTTTCAATAAAGTTAGCGCACCGACTTAAGGTAAAACCAACTCCCATGGTGTGACGGGCGGTGTGTACAAGACCCGGGAACGTATTCACCGTGGCATTCTGATCCACGATTACTAGCGATTCCAACTTCATGCTCTCGAGTTGCAGAGAACAATCCGAACTGAGACATCTTTTAGAGATTAGCATCTCCTTACGGAGTAGCGACCCACTGTAGATGCCATTGTAGCACGTGTGTGGCCCCACCTATAAGGGCCATGATGACTTGACGTCGTCTCCGCCTTCCTCCGGTTTATCACCGGCAGTCTCTTTAAAGTGCCCAACTAAATGATGGCAACTAAAGACAAAGG…
>SA_106 Uncultured_16S_Ciona_intestinalis-Woods-Hole_a5073
TCGCCTTAGAGTTTGATCATGGCTCAGAACGAACGCTGGCGGCAGGCCTAACACATGCAAGTCGAGCGAGAAGGTTCTTTCGGGAACTGGAGAGCGGCGGACGGGTTAGTAACGCGTGGGAACATGCCCTAAAGTCTGGGATAACTATTAGAAATGATAGCTAATACCGGATGGTCCCTTCGGGGTAAAGCTTTAGCGCTTTAGGATTGGCCCGCGTTAGATTAGGTAGTTGGTGAGGTAATGGCTCACCAAGCCTACGATCTATAGCTGGTTTGAGAGGATGATCAGCAACACTGGAACTGAGACACGGTCCAGACTCCTACGGGAGGCAGCAGTGGGGAATATTGCGCAATGGAGGAAACTCTGACGCASCCATGCCGCGTGAGTGAAGAAGGCCTT…
>SA_132 Uncultured_16S_Ciona_intestinalis-Woods-Hole_a3989
TACGGTTACCTTGTTACGACTTCACCCCAGTCGCTGAGCTCACCGTGGTCCGCTGCCCCCTCGAAAGGTTGGCGCACGGCCTTCGGGTAAACCCAACTCCCATGGTGTGACGGGCGGTGTGTACAAGGCCCGGGAACGTATTCACCGCGTCATGCTGTTACGCGATTACTAGCGATTCCGACTTCATGGGGTCGAGTTGCAGACCCCAATCCGAACTGAGACAGTTTTTTGGGATTAACCCATTGTCACTGCCATTGTAGCACGTGTGTAGCCCAACCCGTAAGGGCCATGAGGACTTGACGTCATCCACACCTTCCTCCCGCTTATCACGGGCAGTTTCTTTAGAGTGCCCAGCCGAACTGCTGGCAACTAAAGATGTGGGTTGCGCTCGTTGCCGGA…
>SA_142 Uncultured_16S_Ciona_intestinalis-Woods-Hole_a5083
AGTTTGATCATGGCTCAGAACGAACGCTGGCGGCAGGCTTAATACATGCAAGTAGAACGCGAAATAGGCTTTCGGGTCTATTTTGAGTGGCAGACGGGTGAGTAACACGTGGGAACCTACACAATGGTACGGAATAACTGAGGGAAACTTCAGCTAATACCGTATGTGCCCTAAGGGGGAAAGATTTATCGCCATTGAATGGGCCCGCGCCAGATTAGTTTGTTGGTGGGGTAATGGCCTACCAAGACTACGATCTGTAGCTGGTCTGAGAGGATGATCAGCCACACTGGGACTGAGACACGGCCCAGACTCCTACGGGAGGCAGCAGTAGGGAATATTGGACAATGGGGGAAACCCTGATCCAGCCATGCCGCGTGAGTGATGGAGGCCTTAGGGTTG…
>SA_285 Uncultured_16S_Ciona_intestinalis-Woods-Hole_a6535
TTGATCCTGGCTCAGAACGAACGCTGGCGGCAGGCTTAACACATGCAAGTCGAACGAGAAGGCACCTTCGGGTGTTAGTAGAGTGGCGAACGGGTTAGTAACGCGTGGGAACATACACAGCACTGTGGGATAACCATTGGAAACGATGGCTAATACCACATACGCCCTACGGGGGAAAGATTTATTGGTGCTGGATTGGCCCGCGTTAGATTAGTTTGTTGGTGAGGTAATGGCTCACCAAGACTACGATCTATAGCTGGTTTGAGAGGATGATCAGCAACACTGGAACTGAGACACGGTCCAGACTCCTACGGGAGGCAGCAGTGGGGAATATTGCACAATGGGGGGAAACCCTGATGCAGCCATGCCGCGTGAGTGAAGAAGGCCTTAGGGTTGTAA…
>SA_328 Uncultured_16S_Ciona_intestinalis-Woods-Hole_a3385
TACGGTTACCTTGTTAGACTTAGCCCCAGTTACCAATTTTACCCTAGGTCGCTCCTTGCGGTTACGTACTTCAGGTCCCCTCGGCTTCCATGGCTTGACGGGCGGTGTGTACAAGGCCCGGGAACGTATTCACCGCATCGTTGCTGATATGCGATTACTAGCGAATCCAACTTCACGGAGTCGAGTTGCAGACTCCGATCCGAACTGAGACCGACTTTGGAGATTAGCATCCTGTCACCAGGTAGCTGCCCTTTGTATCGGCCATTGTAACACGTGTGTAGCCCTGGACGTAAGGGCCGTGCTGATTTGACGTCATCCCCACCTTCCTCTCACCTTACGGTGGCAGTCTCGCTAGAGTCCTCAGCATTACCTGCTAGCAACTAACGATAGGGGTTGCGC…
>SA_97 Uncultured_16S_Ciona_intestinalis-SanDiego_a3315
GGCGGCAGGCCTAACACATGCAAGTCGAGCGGTAACAGATTGATAGCTTGCTATCAATGCTGACGAGCGGCGGACGGGTGAGTAATGCCTGGGAATATACCCTGATGTGGGGGATAACTATTGGAAACGATAGCTAATACCGCATAATCTCTTCGGAGCAAAGAGGGGGACCTTCGGGCCTCTCGCGTCAGGATTAGCCCAGGTGGGATTAGCTAGTTGGTGGGGTAATGGCTCACCAAGGCGACGATCCCTAGCTGGTCTGAGAGGATGATCAGCCACACTGGAACTGAGACACGGTCCAGACTCCTACGGGAGGCAGCAGTGGGGAATATTGCACAATGGGGGAAACCCTGATGCAGCCATGCCGCGTGTATGAAGAAGGCCTTCGGGTTGTAAAGT…
>SA_237 Uncultured_16S_Ciona_intestinalis-SanDiego_a6349
TTTTCATTGACCACACCGTAGGCAGCGCTCTCTRARAGGTTAAGCTACTGACGTCTGGTGCAACCAACTCCCATGGTGTGACGGGCGGTGTGTACAAGGCCCGGGAACGTATTCACCGCGACATGCTGATTCGCGATTACTAGCGATTCCGACTTCATGGAGTCGAGTTGCAGACTCCAATCCGGACTATGAGTGGCTTTCTGGGATTCGCTCCACATCACTGCTTTGCTGCCCTCTGTACCACCCATTGTAGCACGTGTGTAGCCCTGGCCATAAGGGCCATGATGACTTGACGTCGTCCCCACCTTCCTCCGGTTTGTCACCGGCAGTCTCCTTAAAGTGCCCAACTTAATGATGGCAACTAAGGACAAGGGTTGCGCTCGTTGCGGGACTTAACCC…
>SA_381 Uncultured_16S_Ciona_intestinalis-SanDiego_a7187
TTTCGGCTCCTTGTTCGACTTCACCCCAGTCACTAGCCCTACCTTAAGCGCTGTCCTCCGAATGGTTAGACTAACGGTATTGGGTATGACCAGCTCCCATGGTGTGACGGGCGGTGTGTACAAGGCCCGGGAACGAATTCACCGCTGTATAGCTGACCAGCGATTACTAGCGATTCCAACTTCATGTAGGCGAGTTGCAGCCTACAATCCGAACTTAGACGAAGTTTATGAGATTAGCTAGCCTTCGCAGGTTTGCGACTCTTTGTCTCCGCCATTGTAGCACGTGTGTGGCCCAGGACATAAGGGGCATGCTGACTTGACGTCATCCTCACCTTCCTCCGGTTTGTCACCGGCAGTCTCTCTAGAAAACCCAATAAATTGGCAACTAAAAACGAGGGT…
>SA_36 Uncultured_16S_Ciona_intestinalis-Woods-Hole_a5951
GTCCTGGCTCAGAACGAACTCTGGCGGCAGGCCTAACACATGCAAGCTCGAGCGCGCTCTTCGGAGTGAGCGGCGGACGGGTTAGTAACGCGTGGGAATATGCCCTTCTCTAAGGAATAGCCACTGGAAACGGTGAGTAATACCTTATACGCCCTTCGGGGGAAAGATTTATCGGAGAAGGATTAGCCCGCGTAAGATTAGATAGTTGGTGGGGTAATGGCCTACCAAGTCTACGATCTTTAGCTGGTTTTAGAGGATGATCAGCAACACTGGGACTGAGACACGGCCCAGACTCCTACGGGAGGCAGCAGTGGGGAATCTTGGACAATGGGCGCAAGCCTGATCCAGCCATGCCGCGTGAGTGATGAAGGCCTTAGGGTCGTAAAGCTCTTTCGCCAG…
>SA_147 Uncultured_16S_Ciona_intestinalis-Woods-Hole_a5961
TCGGAAGATAGTACGGTGGCGGACGGGTCTTTAACGCGTAAAGAATTTGCCCTTCAGACCGGGACAACTAACCGAAAGGTTAGCTAATACCGGATATTATGAGACCTTGGCATCAAGGACTTATGAAAGCTATATGCGCTGGAGGAGAACTTTGCATCCCATTAGGTAGTTGGTAGGGTAATGGCCTACCAAGCCGACGATGGGTAGCCGGCCTGAGAGGGTGAACGGCCACAAGGGGACTGAGACACGGCCCTTACTCCTACGGGAGGCAGCAGTGGGGAATATTGGACAATGGACCAAAAGTCTGATCCAGCAATTCTGTGTGCACGATGAAGGTCTTCGGATTGTAAAGTGCTTTCAGGTGGGAAGAAGAAAGTGACGGTACCACCAGAAGAAGCG…
>SA_65 Uncultured_16S_Ciona_intestinalis-Woods-Hole_a3891
TACGGTTACCTTGTTACGACTTAACACCAGTTACTTGTTTTACCCTAGGTCGATCCTTACGGTTACGAACTTCAGGTACCCCAAGCTTCCATTGTTTGACGGGCGGTGTGTACAAGGCCCGGGAACGTATTCACCGCATCATGGCTGATATGCGATTACTAGCGAATCCAACTTCACGAAGTCGAGTTTCAGACTTCGATCCGAACTGAGATCGGCTTTGAAGATTGGCACACCCTCACGGGATAGCTGCTCTCTGTACCGACCATTGTAGCACGTGTGTAGCCCTGGACGTAAGGGCCGTGCTGATTTGACGTCATCCCCACCTTCCTCACTACTTGCGTAGGCAGTTCCTTTAGAGTCCCCAGCATGACCTGATGGCAACTAAAGGTAGGGGTTGCG…
>SA_243 Uncultured_16S_Ciona_intestinalis-SanDiego_a6615
TGGACAGACTTCAGGTACCCCCAACTTCCGTGGTTTGACGGGCGGTGTGTACAAGGCCCGGGAACGTATTCACCGTATCATTGCTGATATACGATTACTAGCGAATCCAGCTTCATGGAGTCGAGTTGCAGACTCCAATCCGAACTGAGATTGGTTTTTGAGATTAGCATCCTGTCGCCAGGTAGCTGCCCTTTGTACCAACCATTGTAACACGTGTGTAGCCCTGGACATAAGGGCCGTGCTGATTTGACGTCATCCCCACCTTCCTCTCACCTTACGGTGGCAGTCCCGTTAGAGTCCCCATCATTACATGCTGGCAACTAACGGCAAGGGTTGCGCTCGTTATGGGACTTAACCCGACACCTCACGGCACGAACTGACGACAACCATGCAGCACCT…
